# Supplementary material for: Multi‐Omic Analysis Reveals Astrocytic Annexin‐A2 as Critical for Network‐Level Circadian Timekeeping in the Suprachiasmatic Nucleus
Source: Glia. 2025 Apr 2;73(7):1483–501. doi: 10.1002/glia.70018 (PMC12121465; doi:10.1002/glia.70018)
Supplement: Supplementary file 2 — Supporting Information 1 Quantified SCN Proteome. [file GLIA-73-1483-s003.xlsx]

## Sheet: Sheet1
Protein	CT0_rep1	CT0_rep2	CT0_rep3	CT6_rep1	CT6_rep2	CT6_rep3	CT12_rep1	CT12_rep2	CT12_rep3	CT18_rep1	CT18_rep2	CT18_rep3	CT24_rep1	CT24_rep2	CT24_rep3
Znf598	0.80154	0.65448	0.69648	0.64649	0.72528	0.57579	0.64108	0	0.52879	0.68072	0.66063	0.7079	0.57478	0.65535	0.81537
Znf521	0.044959	0.071035	0.056781	0.090825	0.080642	0.078887	0.078583	0.082671	0.080277	0.076439	0.055764	0.067426	0.10026	0.14408	0.084353
Znf512	0.95749	0.73677	0.83134	0.95049	0.87428	0.72294	0.82562	0.61911	1.0008	1.0381	0.99627	0.83021	0.95156	0.98375	0.78732
Znf326	0	0.72809	0.68101	0.70539	0.7027	0.70384	0.75062	0.70778	0.80118	0.7993	0.79138	0.72909	0.6665	0.79918	0.66987
Zmpste24	0.90921	0.87386	0.98857	0.94413	0.86713	0.90857	1.0023	0.90949	0.83939	0.94165	0.83512	0.91838	0.83263	0.94877	0.93512
Zfr	0.7876	0.73839	0	0	0.70544	0.70323	0.76122	0.77402	0.73483	0.71591	0.51764	0.81594	0.94778	1.0462	0.63992
Zer1	1.0303	0.88674	0.96223	0.7319	0.72888	0.74105	0.82266	0	0.89023	0.84978	0.98334	0.95511	0.81689	1.2293	0.99161
Zc3hc1	0.96443	1.0259	1.2694	0	1.3285	1.1947	1.0034	1.0919	0.99109	1.1006	0.94081	0.80872	0.9046	1.1756	1.1162
Zc3h4	0.73906	0.5609	0.63821	0.63946	0.65918	0.53539	0.52627	0.62509	0.68427	0.68207	0.69386	0.66341	0.5675	0.6269	0.54597
Zadh2	1.3698	1.7207	1.6626	1.4589	1.5673	1.3598	1.2718	1.4157	1.2961	1.4232	1.6603	1.3674	1.507	1.4955	1.5276
Ywhaz	0.88558	0.91079	0.9511	0.91361	0.92856	0.89143	0.86107	0.91253	0.91497	0.97196	0.91587	0.90517	0.94493	0.93729	0.90017
Ywhaq	1.0508	1.0585	1.0151	1.0035	1.0097	1.0411	1.0105	1.056	1.0256	1.073	1.0221	1.0158	1.0288	1.0548	1.0155
Ywhah	0.67808	0.71793	0.7222	0.73109	0.6917	0.65562	0.73445	0.71898	0.76728	0.69847	0.73556	0.72886	0.76993	0.69118	0.65284
Ywhag	0.79767	0.77455	0.85145	0.84071	0.84313	0.82109	0.82103	0.89767	0.89311	0.79774	0.87468	0.81317	0.83021	0.89832	0.78695
Ywhae	0.87912	0.88894	0.93929	0.9157	0.92743	0.90195	0.9029	0.91424	0.91829	0.93183	0.91201	0.927	0.95088	0.93057	0.91078
Ywhab	0.94605	0.95517	0.97108	0.95413	1.0188	0.87912	0.94356	0.98753	1.0056	0.9467	1.001	0.96476	0.9668	0.98012	0.9868
Ykt6	0.7431	0.83312	0.84115	0.79081	0.94078	0.84824	0.75867	0.95505	0.75408	0.66737	0.87444	0.78031	0.90493	0.9165	0.97228
Ybx1	0.32819	0.35798	0.4024	0.36265	0.41165	0.35275	0.31548	0.3437	0.32976	0.41178	0.36479	0.3586	0.37294	0.40025	0.37993
Yars	1.0016	1.0707	1.0216	1.0258	0.99951	1.3288	1.0495	1.0729	1.0173	1.0789	0.96695	0.95721	0.93585	0.98409	1.0404
Xpo7	0.63261	1.0252	1.0887	0.87294	0.97789	1.0014	1.0123	1.0444	1.0761	1.0001	1.2594	0	1.0422	0.88529	0.96221
Xpo5	0.82926	0.80971	0.79134	0.79183	0.67786	0.6483	0.68972	0.70326	0.70563	0.73278	0.79181	0.75263	0.81398	0.8897	0.80332
Xpo1	0.80428	0.76787	0.76783	0.79244	0.75231	0.78736	0.82247	0.80782	0.87777	0.88247	0.81396	0.78564	0.79426	0.74237	0.7551
Xpnpep1	0.69706	0.7282	0.63601	0.74017	0.67571	0.88215	0.62404	0.68737	0.72837	0.67847	0.64724	0.62397	0.61222	0.70083	0.61451
Wipi2	0.51307	0.56736	0.55049	0.63315	0.58863	0.60289	0.48995	0.50479	0.54649	0.51929	0.49055	0.59233	0.52509	0.60639	0
Wfs1	1.1512	1.0324	0	1.385	1.176	1.0937	1.0888	0.79335	0.88051	1.039	1.0628	1.1835	0.89085	0.92285	0
Wdr81	0.94604	0.93595	1.2731	0	0.87967	0.78258	0.78535	0.91192	0.92738	0.91214	0.87425	1.0129	0.89076	0.92823	0.90429
Wdr77	0.98178	0.81058	0.92786	0.91109	0.82618	0.88138	0.8753	0.80204	0.87343	0.85894	0.82328	0.80237	0.83473	0.79802	0.8171
Wdr7	1.347	0.97451	1.1243	1.0734	1.0902	1.0571	1.1603	1.1792	1.2538	1.0541	1.2636	1.1289	1.1484	0.91144	1.1365
Wdr61	0.97959	0.83867	0	0.90777	1.0431	0	0.90882	0	0.94534	0.94579	0.76653	0	0	0.82879	0.76749
Wdr6	0.60959	0.61877	0.58876	0.57572	0.53944	0.53212	0.57081	0.55298	0.59662	0.70253	0.62876	0.65487	0.57389	0.50197	0.62762
Wdr5	0.87824	0.89136	0	1.1008	0.91038	0.88717	0.93686	0.89291	0	0.95411	0.81691	0.82656	0.90685	0.78078	0.78325
Wdr37	1.1111	1.177	1.236	1.2949	1.1324	1.1086	1.103	0.93315	1.1859	1.0264	1.1195	1.088	1.0843	1.1538	1.2904
Wdr1	0.99506	0.94891	1.0031	1.04	0.95675	0.99183	0.9125	0.97065	0.9877	0.93914	0.9477	0.91436	0.94204	0.95186	0.94219
Wbp2	1.1544	1.2518	1.3062	0	1.2558	1.2739	1.3015	1.2403	1.407	1.4882	1.2512	1.3318	1.3089	1.2221	1.3375
Wars	0.91701	0.90273	0.85826	0.87169	0.83104	0.86762	0.80748	0.83241	0.80744	0.99126	0.78864	0.83455	0.83032	0.85661	0.8511
Vwa5a	1.0025	0.93489	1.0517	1.0131	0.98534	0.97729	0.89152	0.85708	0.96446	0.92816	0.96991	0.97173	0.9673	0.97561	0.99931
Vta1	1.1975	0.99485	1.1887	1.1184	1.051	1.0938	1.179	1.0397	1.0991	1.0676	1.2616	1.3077	1.0859	1.1243	1.3187
Vsnl1	1.164	1.2037	1.1636	1.1915	1.2182	1.1561	1.4337	1.6926	1.4703	1.2447	1.3747	1.3022	1.2724	1.2859	1.3031
Vps52	0.9982	0.97616	0.85732	1.0019	0.83942	0.94123	1.0566	0.84431	1.001	0.86051	0.90086	1.0045	0.93235	0.87085	0.82856
Vps4a	0.6685	0.62287	0.90654	1.2814	1.7165	0	0	0.90566	0.81612	0.91917	0.99305	0.65656	0.85552	0.88758	0
Vps45	0.9853	1.0321	1.0169	1.1235	0.94853	0.99091	1.0179	0.93938	1.1031	1.0109	1.0129	1.0203	0.97109	0.9598	1.0051
Vps35	0.98965	0.97111	0.91327	0.97157	0.93671	0.92157	1.0443	0.96155	1.0805	0.94011	1.0543	0.9693	1.0591	1.007	1.0042
Vps33a	0	1.0172	1.2299	1.2813	1.0863	0.90537	1.158	1.0896	1.303	1.1722	0.9944	1.2548	1.2164	1.0727	0.93021
Vps29	0.99617	1.076	1.1573	1.0872	0.98564	1.0199	0.97799	1.0769	1.0536	1.072	0.89906	1.117	1.0241	1.1181	1.0023
Vps26b	0.91962	0.97505	1.0252	1.0438	0.96463	0.98068	1.0885	1.0638	1.0921	0.94497	1.0331	1.1538	1.0431	0.97882	1.0332
Vps26a	0.84853	0.96467	0.84304	1.101	0.84161	0.77929	0.75185	0.94238	0.97026	0.8675	0.82668	0.86	0.91937	0.88386	0.90017
Vip	0.80483	1.0904	0.92508	1.0875	0.90661	0.99658	1.1073	1.1493	1.2618	0.84739	1.0663	0.89016	1.1452	0.90119	0.81022
Vim	0.37698	0.38758	0.44567	0.40196	0.46009	0.42203	0.4315	0.40582	0.38327	0.41533	0.39019	0.43909	0.40888	0.45885	0.40468
Vdac3	1.0957	1.1659	1.095	1.1697	1.0707	1.1211	1.2068	1.0792	1.142	1.1344	1.0992	1.1302	1.2106	1.177	1.1306
Vdac2	1.3283	1.3684	1.3164	1.3138	1.2843	1.2741	1.3968	1.2939	1.3065	1.3428	1.3446	1.3213	1.3037	1.3183	1.3669
Vdac1	1.1702	1.2394	1.2323	1.1547	1.1845	1.1829	1.25	1.1799	1.1903	1.2677	1.2233	1.2588	1.2006	1.2831	1.2857
Vcp	0.70199	0.68161	0.68128	0.69123	0.69185	0.66398	0.66917	0.66388	0.67832	0.69347	0.69295	0.69811	0.69823	0.70319	0.68843
Vcl	1.3539	1.2099	1.3895	1.3699	1.288	1.2763	1.1968	1.2719	1.2139	1.2023	1.2798	1.2185	1.1476	1.1942	1.2112
Vbp1	1.061	1.0573	0.96721	0.89398	1.1219	1.1278	1.2189	1.4818	1.0079	0.99938	1.0316	1.2293	1.0057	0.96377	0.91485
Vat1l	1.2105	1.2587	1.1742	1.2145	1.0956	1.1204	1.3059	1.2525	1.3506	1.1555	1.2863	1.19	1.2636	1.1918	1.0965
Vat1	1.1637	1.1689	1.1454	1.1011	1.1419	1.0714	1.2484	1.1433	1.1657	1.0911	1.1805	1.15	1.1713	1.2109	1.1037
Vars	0.8844	0.82693	0.95391	0.81386	0.83446	0.88834	0.88549	0.86361	1.0668	0.87762	0.9221	0.85774	0.91855	0.89422	0.85412
Vapb	0.82202	0.98799	0.95113	0.87138	0.92225	0.8871	0.97255	0.80511	0.96219	0.82196	1.0201	0.94161	0.97463	0.92536	0.92409
Vapa	0.72695	0.76168	0.77094	0.74318	0.76097	0.74037	0.74241	0.73183	0.77119	0.7831	0.71187	0.74502	0.74633	0.73269	0.73246
Vamp3	1.2413	1.5408	1.4764	1.0207	1.3067	1.314	1.3274	1.2723	1.2771	1.6575	1.4456	1.4442	1.4142	1.1924	1.3155
Vamp2	1.3978	1.4479	1.465	1.3288	1.4223	1.3559	1.4781	1.4298	1.4066	1.3741	1.3984	1.4118	1.486	1.3277	1.3322
Usp9x	0.95169	0.90926	0.90263	0.93517	0.87026	0.84499	0.84561	0.86819	0.95694	0.91009	0.91244	0.84474	0.78262	0.82632	0.97322
Usp5	0.92959	0.89488	0.8939	0.89466	0.84564	0.83043	0.88299	0.86773	0.91301	0.8796	0.86391	0.87406	0.85996	0.88033	0.82875
Usp47	0.33411	0.8549	0.39336	0.58646	0.36464	1.3798	0.4138	1.4727	1.5288	0.39007	1.4971	0.47444	1.5086	1.6441	1.3794
Usp24	0	0.86578	1.2932	0.82878	0.87309	0.8704	0.81178	0	0.75138	0.8159	0.86266	0.86037	0.86138	0.79256	0.85337
Usp14	0.75286	0.74086	0.78194	0.74746	0.6936	0.70647	0.70704	0.77151	0.7373	0.7238	0.67528	0.73595	0.70597	0.7025	0.72259
Usp11	0.66304	0.82172	0.88568	0.87519	0.70204	0.67033	1.7679	0	0.60227	1.2046	0.74734	0.76053	0.7957	0.6838	0
Uso1	0.86396	0.83476	0.75243	0.82828	0.81105	0.83698	0.81013	0.92369	0.87245	0.89062	0.88671	0.84515	0.85016	0.80336	0.7569
Usmg5	1.093	1.1013	1.3584	1.1713	1.209	1.1486	1.4298	1.1712	1.2116	1.1797	1.2296	1.273	1.1806	1.3724	1.2976
Uqcrq	0.82363	0.86779	0.87683	0.87031	0.86355	0.80843	0.79341	0.83284	0	0.76087	0.97728	0.8314	0	0.86587	0.80079
Uqcrh	0.87348	0.97227	0.89625	0.90617	0.8375	0.90827	0.87961	0.88377	0.88392	0.91368	0.91892	0.93045	0.90829	0.95976	1.013
Uqcrfs1	0.85255	0.8893	0.90161	0.84299	0.8477	0.86347	0.94738	0.90207	0.88501	0.8837	0.90834	0.91541	0.88832	0.85262	0.87227
Uqcrc2	0.77733	0.81403	0.83208	0.805	0.79866	0.79324	0.82541	0.84403	0.80532	0.79199	0.83088	0.8491	0.80455	0.82717	0.84429
Uqcrc1	0.83946	0.84425	0.81369	0.79172	0.86361	0.83315	0.86561	0.88138	0.8243	0.8667	0.87393	0.85769	0.83546	0.83423	0.88952
Uqcrb	0.87433	0.82745	0.92426	0.81928	0.85836	0.9217	0.89687	0.85423	0.84165	0.874	0.8869	0.83833	0.83528	0.91759	0.89382
Uqcr10	0.76205	0.9002	0.71107	0.82095	0.8642	0.80871	0.90441	0.85932	0.91526	0.88698	0.96197	0	0.90351	0.79755	0.86462
Upf1	0.74894	0.75308	0.80993	0.68084	0.78663	0.84526	0.78144	0.77048	0.69157	0.73161	0.78044	0.8115	0.79651	0.72014	0.76599
Ugt8	0.99721	0.9731	0	1.1968	1.223	1.189	0.88292	0.85309	1.0413	1.3051	0.99626	1.1411	1.2057	1.2331	1.6436
Ugp2	0.92733	0.90268	0.92167	0.90919	0.96098	0.97139	0.88637	0.90979	0.91079	0.92767	0.94069	0.91818	0.92165	0.94167	0.91771
Uggt1	0.71028	0.7969	0.79909	0.78532	0.75065	0.73193	0.70952	1.1305	0.81283	0.87319	0.69464	0.8955	0.79696	0.76431	0.70965
Ufm1	0.78868	0.94163	0.85593	0.85348	0.81701	0.83862	0	0.82305	0.87743	0	0.93112	0.89787	0	0.85549	0.87577
Ufc1	0.7484	0	1.0634	0.89257	0	0.95816	0.77947	0.67565	0.77748	0.92043	0.91914	0.8574	0.69429	0.82938	0.75847
Uchl3;Uchl4	0.96321	0.80986	0.95381	1.0521	0.87719	0.92208	0.86385	1.1758	1.0925	1.0483	0.94972	0.82844	0.9308	0.92719	0.89908
Uchl1	0.92744	0.86312	0.90548	0.85954	0.87075	0.83399	0.89221	0.85643	0.86182	0.83899	0.8188	0.88561	0.9059	0.90078	0.86993
Ubxn1	0.74618	0.78972	0.78577	1.4425	0.76637	0.73854	0.75714	0.75808	0.7648	0.76046	0.82471	0.75823	0.74612	0.71983	0.74946
Ubr4	1.3626	1.2125	1.2414	1.1074	1.0877	1.2091	1.4731	1.3448	1.149	1.2023	1.5128	1.2324	1.3183	1.1059	1.1863
Ubqln2	0.82651	0.85667	0.81836	0.85401	0.80194	0.80179	0.90934	0.85792	0.86324	0.84333	0.86659	0.88798	0.83568	0.86838	0.81889
Ubqln1	0.77017	0.82339	0.79253	0.86199	1.1346	0.93887	0.78854	0.81451	0.81144	0.91646	0.75784	0.82482	0.83985	0.8251	0.88143
Ubl5	0.70204	0.53558	0.54742	0.60658	0	0.59418	0.61296	0	0.61377	0.69573	0.67211	0.57297	0	0.54269	0.4976
Ube2v2	0.9848	0.90302	0.93286	0.92088	0.9127	0.99552	0.94379	0.9094	1.0034	0.98815	1.1215	0.98869	1.0202	1.0725	0.91787
Ube2v1	0	0.90916	2.9493	0	0.93106	4.0877	0.11259	2.1348	0.91788	1.854	0.74889	0	0.94314	0.92466	0.9199
Ube2n	0.85998	0.88108	0.8388	0.87217	0.86426	0.89676	0.935	0.8769	0.89198	0.86864	0.93074	0.86353	0.93405	0.91253	0.88811
Ube2m	0.86945	0.82415	0.7707	1.0284	0.79521	0.84967	0.87692	0.76997	0.83782	0.97761	0.81352	0.75917	0.88441	0.85033	0.93151
Ube2l3	0.77616	0.71642	0.80377	0.75168	0.82022	0.78648	0.7514	0.81876	0.73509	0.7732	0.80637	0.75571	0.73374	0.72887	0.7199
Ube2i	0.6142	0.634	0.58909	0.71423	0.63905	0.72459	0.69143	0.63646	0	0.72278	0.81836	0.5905	0.49777	0.71916	0.81808
Ube2d3;Ube2d2	0.83391	0.87799	0.80369	0.93632	0.86894	0.85967	0.81172	0.81876	0.97335	0.84605	0.834	0.81153	1.226	0	0.82761
Ubap2l	0.63422	0.61816	0.65527	0.67986	0.70999	0.72539	0.72051	0.69575	0.73221	0.66567	0.55815	0.69498	0.67971	0.728	0.6487
Uba2	0.84074	0.86484	0.83621	0.81385	0.85993	0.6816	0.78137	0.78956	0.70196	0.79097	0.76741	0.85213	0.82818	0.76799	0.82592
Uba1	0.87334	0.81053	0.83104	0.84067	0.83963	0.79881	0.82446	0.8273	0.79538	0.81402	0.81999	0.80306	0.82222	0.79539	0.80136
Uap1l1	1.1378	1.0162	1.0471	1.2107	1.1647	1.0999	0.8909	1.0756	1.1266	1.0943	0.98107	1.0855	1.0002	1.0262	1.1248
U2af2	0.67988	0.66073	0.61909	0.6137	0.59079	0.6486	0.67972	0.67568	0.69014	0.67869	0.67379	0.65472	0.6631	0.63786	0.57791
U2af1;U2af1l4	0.60533	0.65033	0.4055	0.7176	0.76956	1.0655	0.62144	0.68986	0.65375	0.75008	0.678	0.64122	0.63138	0.67792	0.66992
Txnrd1	0.6527	0.70329	0.60181	0.59221	0.58926	0.63986	0.62228	0.70831	0.64921	0.69704	0.62326	0.62819	0.67096	0.61367	0.75384
Txnl1	0.63856	0.63213	0.65173	0.55394	0.71345	0.57952	0.6582	0.62493	0.64483	0.61605	0.65408	0.69691	0.66874	0.6415	0.6652
Txndc5	0.79036	0.80497	0.75439	0.76279	0.74807	0.74147	0.83057	0.7981	0.71416	0.8301	0.71692	0.77255	0.72901	0.81134	0.79145
Txndc17	1.1784	1.0897	1.1846	1.0706	0.88354	0.84434	0.94589	0.91594	1.2959	0.80407	0.80726	0.9238	1.1475	1.2539	0.83493
Txndc12	0.69793	0.72524	0.70562	0.56124	0.62789	0.59317	0.58163	0.63099	0.58631	0.63353	0.60441	0.61122	0.66578	0.61405	0.64708
Txn2	1.4043	1.5333	1.1646	1.3158	1.3854	1.3994	1.4739	1.1225	1.3812	1.6156	1.5954	1.3253	1.3839	1.8099	1.3977
Txn	0.70964	0.5978	0.61226	0.66101	0.60857	0.56962	0.57548	0.52857	0.58996	0.54991	0.55333	0.5358	0.57029	0.67003	0.57356
Twf2	1.0597	0.93209	0.98394	0.90601	0.84768	0	0.7736	0.96026	0.97492	0.86718	0.99474	0.90592	0.88031	1.1374	0.88028
Twf1	0.88619	0.85737	0.88986	0.95746	0.92782	0.92332	0.80764	0.83822	0.82337	0.91329	0.84826	0.88001	0.82058	0.87052	0.86265
Tufm	1.0262	1.0744	1.0463	1.0587	1.0406	1.0628	1.1176	1.0672	1.0969	1.0782	1.0771	1.1147	1.0572	1.0829	1.0175
Tubb6	1.0839	1.1036	0.90621	0	0.91166	0.97855	1.1852	1.0583	1.0344	0.99747	0.95873	1.0281	1.0878	0.89232	0.80462
Tubb5	1.0266	1.0466	1.0482	1.0428	1.0145	1.0116	1.0402	1.0518	1.0574	0.96445	1.0463	0.99289	1.0138	0.99677	0.95468
Tubb4b	1.1009	1.0608	1.0778	1.0323	1.063	1.0336	1.0636	1.0808	1.0396	1.0464	1.0569	1.0408	1.0439	1.0401	1.0231
Tubb4a	1.4549	1.5471	1.5901	1.4534	1.6344	1.5474	1.4981	1.3557	1.5416	1.4392	1.4166	1.4734	1.4693	1.3643	1.5454
Tubb3	0.81387	0.78905	0.79949	0.78901	0.84534	0.81575	0.90929	0.89288	0.8871	0.83274	0.85988	0.86183	0.82121	0.78077	0.8083
Tubb2b	0.86546	0.84817	0.85363	0.7966	0.86456	0.87614	0.87982	0.92939	0.83725	0.86062	0.87352	0.86231	0.88504	0.85628	0.8478
Tubb2a	0.95144	0.86441	0.90098	0.98117	1.0387	0.93179	0.96159	1.0928	0.97122	0.89871	1.0824	0.9071	1.093	1.09	0.95528
Tuba4a	1.6221	1.6045	1.7426	1.5564	1.6841	1.5918	1.7092	1.5866	1.7776	1.4987	1.5258	1.6001	1.4406	1.3721	1.5806
Tuba1b	1.0731	1.0435	1.0494	1.0052	1.0378	1.0129	1.0595	1.0672	1.0727	1.0297	1.057	1.05	1.0134	0.98877	1.0056
Tuba1a;Tuba3a	0.94968	0.95316	0.95535	0.95459	0.94456	0.82177	0.87813	0.91809	0.96852	0.83989	0.93812	0.87714	0.92075	0.87755	0.87358
Ttyh1	1.3446	1.1377	1.415	1.2846	1.3465	1.097	1.286	1.1498	1.3142	1.2832	1.2078	1.5205	1.2466	0.96415	1.8665
Ttn	0.82507	0.81725	0.83291	1.6424	0.72861	0.87616	0.72813	0.90643	0.8575	0.94619	0.91345	0.86205	0.77361	0.80701	0.91708
Ttll12	0.73003	0.82015	0.61878	0.83265	0	0.72737	0.73892	0.66432	0.67461	0.8099	0.84991	0	0.72944	0.72877	0.87476
Ttc35	0.725	0.94363	0.65416	0.77423	1.0701	0.87567	0.8498	0.81507	0.74317	0.8592	0.7744	0.81254	0.92771	0.72473	1.0973
Tsta3	1.2905	1.1351	1.0549	1.2336	1.0902	1.3216	1.019	1.08	1.3313	1.1879	1.149	1.2695	1.1515	1.2859	1.1707
Tst	0.31279	0.36789	0.31219	0.37412	0.33233	0.35038	0.3792	0.33513	0.27226	0.31723	0.33353	0.31176	0.27599	0.36837	0.34178
Tspan6	1.3894	1.128	1.1496	1.7898	1.4102	1.5213	1.719	1.5089	1.6396	1.6339	1.4403	1.7158	1.702	1.4232	1.7105
Tsnax	1.0055	1.0213	1.0121	1.0981	0.95671	0.9916	1.0119	1.0205	1.0203	0.96578	1.0213	1.0185	0.98201	1.0441	0.93853
Tsn	0.99851	0.99924	0.97803	0.9921	0.97102	0.94865	1.0122	0.99494	0.92854	1.0245	0.99697	0.96117	0.99068	1.0215	0.97754
Tsg101	0.77497	0.81182	0.77992	0.81724	0.77545	0.76251	0.81351	0.72693	0.83669	0.80957	0.78722	0.83804	0.83907	0.87708	0.79819
Tsfm	0.90234	0.94413	0.76447	1.0015	0.90128	1.4446	1.1175	1.249	1.1118	1.3314	1.1629	1.142	1.2574	1.0122	1.7833
Tsc1	1.0476	1.1337	0.95997	1.0874	0.99435	1.0006	1.0614	0	1.0622	1.0003	1.0833	1.0196	1.0116	1.0035	1.0171
Trp53i11	1.0558	1.1042	0.96231	1.0439	0.9156	1.0801	1.069	1.1493	1.0926	0.96942	1.0342	1.0386	0.98634	0.94819	0.95582
Trove2	1.238	1.0377	1.3425	1.2789	1.3766	1.0983	1.0887	1.2053	1.1457	1.4083	1.3255	1.1082	1.0452	0.93138	0.84737
Trnt1	0.86434	0.91869	0.96333	0.95846	0.87466	0.77005	0.82731	0.90297	1.0218	0.89073	0.93319	0.92472	0.91528	1.0098	0.81122
Trim28	0.96896	0.88347	1.0342	0.98952	1.0147	0.89154	0.8292	0.94644	0.85719	0.95234	0.83683	0.78338	0.9506	0.94859	0.84756
Trim2	1.1119	0.96643	0.96794	0.98954	1.0035	1.2633	1.0003	1.0733	1.3025	0.94524	1.0318	1.0371	1.1385	1.1219	0.85775
Trappc6b	1.1988	1.1003	1.163	0.95663	1.128	0.95798	1.1194	1.2382	1.2625	0.77047	1.3979	1.173	1.1703	1.2473	1.1825
Trappc3	0.92483	0.86275	1.0361	1.0343	0.94247	1.0133	1.0862	0.97895	1.1143	1.0466	1.1249	1.0305	1.1206	1.0857	1.1231
Trap1	0.98543	0.81193	0.74183	0.86533	0.77462	0.77403	0.91407	0.72837	0.84093	0.87913	0.86781	0.83277	0.88051	0.87729	0.7799
Tra2b	0.77614	0.75557	0.79251	0.72274	0.71122	0.72161	0.75371	0.74136	0.75674	0.7203	0.77234	0.76824	0.77794	0.72979	0.74442
Tpt1	0.75582	0.73356	0.82243	0.74815	0.77352	0.90411	0.84104	0.7476	0.75962	0.79174	0.69102	0.8531	0.80445	0.77021	0.77793
Tpr	0.74454	0.91203	0.69419	0.87508	0.80115	0.78364	0.74882	0.88055	0.82065	0.73614	0.85619	0.86595	0.76688	0.82041	0.81161
Tppp3	0.82952	0.85408	0.86345	0.87305	0.82085	0.83025	0.78098	0.77617	0.75796	0.81356	0.81185	0.86627	0.94615	0.92671	0.85585
Tppp	1.2813	1.4495	1.4017	1.4299	1.4377	1.3828	1.3813	1.3039	1.4318	1.2344	1.2194	1.4467	1.3918	1.2418	1.3061
Tpp2	0.84335	0.90505	0.93869	0.71299	0.89914	0.87459	0.89233	0.96136	0.83632	0.88869	1.0082	0.89755	1.0291	0.8711	1.0241
Tpp1	1.7308	1.965	2.0532	2.0412	2.0834	1.9251	2.2961	1.6419	1.8154	2.0246	1.8343	2.1268	1.5622	2.1578	2.2696
Tpm4	0.9592	1.0207	0.84309	0.86089	0.95371	1.1502	0.84891	0.75688	0.84587	1.0081	0.8765	0.86967	0.84892	0.91404	0.8746
Tpm3	0.98452	0.92514	1	0.99983	0.98949	0.94898	1.0101	0.93142	0.99848	0.96039	0.95812	0.99108	0.98597	1.0234	0.95026
Tpm1	0.99523	0.98942	0	0.99986	0.87247	1.0164	1.074	0.91734	1.1529	0.9122	1.4105	0	1.1244	0.98158	0.92036
Tpi1	1.3994	1.2465	1.3611	1.2858	1.3695	1.3328	1.311	1.3496	1.313	1.2832	1.2448	1.2557	1.2674	1.2633	1.2037
Tpd52l2	0.83562	0.92913	0.87228	0.86237	0.73957	0.96155	0.75593	0.79845	0.99283	0.96293	0.87318	0.84917	0.93194	1.0566	0.82331
Tpd52	0.67801	0.74064	0	0.88656	0.88043	0	0.92746	0.95017	1.0798	0.9657	0.92652	0.92315	0.98774	1.0981	0.7681
Tpbg	1.1426	1.1688	1.0411	1.3138	0.93466	1.1738	1.0934	1.3033	1.4208	0.94699	1.2115	1.0625	1.1372	1.0825	0.86948
Tp53bp1	0.95685	0.80791	0.86876	0.82858	0.80277	0.69581	0.92341	0.75625	0.74886	0.8687	0.80986	0.8872	0.86616	0.7813	0.79026
Tor1aip1	0.90097	0.71451	0.74404	0.76807	0.72972	0.77104	0.8778	0.7124	1.1439	0.78014	0.85529	0.8873	0.96295	0.95291	0.84622
Top2b	0.73605	0.6706	0.69861	0.62264	0.78893	0.66185	0.62595	0.67977	0.81812	0.71683	0.74511	0.71184	0.7128	0.86137	0.65193
Top1	0.62835	0.67092	0.66742	0.63832	0.59077	0.69514	0.62283	0.66174	0.5687	0.59862	0.61635	0.62854	0.52737	0.59141	0.65379
Tomm70a	1.16	1.0861	1.0891	0.99053	1.0925	1.0315	1.0901	1.0611	1.0884	1.0744	1.0447	1.0147	1.0477	1.0222	1.0119
Tomm40	0.70302	0.77811	0.77286	0.82371	0.76392	0.77716	0.7614	0.774	0.85819	0.83293	0.79004	0.78434	0.84672	0.91202	0.75319
Tomm34	0.66362	0.67321	0.72149	0.66917	0.68446	0.73658	0.74109	0.70344	0.74128	0.70538	0.78542	0.78927	0.80951	0.7192	0.83372
Tomm22	0.83393	0.82549	0.83169	0.78069	0.72952	0.82562	0.91417	0.81389	0.84584	0.83863	0.85091	0.85598	0.84929	0.89326	0.81883
Tomm20	0.91401	0.84625	0.83429	0.75544	0.87541	0.78159	0.90928	0.99072	0.96148	0.91267	0.85143	0.90396	0.9227	0.80305	0.67883
Tom1l2	1.35	1.2962	1.2364	1.4203	1.2241	1.2688	1.3246	1.2086	1.4929	1.2554	1.4714	1.445	1.3994	1.3524	1.1567
Tom1	1.0874	1.0509	1.0398	1.2891	1.1151	1.147	1.0076	1.101	1.0582	1.0859	1.0568	1.0775	1.101	1.1305	1.3642
Tollip	1.0969	1.1998	1.1602	1.3277	0.95928	1.0815	1.4754	0.96554	1.3303	1.2199	1.2263	1.5584	1.3078	1.284	1.3282
Tnr	0.90633	0.85528	0.84703	0.85101	0.96752	0.93083	0.86918	0.84011	0.77988	0.7645	0.86386	0.78166	0.8875	0.77368	0.91917
Tnpo2	0.90109	0.83656	0.7385	0.83789	0.78436	0.73327	0.88115	0.85718	0.76808	0.69808	0.79264	0.82628	0.81715	0.81754	0.82775
Tnpo1	0.81595	0.86336	0.8557	0.94256	0.87009	0.87669	0.85769	0.87087	0.89761	0.80248	0.7686	0.84731	0.82162	0.69836	0.83666
Tmx4	0.71696	0.70905	0.62485	0.81554	0.7578	0	1.1542	0.73725	0.80272	0.78497	1.1126	1.2179	0.92007	0.98138	1.6875
Tmx3	0.87124	0.87496	0.87813	0.83055	0.81399	0.92657	0.76983	0.83244	0.91938	0.91418	0.87826	0.79298	0.86744	0.88519	0.83167
Tmx2	0.91718	0.87929	0.84159	0.77344	0.8617	0.87644	0.93423	0.83975	0.8894	0.87523	0.81795	0.86677	0.84658	0.87359	0.90917
Tmx1	0.93891	3.8113	0.77141	0.76257	1.3552	3.8792	0.77346	1.6399	0	1.81	0.81679	0.66324	0.70486	1.4532	0.83206
Tmpo	0.89802	0.73787	0.91604	0.93108	0.86371	0.79376	0.81939	0.7956	0.77643	0.74641	0.84417	1.0033	0.87562	1.0957	0.80506
Tmod2	0.87156	0.96202	1.0148	0.92537	0.88027	0.96757	0.91656	0.94367	1.0103	0.97833	0.93391	0.96742	0.98163	0.99699	0.87527
Tmem65	1.2831	1.2077	1.2641	1.1612	1.091	1.3009	1.3246	1.1973	1.3259	1.3163	1.29	1.2159	1.2691	1.4633	1.1874
Tmem43	0.78919	0.65989	0.80837	0.87683	0.69444	0.7194	0.67425	0.70978	0.73993	0.74657	0.72629	0.62912	0.69464	0.98012	0.78344
Tmem33	0.63668	0.73351	0.60679	0.71792	0.66172	0.61649	0.68466	0.68542	0.75747	0.68858	0.73071	0.76464	0.71274	0.88448	0.86549
Tmem30a	1.2744	1.2651	1.1952	0.97706	1.034	1.0732	1.349	1.333	1.4295	1.174	1.118	1.1724	1.2201	1.2683	1.1935
Tmed9	0.95356	1.0478	0.90513	0.88163	1.0884	0.98531	0.81267	0.7526	0.93803	0.8591	0.79084	0.94911	0.86	0.83631	0.77015
Tmed4	0.88534	0.95245	0.83751	0.86876	0.91966	0.96234	0.83197	0.93785	0.81825	0.97367	1.0975	0.77766	0.77441	0.89536	0.81187
Tmed2	0.812	0.76209	0.89389	0.82012	0.9131	0.78171	0.82492	0.77438	0.84269	0.8609	0.84854	0.85836	1.0402	0.87037	0.84595
Tmed10	0.74695	0.79197	0.77337	0.81127	0.8183	0.83998	0.83936	0.81147	0.86962	0.82061	0.85242	0.87376	0.84429	0.81866	0.82029
Tmc5	0.22679	0.13986	0.74922	0.27829	0.71421	0	0.54544	0	0.23254	0.31397	0.15805	0.17532	0.26048	0	0.24087
Tm9sf3	1.0348	0.85379	0	0.79783	0.93975	0.76936	0.82961	0.79029	0.95624	0.80505	1.0367	0.98066	0.70687	0.85907	0.93152
Tln2	0.92586	0.82228	0.8366	0.86563	0.78301	0.78119	0.83105	0.70524	0.77773	0.81472	0.78979	0.86535	0.8147	0.75357	0.80929
Tln1	0.74031	0.72241	0.73357	0.75652	0.72378	0.75497	0.70091	0.67638	0.74774	0.71982	0.73005	0.7365	0.71819	0.73052	0.74577
Tkt	0.82192	0.81458	0.80547	0.80698	0.79863	0.82613	0.79223	0.79854	0.78305	0.79647	0.76012	0.7739	0.80438	0.80457	0.79418
Tjp2	0.74659	0.85444	0.8318	0.85256	0.74684	0.84433	0.76644	0.81447	0.83909	0.84872	0.79477	0.82699	0.82282	0.89009	0.88375
Tjp1	0.9449	0.95819	0.97861	0.96636	1.0087	0.83978	1.0593	1.0361	1.004	0.90122	1.1083	1.0867	1.3499	1.0568	0.95879
Tiprl	1.0921	0.93591	0.86147	1.0372	0.91611	0.96977	0.90585	0.96222	1.0177	0.88594	1.0046	1.0534	0.87293	0.99204	0.93491
Timm9	1.1395	1.0699	0.82194	1.1486	0	1.0702	0	1.0053	1.4269	1.1754	0	0.98792	1.26	1.0386	1.1011
Timm50	0	0.92255	0.88274	0.86658	0.75975	0.81717	0.93317	0.84444	0.95831	0.84739	0.95572	0.99876	1.0541	0.91805	1.0254
Timm44	0.94856	1.0175	0.97055	0.99884	1.23	1.1071	1.0419	1.0435	0.98899	1.0049	1.2567	1.0613	0.97655	1.0631	1.1063
Timm13	1.22	1.4011	1.3131	1.2645	1.3714	1.3728	1.5305	1.2749	1.3325	1.5022	1.2737	1.2982	1.2686	1.3548	1.3316
Tial1	0.65475	0.70616	0.72186	0.72121	0.66606	0.67121	0.63421	0.68306	0.80588	0.77515	0.77576	0.62843	0.7632	0.70373	0.73229
Thyn1	0.79595	0.83121	0.83285	0.71232	0.68768	0.76771	0.74329	0.73047	0	0.83995	0.82485	0	0.88998	0	0.76869
Thy1	0.93175	0.65512	0.72024	0.81157	0.74782	0.77062	1.0525	0.94823	1.0107	0.76625	1.0138	0.94401	0.73055	0.61487	1.0017
Thrap3	0.55438	0.64605	0.64394	0.64781	0.5804	0.62705	0.5706	0.59586	0.6012	0.59494	0.59926	0.63949	0.70287	0.60142	0.59213
Thop1	1.0048	0.95492	0.96851	0.99086	0.88754	0.84597	0.87634	0.93492	0.84383	0.9722	0.91122	0.90831	0.97863	0.92591	0.86704
Thoc2	0.79271	0.82729	0	0.9115	0	0.65554	0.72016	0.58322	0.99397	0.72256	1.0745	0.7634	0.97607	0.90253	0
Them4	0.71585	0.75555	0.60724	0	0.83186	0.76367	0.74739	0.72694	0.89113	0.78543	0.81238	0.72462	0.78263	0.76005	0.77862
Tgm1	0.41707	0.30348	1.1785	0.24714	0.48621	0.24045	0.16928	0.21579	0.20028	0.23717	0.2802	0.18992	0.29818	0.44926	0.13885
Tfcp2	0.63649	0.5967	0.64145	0.73884	0.50949	0.6226	0.57581	0.65841	0.61298	0.64514	0.59183	0.66085	0.5314	0.64397	0.57994
Tfam	1.201	0.99805	0	1.2391	0	1.138	1.241	0	1.2486	1.2436	1.1912	1.2002	1.4079	1.3108	1.6431
Tf	0.18195	0.23992	0.32023	0.33108	0.26384	1.281	0.39956	0.22038	0.49906	0	0.22718	0.2179	1.0222	0.24439	0
Tecr	0.99143	0.98988	0.95167	0.87594	0.87985	0.89018	0.94502	0.86339	0.99287	0.94536	0.96524	0.96495	0.99318	0.99825	0.98882
Tcp1	0.95077	0.93748	0.96145	0.9533	0.94326	0.90627	0.93928	0.94064	0.9566	0.93784	0.95215	0.9246	0.94768	0.92597	0.91127
Tceb2	0.8554	0.89384	0.89629	0.92531	0.8658	0.90481	0.86591	0.93009	0.88872	0.9083	0.86334	0.90783	0.85731	0.88391	0.85706
Tceb1	0.84248	0.98926	1.0142	0.6939	0.8146	0.94917	0.91364	0.88948	0.83873	0.92406	0.76051	0.88339	0.9003	0.816	0.89551
Tceal5	0.80394	0.7666	0.93382	0.78899	0.81224	0.72587	0.8002	0.78283	0.80013	0.82448	0.85935	0.7983	0.80428	0.75351	0.67738
Tceal3	0.96953	0.99085	0.96541	1.2201	0.82763	0.89484	0.93174	0	0.87983	0.95119	1.0393	1.0168	0.83136	0.74232	0.73934
Tcea1	0.65406	0.57001	0.71546	0.58646	0.68018	0.69773	0.67083	0.83306	0.64837	0.55646	0.776	0.60617	0.73175	0.73906	0.65815
Tbcb	0.77308	0.88743	0.78197	0.90688	0.85276	0.795	0.8402	0.90124	0.77746	0.83077	0.81106	0.73371	0.82959	0.82668	0.75085
Tbc1d24	1.1479	1.1745	1.2256	1.3095	1.1687	1.3712	1.3089	1.3467	1.0757	1.3723	1.3221	1.2739	1.6158	1.2387	1.1511
Tars	0.70522	0.59784	0.58744	0.69789	0.63138	0.68002	0.74809	0.77472	0.64335	0.65727	0.87213	0.59593	0.73963	0.7753	0.7001
Tardbp	0.73228	0.73651	0.7212	0.76363	0.69932	0.66067	0.71621	0.63171	0.74536	0.7207	0.73891	0.77447	0.78572	0.76252	0.70845
Taldo1	0.67719	0.6871	0.63497	0.69162	0.71884	0.71278	0.70375	0.67962	0.67363	0.7269	0.62761	0.65511	0.73627	0.84643	0.76599
Tagln3	1.0186	1.026	0.99249	1.1124	1.0355	1.1576	0.93985	1.1595	1.1476	1.1222	1.0849	1.044	1.0839	1.0933	1.228
Tagln2	0.21256	0.21685	0.28466	0.28742	0.29383	0.23652	0.30143	0.31729	0.2669	0.23332	0.25142	0.35744	0.37887	0.2857	0.32859
Syt1	1.6086	1.6945	1.7111	1.2747	1.7994	1.5787	1.9701	1.7348	1.7033	1.7331	1.5784	1.6702	1.3478	1.4966	1.6495
Syp	1.2742	1.2676	1.1811	1.3565	1.1999	1.1571	1.4357	1.2876	1.4606	1.1932	1.3469	1.255	1.4346	1.4808	1.227
Synm	0.67406	0.64518	0.76445	0.77199	0.80211	0.68494	0.58686	0.52368	0.5043	0.8129	0.65361	0.60368	0.69069	0.74384	0.76628
Synj1	1.1912	1.0607	1.0976	1.1252	1.1115	1.1055	1.1502	1.139	1.2014	1.1264	1.2104	1.1948	1.098	1.173	1.1579
Syngr3	1.4026	1.3864	1.2934	1.1359	1.5286	1.2209	1.4706	1.267	1.3152	1.424	1.3128	1.2847	1.1496	1.1135	1.18
Syngr1	1.7648	1.5837	1.6275	1.8047	1.615	1.6172	1.763	1.5356	1.6953	1.517	1.6977	1.5633	1.5626	1.6472	1.5223
Syne2	0.93322	1.0344	1.0736	0.88931	1.0329	0.94503	0.84301	0.77234	0.8371	0.82625	1.0292	0.89295	0.90603	0.99724	1.0495
Syncrip	0.77463	0.80859	0.82488	0.77757	0.81028	0.79862	0.74422	0.79481	0.75413	0.78074	0.79643	0.81098	0.78067	0.8223	0.76599
Syn2	1.7976	1.5911	1.7281	1.7577	1.5713	1.4397	1.835	1.4612	1.673	1.5418	1.755	1.6655	1.7125	1.6904	1.4823
Syn1	1.6118	1.6014	1.5797	1.5173	1.6543	1.5003	1.7293	1.5107	1.5929	1.5623	1.5241	1.574	1.5672	1.5737	1.4922
Sv2a	1.5871	1.3862	1.3913	1.4001	1.2726	1.3456	1.6498	1.2566	1.3738	1.2481	1.5237	1.3898	1.2203	1.2363	1.4299
Surf4	0.78454	0.77881	0.7042	0.7974	0.73343	0.72391	0.72206	0.73355	0.74149	0.71604	0.76017	0.72534	0.76453	0.79001	0.76152
Supt16h	0.80731	1.1872	0	0	0.73854	1.4779	0.70465	0.98809	0.74366	0.95877	0	1.7279	0.70952	0.76333	1.0266
Sumo3;Sumo2	0.60315	0.61244	0.67921	0.6832	0.72535	0.61489	0.6605	0.75322	0.68032	0.67992	0.68939	0.67559	0.6463	0.64772	0.64805
Sult4a1	1.0859	0.99221	0.83966	0.94478	1.0078	0	0.98102	0	1.0608	1.0298	1.005	0.87285	0.88873	0.85298	0
Sugt1	0.86854	0.86165	1.0032	0.90529	0.93999	0.88669	0.85715	0.83236	0.77484	0.82415	0.83071	0.8416	0.88487	0.85123	0.78113
Suclg2	1.4354	1.5544	1.5146	1.5301	1.497	1.517	1.5562	1.5183	1.4498	1.6844	1.4679	1.5795	1.4541	1.4987	1.5443
Suclg1	1.2767	1.2723	1.279	1.2655	1.1877	1.311	1.3802	1.2663	1.3102	1.3974	1.34	1.2621	1.2498	1.2963	1.2577
Sucla2	1.3059	1.3047	1.3055	1.2144	1.2958	1.2573	1.3785	1.2805	1.3527	1.369	1.3286	1.3152	1.2738	1.317	1.2845
Sub1	0.63121	0.74805	0.78564	0.74574	0.72168	0.76321	0.74021	0.59135	0.79696	0.61769	0.74479	0.67463	0.83417	0.7454	0.72077
Stxbp3	1.1278	0.9837	1.0275	1.0273	1.0039	0.97908	0.93642	0.95536	1.0485	1.0506	0.99974	1.0016	0.99993	0.95417	1.0722
Stxbp1	1.3261	1.2138	1.246	1.1943	1.2075	1.157	1.3958	1.2822	1.262	1.2257	1.2735	1.2591	1.2521	1.1884	1.1298
Stx7	1.0837	1.0709	1.0753	1.0592	1.0581	1.1144	1.155	0.9828	1.2931	1.0509	1.222	1.2644	1.1945	1.1936	1.0278
Stx1b	1.3478	1.4112	1.4112	1.3186	1.358	1.2562	1.4893	1.3628	1.3527	1.3088	1.3734	1.386	1.2806	1.2583	1.3246
Stx1a	0.96635	1.3514	1.2717	1.0113	1.3602	1.0395	1.451	1.1168	1.2717	0	1.2569	1.2719	1.186	1.2316	1.2311
Stx16	1.0494	1.1376	0	1.2582	0	0.8349	1.0858	1.0545	1.279	0	1.736	1.2968	1.1675	1.0096	0.98655
Stx12	0.96798	1.0858	1.1501	0.9678	1.0344	1.0474	0.97351	1.0474	0.94011	1.0427	0.97649	0.98689	0.95734	0.9975	1.0138
Stt3b	1.1734	0.81003	1.3637	0.86252	1.4121	1.5572	0.75315	1.0295	0.64197	1.0963	1.1062	1.3047	0.91834	0.78985	1.2625
Stt3a	0.72839	0.65423	0.55842	0.84061	0.65795	0.62694	0.70154	0.60928	0.69129	0.6385	0.61238	0.61268	0.83365	0.57498	0.75272
Strap	0.77054	0.71922	0.79653	0.72509	0.72555	0.74294	0.79135	0.74909	0.78583	0.72185	0.75312	0.79734	0.7995	0.76943	0.74993
Stoml2	0.95447	1.0336	0.98382	1.01	0.95715	0.94644	1.0239	0.9315	1.0226	0.99578	0.94721	1.0156	1.0125	0.95014	0.95805
Stmn1	0.66771	0.80969	0.72625	0.77324	0.76799	0.83335	0.88077	0.88079	0.77168	0.7839	0.80134	0.71258	0.78457	0.785	0.61698
Stk24;Stk25;Mst4	0.9456	0.90692	0.96728	0.85973	0.70022	0.82843	0.84287	1.0876	0.85376	1.1108	0.85852	0.86474	0.86983	0.78114	0.96705
Stip1	0.91062	0.84897	0.81859	0.87825	0.8231	0.83683	0.86396	0.86248	0.88669	0.86821	0.82049	0.82588	0.85818	0.86576	0.84568
Stim1	1.0099	0.85267	1.0688	0.90884	1.0627	1.0011	1.0165	0.73146	0.83558	0.99542	0.95897	0.94735	0.98658	0.88184	0.95312
Stat3	0.78628	0.74689	0.79452	0.75218	0.67883	0.78672	0.76537	0.76557	0.7605	0.70373	0.67652	0.69787	0.79583	0.73016	0.81639
Stat1	0.30445	0.36554	0.30902	0.44466	0.42021	0.42563	0.42373	0.49108	0.58409	0.39155	0.38781	0.29849	0.58059	0.627	0.38381
Stam	0.71896	1.0849	0.89406	0.81457	0.95644	0.85557	0.76992	0.80751	0.82861	0.95138	0.89765	0.83594	0.74922	0.93516	0.83643
St13	0.83802	0.90229	0.87465	0.89687	0.93624	0.89185	0.88909	0.88607	0.89234	0.8978	0.89983	0.93661	0.90861	0.94545	0.88879
Ssrp1	0.66379	0.75241	1.0283	0.71226	0.72083	0.75103	0.80393	0.71992	0.73089	0.67809	0.68498	0.7455	0.69819	1.0304	0
Ssr4	0.74366	0.71416	0.73551	0.84715	0.68664	0.76354	0.70052	0.71789	0.70735	0.76256	0.71378	0.75753	0.81896	0.71504	0.62173
Ssr1	0.70112	0.72078	0.83749	0.82589	0.79087	0.81884	0.70871	0.77388	0.72352	0.8897	0.7263	0.72297	0.73519	0.82603	0.86646
Ssbp2	0	0.85398	1.0116	0.87129	0.9342	0.76862	0.74641	0.77936	0.79639	0.70887	0.95112	0.60715	0.73626	0.76644	0.68913
Ssbp1	1.1942	1.2522	1.3503	1.4134	1.2002	1.0864	1.3279	1.1491	1.3894	1.2853	1.4833	1.1664	1.3661	1.3151	1.2995
Ssb	0.80236	0.83325	0.85119	0.77891	0.72145	0.78509	0.84845	0.8539	0.86144	0.86343	0.85515	0.85704	0.87608	0.83884	0.83714
Srxn1	0.35879	0.40697	0.32903	0.41036	0.3529	0.37014	0.41457	0.41658	0.40414	0.36723	0.39146	0.43095	0.54202	0	0.48359
Srsf7	0.77037	0.77671	0.76965	0.8412	0.78953	0.68801	0.81768	0.73746	0.79174	0.86074	0.80874	0.8545	0.69462	0.68806	0.89764
Srsf5	0.69255	0	0.7059	0.64983	0.64296	0.7884	0.62085	0.68466	0.78188	0.71774	0.8652	0	0.98381	0.8099	0.68951
Srsf4	0.65752	0.53577	0.79256	0.75806	0.67657	0.71138	0.69067	0.76486	0.66797	0.71743	0.75947	0.76079	0.75469	0.72506	0.7159
Srsf3	0.60932	0.58777	0.73527	0.79921	0.68036	0.61441	0.60339	0.6565	0.69003	0.69679	0.71578	0.74487	0.70555	0.6818	0.63735
Srsf2	0.67291	0.71843	0.71339	0.72967	0.68141	0.71344	0.70777	0.70114	0.71033	0.76247	0.75331	0.73521	0.77893	0.72835	0.6939
Srsf1	0.69893	0.68721	0.73221	0.69926	0.73435	0.73434	0.6845	0.74291	0.74257	0.72568	0.77835	0.69358	0.68305	0.75972	0.71221
Srrt	0.78506	0.732	0.99548	0.55741	1.023	1.0916	1.0642	0.99075	1.04	0.90852	0.9634	1.1114	1.0599	0.99058	0.84791
Srrm2	0.66746	0.62227	0.3436	0.49572	0.65692	0	1.1213	0.98477	0.60534	0.53395	0.64196	1.1363	0.73256	0.75282	1.0874
Srprb	0.67317	0.6362	0.74681	0.57615	0.80808	0.62022	0.59524	0.59911	0.91929	0.67059	0.58489	0.60921	0.69574	0.67791	0.57737
Srp68	0.96217	0.98103	0.75267	0.87364	0.80317	0.74831	0.88608	0.80322	0.83523	0.92742	0.87083	0.90062	0.74044	0.65287	0.61147
Srp54	0.69807	0.75308	0.69002	0.83848	0.80611	0.71997	0.74294	0.6067	0.68993	0.67457	0.80557	0.67181	0.68697	0.97277	0.72931
Srp14	0.93251	0	0.87428	0.92568	3.7904	0	0.71491	0.89217	1.1119	0	0.96302	0.77959	1.0552	1.0841	0.67976
Srm	1.0128	0.94873	0.89021	0.93427	0.96331	0.88568	0.91208	0.97548	0.91174	0.89964	0.91492	0.95238	0.93695	0.8314	0.92105
Sri	0.89061	1.0413	0.87101	0.84747	0.96439	0.87324	0.87081	0.78288	0.92737	0.86433	0.87158	0.87508	0.89457	0.79814	0.81587
Srgap3	1.0529	1.0577	1.1947	0.98415	0.95026	0.91831	1.0686	1.1229	0.61064	1.1647	1.1063	0.90503	0.93369	1.0552	1.0763
Src	0.94709	0.86999	0.91432	0.98608	0.91592	0.9499	0.90647	1.0011	0.93342	0.94303	1.0008	1.0156	0.8589	0.8369	0.83506
Sra1	0.6675	0.68354	0.67724	0.70286	0.56982	0.59364	0.63747	0.65252	0.69902	0.60488	0.6811	0.61061	0.67831	0.74482	0.63307
Sqrdl	1.4962	1.315	1.3534	0.74339	1.1955	1.7024	1.2373	1.4908	1.2023	1.0638	1.2718	1.1036	1.1033	1.3033	1.1724
Sptbn1	1.1702	1.1697	1.1742	1.194	1.1388	1.1549	1.12	1.1025	1.1461	1.1725	1.1729	1.1897	1.1295	1.1498	1.2069
Sptan1	1.1723	1.1682	1.1592	1.1902	1.1098	1.1338	1.1589	1.1018	1.1641	1.1461	1.1773	1.1689	1.1228	1.1317	1.183
Spr	1.325	1.343	1.3508	1.2656	1.3212	1.2965	1.4864	1.3251	1.2408	1.2658	1.273	1.2648	1.2034	1.2316	1.11
Spcs3	0.81422	0.81213	0.87041	0.87793	0.7094	0.74822	0.7134	0.94244	0.72199	0.86346	0	0.7969	0.7193	0.70936	0
Spata5;Katnal2	0.45246	0.45093	0.4616	0.48906	0.66685	0.51202	0.54367	0.49038	0.59772	0.44379	0.59786	0.6107	0.64092	0.64452	0.61062
Sparcl1	1.3469	1.5356	1.6136	1.3283	1.472	1.5111	1.271	1.393	1.4659	1.5111	1.5786	1.7039	1.2827	1.1084	1.3396
Sparc	0.93286	0.89467	0.8914	0.95977	0.94381	1.0825	0.8136	0.74222	0.89312	0.91745	0.87775	0.85541	0.88001	0.88908	1.0583
Sord	1.0396	1.0175	1.034	1.1306	0.9852	1.1572	1.1156	1.0798	1.0169	1.0556	1.0905	1.0148	0.9695	1.0673	1.2231
Sorcs2	1.2328	0.95244	1.0537	1.052	1.0205	1.0554	1.2269	1.1609	1.0046	0.90869	1.0703	1.1363	1.0469	1.0046	1.0075
Sorbs1	1.2415	1.314	1.4079	1.2962	1.3063	1.364	1.1815	1.1938	1.2144	1.2756	1.3479	1.3491	1.1329	1.1673	1.3694
Sod2	0.89707	0.89602	0.9315	0.93295	0.93453	0.9476	1.1152	1.027	0.99783	1.0162	0.98155	1.0312	0.98153	0.98557	0.89934
Sod1	1.1361	1.1465	1.1801	1.1522	1.1329	1.1118	1.1942	1.1509	1.2323	1.1092	1.1161	1.0983	1.1923	1.1549	1.1446
Soat1	0.74501	0.68295	0.7077	0.71694	0.89864	0	0.61264	0.54524	0.72897	0.67186	0.70541	0.60497	0.72164	0.50126	0.74698
Snx6	1.0484	1.0271	1.1944	1.0563	1.0315	1.0264	0.98561	1.0402	1.1387	1.0001	1.0336	1.0183	0.99834	1.1191	0.98816
Snx5	1.0929	1.1447	1.2697	1.1565	0.92866	1.2433	1.1122	1.2062	1.2165	1.2831	1.2175	1.0817	1.2409	1.3238	1.073
Snx4	1.0844	1.3548	1.1284	1.1518	1.1591	1.1104	1.2458	1.2699	1.2106	1.1122	1.3517	1.208	1.0564	1.0304	1.4803
Snx3	0.86483	0.9623	0.91392	0.9496	1.026	0.90373	0.95957	0.95844	0.92949	0.9662	0.9903	0.98615	0.95348	0.94229	0.9553
Snx27	1.1099	1.1098	1.0643	1.0222	0.84037	1.1243	1.1006	1.1139	1.0289	1.0499	1.0434	1.0932	1.074	0.99962	1.0636
Snx2	0.7348	0.72308	0.64403	0.81374	0.63092	1.0114	0.76651	0.75121	0.83136	0.95446	0.77892	0.81048	0.89209	0.76172	0.75278
Snx12	0.92859	1.1426	1.0538	0	1.3238	1.1911	1.4328	1.1379	2.1031	1.1093	2.0016	0	1.7875	1.8026	1.0822
Snx1	1.1377	1.1342	1.1186	1.0852	1.1039	1.1435	1.0848	1.1047	1.0877	1.1294	1.1594	1.159	1.2291	1.1767	1.0043
Snta1	1.3981	1.2031	1.4193	1.2757	1.2863	1.229	1.2434	1.2418	1.5088	1.3532	1.406	1.3244	1.3347	1.1684	1.4202
Snrpn;Snrpb	0.76627	0.82426	0.79858	0.69778	0.78609	0.78056	0.76265	0.78853	0.76226	0.81671	0.82909	0.72147	0.77571	0.78889	0.7322
Snrpg	0.66089	0.68371	0.72409	0.80312	0.54919	0	0.7997	0.72135	0.81443	0.69672	0.90486	0.73402	0.79969	0.74078	0.73528
Snrpf	0.73949	0.76964	0.77676	0.64099	1.1057	0	0.70406	0.81512	0.75083	0.70406	0.75999	0.70101	0.77499	0.72676	0
Snrpe	0.71478	0.74377	0.72497	0	0.6587	0.69727	0.74025	0.70279	0.7092	0.75961	0.76307	0.72223	0.78197	0.72028	0.67669
Snrpd3	0.69462	0.71025	0.76767	0.74288	0.68023	0.66391	0.68478	0.7142	0.6652	0.7215	0.74873	0.73622	0.71413	0.71128	0.67868
Snrpd2	0.73514	0.69776	0.75173	0.86593	0.77788	0.74891	0.737	0.73044	0.7171	0.76954	0.81528	0.81199	0.81329	0.73799	0.85738
Snrpd1	0.69116	0.73655	0.73214	0.77672	0.7533	0.74259	0.73026	0.76437	0.70351	0.74263	0.73587	0.76198	0.78904	0.78296	0.71455
Snrpc	0.6615	0.7823	0.75893	0.62458	0.50583	0.62481	0.76795	0	0.88273	0.78434	0.75925	0.83129	0.78969	0.8304	0.76034
Snrpb2	0.93689	0.81737	0.76592	0.81708	0.79387	0.52372	0	0.87679	0.8136	0	0.74556	0.77776	0.66833	0.78177	0.84335
Snrpa1	0.56333	0.65494	0.75719	0.70456	0.70882	0.70615	0.6303	0.64289	0.65277	0.6415	0.65713	0.77575	0.77979	0.66953	0.65126
Snrpa	0.6329	0.7098	0.65713	0.71401	0.70241	0.68884	0.70463	0.63231	0.60991	0.65454	0.79721	0.75411	0.64598	0.70157	0.73302
Snrnp70	0.60292	0.71499	0.82469	0.83944	0.69214	0.64003	0.56898	0.61343	0.72856	0.61028	0.64246	0.62391	0.71566	0.70883	0.59058
Snrnp200	0.88746	0.80881	0.85891	0.74823	0.83666	0.76168	0.74566	0.89426	0.75626	0.74928	0.8279	0.76586	0.77909	0.82149	0.7539
Snd1	0.70279	0.71746	0.71094	0.725	0.70874	0.72951	0.73174	0.75853	0.71124	0.74381	0.72632	0.73993	0.73693	0.7175	0.75912
Sncb	1.8541	1.6685	0	1.6037	0	1.4436	1.7493	1.4743	1.689	1.571	1.3672	1.5809	1.4646	1.4219	1.633
Snap91	1.1827	1.1595	1.1603	1.1558	1.0859	1.0564	1.2462	1.1646	1.2425	1.1307	1.2101	1.0739	1.213	1.131	1.0767
Snap47	0.87005	0.86512	0.81645	0.76503	0.84695	0.76981	0.91917	0.89641	0.94793	0.86276	0.95578	0.87418	0.84953	0.85621	0.82198
Snap25	1.1039	1.1412	1.0134	1.069	1.0967	1.0705	1.2421	1.2703	1.1606	1.1695	1.2465	1.107	1.1126	1.0536	1.0126
Smu1	0.68648	0.7643	0.76395	0.75472	0.77165	0.65358	0.6447	0.70929	0.73755	0.74344	0.79513	0.78927	0.73248	0.96136	0.68529
Smc3	0.72882	0.88203	1.2671	0.52209	0.60578	0	0.65789	0	0.70588	0.68251	0.80394	0.64657	0.73578	0.73269	0.71962
Smc1a	0.77674	0.71886	0.33296	0.7115	1.1743	0.67161	0.79669	0.70993	0.90881	0.75054	0.70033	0.85746	0.71546	1.5849	0
Smarcc2	0.72279	0.83047	0.72706	0.80953	0.76947	1.0006	0.76536	0.90872	0.75063	0.77764	0.86103	0.82336	0.89517	0.82944	0.7411
Smarca4	0.69485	0.70234	1.1499	0.70607	0	0.62423	0.59663	0.63973	0.6529	0.65134	0.65279	0.64533	0.63814	0.54836	0.59039
Slc9a3r1	0.82752	0.95094	0.85413	0.90851	0.89206	0.92081	0.83727	0.74064	0.84993	0.89924	0.80073	0.84557	0.8559	0.91639	1.0694
Slc8a1	1.1922	1.0244	1.1562	1.2292	1.1655	1.3532	1.005	1.0505	1.0421	1.1098	1.0526	1.1122	1.1366	1.1117	0.64128
Slc7a5	1.2411	1.309	1.2949	1.1056	1.0475	1.1325	1.1325	1.2609	1.3237	1.3025	1.2693	1.2306	1.1796	1.01	1.1439
Slc6a9	1.2753	1.4887	1.206	1.3924	1.251	1.424	1.3814	1.5043	1.509	1.3105	1.3644	1.2591	1.4184	1.405	1.332
Slc6a17	1.4788	1.2345	1.169	1.2608	1.1262	1.222	1.4685	1.2282	1.356	1.1205	1.2851	1.1138	1.3771	1.289	1.0673
Slc6a11	2.0156	1.9674	1.8053	1.9863	1.7277	1.8797	1.9791	1.8494	2.1447	1.876	2.2126	2.0237	2.0139	1.9755	2.2013
Slc6a1	1.1423	1.2367	1.1251	1.124	0.88379	0.99943	1.1976	1.2466	1.2815	1.1852	1.1467	1.133	1.0007	1.0839	1.066
Slc4a4	1.9442	1.9706	1.8634	1.8646	1.7297	1.9062	1.7881	1.7053	1.9895	1.8375	1.9915	2.0239	1.7351	1.6902	1.9102
Slc44a2	1.1499	1.1504	1.0513	1.3941	1.2824	1.0956	0.99477	0.92702	1.0617	1.2399	1.1168	0.9673	1.0051	1.0805	1.0207
Slc3a2	0.78179	0.78264	0.7364	0.78118	0.80264	0.77346	0.82221	0.81408	0.85869	0.83512	0.82875	0.84539	0.78832	0.83163	0.87451
Slc39a7	1.0814	1.5281	1.1145	0.92738	0.66316	0.8904	0.97065	1.7112	0.80885	1.6083	0.68743	0.83617	0.88817	0.77335	0
Slc38a3	1.2587	1.3847	1.2325	1.1806	1.2137	1.2366	1.084	1.1794	1.2124	1.4009	1.3319	1.3348	1.21	1.2148	1.2263
Slc32a1	1.7464	1.6844	1.5692	1.5656	1.4949	1.4987	1.6947	1.6666	1.6873	1.5341	1.6729	1.533	1.5479	1.4927	1.3841
Slc2a3	1.2827	1.2436	1.3194	1.1806	0.94818	1.0571	1.2197	1.103	1.2248	1.1789	1.2164	1.1721	1.3201	1.2981	1.0709
Slc2a13	1.5422	1.3196	1.2759	1.7693	1.273	1.36	1.3767	1.4333	1.1667	1.2936	1.4995	1.1307	1.1872	1.2466	1.032
Slc2a1	1.3419	1.5683	1.3841	1.306	1.4462	1.4327	1.5813	1.5468	1.385	1.5918	1.4693	1.4442	1.4363	1.5035	1.5966
Slc27a1	1.4487	1.3886	1.2518	1.2772	1.2659	1.3423	1.3218	1.2665	1.3988	1.3262	1.3103	1.3978	1.2999	1.3498	1.3396
Slc25a51	1.1813	1.1397	1.1032	0.95709	0.88153	0.90891	0	1.3061	1.1174	0.99681	1.0514	1.0414	1.1467	0.96084	0.99704
Slc25a5	1.0703	1.1742	1.0847	1.0554	1.0834	1.1053	1.1278	1.1486	1.1162	1.1341	1.1794	1.1489	1.1037	1.151	1.1604
Slc25a4	1.1687	1.1722	1.1628	1.1651	1.1557	1.1449	1.1944	1.1531	1.2079	1.1532	1.2028	1.1658	1.2044	1.2031	1.2082
Slc25a3	1.0388	1.0632	1.0987	1.0582	1.023	1.0045	1.0554	1.0714	1.0477	1.0955	1.0847	0.97998	1.0337	1.0452	1.0378
Slc25a25	1.1691	1.0119	0	0.98357	1.0595	1.0476	1.3876	0.95369	1.1993	1.1687	1.1519	0	1.1328	1.2648	1.0399
Slc25a24	1.1295	1.0559	1.2225	1.0281	1.0103	1.0182	1.1244	1.1293	1.0659	1.0484	1.2843	0	1.1546	1.0694	1.0352
Slc25a22	1.0469	0.96549	0.93813	0.92154	0.97061	0.92714	1.0448	0.96573	1.0423	0.88863	0.96002	0.98504	0.97501	1.0016	0.9425
Slc25a20	1.1843	1.2199	0.86984	1.2318	1.236	1.4165	1.236	1.649	1.2807	1.662	1.3679	1.2259	1.2454	1.2145	1.729
Slc25a18	1.3803	1.4367	1.4628	1.4121	1.4225	1.4869	1.4701	1.4303	1.5047	1.4453	1.3856	1.4796	1.5078	1.6595	1.5548
Slc25a13	1.4779	1.32	1.4799	1.4196	1.4382	1.4007	1.5878	1.3638	1.4514	1.38	1.3818	1.3711	1.3384	1.414	1.4068
Slc25a12	1.7731	1.7633	1.6807	1.6365	1.7189	1.7031	1.8173	1.7027	1.7466	1.6587	1.6899	1.6307	1.6529	1.7156	1.6786
Slc25a11	1.2548	1.2916	1.1396	1.2474	1.2614	1.227	1.3673	1.2841	1.3391	1.3347	1.3489	1.3079	1.2582	1.258	1.2776
Slc1a4	1.2472	1.263	1.1708	1.0894	1.0987	1.2358	1.1929	1.1342	1.071	1.2368	1.1892	1.1801	1.1675	1.2964	1.2458
Slc1a3	1.4576	1.3125	1.4554	1.5295	1.3488	1.3307	1.2964	1.2187	1.3928	1.3486	1.3702	1.4798	1.4381	1.4081	1.5144
Slc1a2	1.9552	2.0525	1.7319	1.7792	1.7811	1.8688	2.1535	1.7889	2.1408	2.0172	2.1412	2.07	2.0302	1.9958	2.3443
Slc16a1	0.92859	0.99916	0.98811	1.0296	0.9718	0.97506	0.82266	0.82932	1.0077	0.93771	0.94279	0.96947	0.86583	0.97636	0.87323
Slc12a9	1.326	1.0671	1.2006	1.0164	0.95778	1.1038	0.95731	0.97508	0.98849	1.1807	1.2021	1.2986	0.95957	1.2187	0.99574
Slc12a5	0.99011	1.0072	0.98469	1.0567	0.99351	0.97784	1.1539	1.1723	1.0222	0.97007	1.1395	1.0923	0.89675	0.86748	1.0969
Slc12a2	1.3471	1.3806	1.9307	1.3723	1.6033	1.5624	1.375	1.3385	1.4396	1.4629	1.3245	1.3466	1.327	1.4482	1.4788
Skp1	0.74114	0.85285	0.78015	0.86515	0.76524	0.79231	0.76885	0.77854	0.81944	0.85863	0.85126	0.79273	0.81217	0.8354	0.78119
Sirt2	1.2916	1.365	1.338	1.3073	1.355	1.3951	1.1033	1.1365	1.2431	1.3561	1.3031	1.2906	1.2609	1.2488	1.4781
Sirpa	1.3891	1.2443	1.2897	1.1227	1.3153	1.1949	1.3102	1.324	1.4585	1.3451	1.2963	1.234	1.3147	1.3295	1.1025
Sh3glb2	1.3565	1.3353	1.2368	1.0928	1.275	1.0613	1.1295	1.0295	1.1989	1.3601	1.1611	1.2045	1.0863	1.1202	1.135
Sh3glb1	0.93645	0.97033	0.86044	0.86547	1.0021	0.95654	0.97474	0.88295	0.88665	1.1356	0	0.96456	0.88237	1.09	0.90751
Sh3gl2	1.2633	1.2685	1.1603	1.046	1.2758	1.5079	1.2648	1.3719	1.4917	1.3039	1.4112	1.1783	1.2292	1.1839	1.324
Sh3bgrl	0.77071	0.65394	0.66185	0.78581	0.95399	0.83946	0.79045	0.88534	0.85348	0.88618	0.8464	0.98439	0.83423	0.74707	0.83011
Sgta	0.7766	0.77346	0.76258	0.76018	0.80179	0.86358	0.80431	0.7579	0.82772	0.80894	0.82865	0.79552	0.83376	0.78089	0.80393
Sgsm1	1.3385	1.2065	1.1416	1.1866	1.1924	1.1934	1.3342	1.1609	1.3062	1.1761	1.2658	1.236	1.2384	1.2511	1.1638
Sgpl1	0.99573	0.78821	0.82546	0.83325	0.81426	0.97569	0.78534	0.75901	0.87333	0.75311	0.78572	0.85617	0.81487	1.004	0.94061
Sfxn5	1.0175	1.0595	0.97612	1.1334	1.0377	1.1441	0.9984	0.98651	1.1187	1.1155	1.0577	1.1637	1.0687	1.1118	1.1724
Sfxn3	0.84892	0.989	0.91223	0.88156	0.84664	0.92916	0.99568	0.95704	0.92968	0.91474	1.0104	1.0079	0.95902	0.89377	0.99609
Sfxn1	1.0596	1.1173	1.048	1.0611	1.0269	1.0404	1.1172	1.0786	1.1473	1.1717	1.1077	1.1259	1.0642	1.1126	1.1533
Sfpq	0.66791	0.69795	0.72271	0.71698	0.72839	0.73032	0.70506	0.73523	0.70004	0.7451	0.75286	0.73496	0.74788	0.74626	0.6867
Sfn	0.89786	0.74083	0.81681	0.7264	0.69183	0.79796	0.88456	0	0.8143	0.78234	0.81194	0.84615	0.83293	0.83992	0.79063
Sf3b5	0.52931	0.57672	0.59416	0	0.79578	0.51771	0.51456	0.63636	0.60218	0.7074	0	0.56413	0.58264	0	0.76071
Sf3b3	0.78285	0.5025	0.69289	0.80654	0.83589	1.2046	0.65307	0.90731	0.81245	1.27	0.85461	0.83506	1.1829	0.93318	0.94766
Sf3b14	0.72784	0.84478	0	0	0.95494	0.72051	1.3186	0.73113	0.66521	0.85245	0.88516	1.0147	0.78476	0.68061	0
Sf3b1	0.65491	0.65288	0.66606	0.65539	0.61154	0.60855	0.5875	0.61783	0.68827	0.69408	0.69628	0.67939	0.65159	0.71762	0.65581
Sf3a1	0.66474	0.67574	0.62951	0.75665	0.69371	0.68801	0.70472	0.68574	0.60825	0.73549	0.66311	0.65875	0.5943	0.68307	0.59035
Sf1	0.71496	0.9101	0.69539	0.58906	0.68845	0.90237	0.73823	0.66242	0.85669	0.71032	0.83127	0.69392	1.0591	0.96977	0.63127
Setd3	0	0.74021	0.7962	0.69059	1.12	0.70547	0.86598	0.83095	0.78473	0.84021	0.76082	0.81151	0.78053	0	0.7348
Set	0.66498	0.67943	0.73026	0.7321	0.74919	0.71678	0.77928	0.72007	0.72995	0.71975	0.79521	0.75184	0.76226	0.78359	0.71977
Serpinh1	0.42316	0.48018	0.41785	0.42872	0.45411	0.4816	0.44062	0.38348	0.39516	0.44603	0.40802	0.43511	0.42737	0.44528	0.50575
Serpinc1	0.13447	0.30629	0.21359	0.41086	0.16875	0.24822	0.47948	0.31313	0.18819	0.3721	0.40787	0.38042	0.38517	0.32678	0.33682
Serpinb6	1.5005	1.6039	1.5534	1.7331	1.5746	1.6352	1.3942	1.4038	1.5456	1.4044	1.4512	1.3924	1.5593	1.5428	1.5656
Serbp1	0.61092	0.64284	0.66537	0.65719	0.67209	0.61748	0.61497	0.68487	0.64934	0.66334	0.68731	0.65873	0.74331	0.69709	0.65871
Senp8	1.1044	1.0724	1.0612	0	0.91982	0.80527	0.96725	0.98728	1.0214	0.93621	0.98807	1.0085	0.94493	0.91161	0.85955
Selm	0.89227	1.1687	1.0892	1.049	0	1.1574	0.94148	1.0757	1.233	0.89588	0.98057	0.82425	1.0506	0	0.92275
Sec62	0.81715	0.89779	0.75275	0.91812	0	0.65592	0.85041	0	0.7002	0.98775	1.0165	0.72187	0.83269	0.91204	0.82445
Sec61g	0.72828	0.80588	0.80481	0	0.72281	0.63772	0.7445	0.64177	0.75808	0.82338	0.718	0.80517	0.79574	0.69257	0.78311
Sec61b	0.61016	0.69599	0.68135	0.66293	0.65723	0.68051	0.71709	1.267	0.625	0.88148	0.68512	0.76339	0.65802	0.67019	0.68103
Sec31b	1.7774	1.5373	0.73184	1.0844	1.8284	1.6501	1.6597	1.0595	1.6793	1.9583	1.6459	0.85243	1.8385	0	1.6126
Sec31a	0.76537	0.74017	0.76959	0.72143	0.69399	0.72797	0.69539	0.70516	0.75017	0.76642	0.734	0.71184	0.70127	0.71424	0.73245
Sec23a	0.70179	0.66906	0.71545	0.78951	0.7761	0.69873	0.71669	0.65359	0.69753	0.73201	0.70035	0.74389	0.65567	0.63435	0.76037
Sec22b	0.88729	0.92769	0.90458	0.9129	0.97919	1.0252	0.96767	0.97247	0.92863	0.95929	0.9572	0.96383	0.90555	0.92259	0.92561
Sec13	0.85919	0.8566	0.92265	1.0902	0.71446	0.73647	0.6721	0.74541	0.63419	0.67626	0.66263	0.59244	0.66861	0.74137	0.61044
Sec11c	0.55543	0.69119	0	0.65789	0.85122	0.68633	0.94599	0.57679	0.76205	0.99135	0.77608	0.78795	0.80383	0.63434	0.8342
Sec11a	0.82129	0.7995	0.66105	0.79174	0.86811	0.87692	0.90759	0.62958	0.87528	0.88422	0.81361	0.78516	0.95186	0	0.80599
Sdhb	0.82372	0.8179	0.83466	0.81115	0.82637	0.86937	0.88053	0.84852	0.85953	0.78965	0.89479	0.92156	0.87598	0.85254	0.8541
Sdha	0.92492	0.89966	0.92516	0.8373	0.88588	0.91796	0.85436	0.8625	0.89686	0.87828	0.98186	0.88578	0.88567	0.907	0.91947
Sdc4	0	1.2608	1.1004	1.5486	1.186	1.3463	1.4148	1.1711	2.5065	1.6916	2.4457	1.7039	2.1561	2.5977	1.4167
Sdc3	0.77751	0	0.59489	0.75427	0.72746	0.7992	0.92936	0.74838	0.8322	0.76919	0.96998	0.75422	0.95765	1.0467	0.71612
Scrn2	1.0594	1.1105	1.1256	0.96471	1.0081	1.2371	0.68965	0	1.1744	1.2769	0.93408	1.4132	1.1476	1.1943	0
Scrn1	1.0486	1.0528	1.1388	0.98052	1.0279	1.0001	0.96569	1.026	1.067	0.99407	0.90558	0.9331	0.98499	0.98912	0.93819
Scpep1	1.3916	1.382	1.3124	1.34	1.2143	1.3613	1.4275	1.3252	1.5782	1.5437	1.6375	1.4709	1.3714	1.6403	1.4649
Scp2	1.5022	1.5613	1.6593	1.4515	1.426	1.4774	1.3077	1.4052	1.4286	1.6633	1.4136	1.6057	1.4793	1.4177	1.4795
Scg5	1.2832	1.0648	1.1304	1.1281	1.1781	1.1404	1.3163	1.2282	1.2116	1.1021	1.1967	1.0731	1.1292	1.2639	1.039
Scg3	1.2093	1.1988	1.1203	1.2485	1.2331	1.1657	1.3418	1.2067	1.2244	1.184	1.1828	1.23	1.167	1.1745	0.98584
Scg2	1.4412	1.2851	1.3248	1.4446	1.2274	1.3032	1.4208	1.2515	1.2976	1.3789	1.3789	1.3859	1.3317	1.5422	1.2391
Scfd1	0.6962	0.74791	0.77309	0.70545	0.65609	0.73906	0.75207	0.79818	0.70909	0.68576	0.77515	0.78559	0.782	0.6423	0.83447
Sccpdh	1.1316	1.0598	1.0434	1.1263	1.1336	1.067	1.1503	1.0967	1.0491	1.107	1.1738	1.0379	1.0876	1.0467	1.119
Scarb2	1.636	1.4947	1.8382	1.5767	1.5171	1.6764	1.3866	1.5573	1.642	1.7177	1.6229	1.9087	1.516	1.6785	1.8862
Scamp5	1.5342	1.608	1.5808	1.8697	1.5178	1.2434	1.3677	1.3062	1.223	1.3592	1.4606	1.417	1.5002	1.2231	1.4891
Scamp3	0.91601	0.93427	0.889	0.91684	0.86448	0.80337	0.93794	0.89144	1.003	0.90176	0.99921	0.93439	0.96606	0.89476	0.95309
Scamp1	1.2213	1.095	1.1107	1.0795	1.0914	1.1549	1.0574	1.1716	1.0649	1.0226	0.85926	1.1043	1.1366	1.1221	0.99072
Sbds	1.4157	0.82664	1.4499	2.316	1.1695	1.237	0.83102	0.8607	0.91803	0.95365	0.88226	0.76387	0.85103	0.94643	0.76714
Sars	0.7508	0.65431	0.68694	0.68563	0.69656	0.67054	0.66332	0.68242	0.66161	0.72342	0.67718	0.64107	0.72262	0.65781	0.66254
Sarnp	0.79782	0.75323	0.85309	0.68977	0.88151	0.80453	0.79169	0.75211	0.79411	0.77597	0.76037	0.7584	0.86692	0.91259	0.82751
Sar1b	0.90556	0.98149	0.92864	0.96757	0.9601	0.98425	0.92107	0.94122	1.0382	0.95167	0.94244	0.92131	1.0219	1.0135	1.0569
Sar1a	0.90432	0.87226	0.90496	0.94283	1.0118	1.136	0.99328	0.98667	0.90343	0.93297	0.89836	0.81932	0.95203	1.02	0
Samm50	1.352	1.3298	1.214	1.1917	1.2616	1.3082	1.3483	1.2056	1.4461	1.2704	1.3001	1.2448	1.2183	1.3484	1.2787
Safb	0.79484	0.8143	0.80798	0.78564	0.73884	0.84402	0.63717	0.72042	0.85133	0.70459	0.85439	0.8086	0.79881	0.99521	0.88943
Sae1	0.76583	0.7782	0.76241	0.8138	0.76379	0.80231	0.76346	0.74383	0.74731	0.73266	0.77221	0.74066	0.79949	0.74849	0.76559
Sacm1l	1.0279	1.1696	0.94948	1.0541	0.958	1.0978	1.0563	0.94732	1.113	1.0494	1.0097	1.2049	1.0745	0.9703	1.0452
S100b	1.6676	1.6515	1.7247	2.0066	1.9117	1.872	1.5708	1.5332	1.6829	1.6961	1.4917	1.6911	1.6516	1.6787	1.7543
S100a6	1.0723	1.0091	1.093	1.1843	1.2604	1.219	1.0086	1.0589	1.1226	0.98905	0.99351	1.0379	1.165	1.3126	1.216
S100a4	0.36199	0.36152	0.43344	0.47178	0.44936	0.50839	0.29003	0.37717	0.33582	0.38982	0.35194	0.32409	0.36314	0.49004	0.40368
S100a13	1.4912	1.6842	1.7299	1.6341	1.9016	1.7333	1.5415	1.7023	1.5126	1.8836	1.7249	1.7772	1.8246	1.7293	1.7418
S100a11	0.47188	0.38515	0.40072	0.46583	0.45987	0.41669	0.37863	0.409	0.45412	0.47473	0.47936	0.4368	0.46162	0.45187	0.42888
S100a1	2.0963	1.9099	2.0884	2.5737	2.2384	2.473	2.0149	1.7118	2.0303	2.0086	2.0324	2.0837	2.0097	2.2964	2.443
Rwdd1	1.0348	0.90383	0.92371	0.97416	0	0.93864	0.94808	0.85141	0.94997	1.0701	1.0283	0.97815	1.0436	1.0021	1.0478
Ruvbl2	0.73824	0.74104	0.70846	0.81804	0.87377	0.87737	0.67403	0.66739	0.82523	0.82051	0.8826	0.74195	0.88234	0.92697	0.85832
Ruvbl1	0.82324	0.78916	0.82117	0.82482	0.78904	0.72233	0.78017	0.74554	0.75015	0.80425	0.80487	0.76896	0.85962	0.86391	0.87344
Rufy3	0.96052	0.97717	0.94247	0.87346	0.9024	0.89249	0.97793	0.92693	0.9469	0.9481	0.99263	0.94422	0.9376	0.93399	0.89655
Rttn	0.70397	0.70894	0.82585	0.7153	0.71898	0.71234	0.77055	0.70847	0.77191	0.75629	0.77507	0.72474	0.74912	0.76873	0.76412
Rtn4ip1	1.3161	1.1613	1.3513	1.2625	1.0666	0	1.4444	1.2501	1.394	1.5015	1.174	1.3284	1.3454	1.2216	0
Rtn4	0.90191	0.98253	0.93863	0.91221	0.94976	0.99799	0.94009	0.87323	1.003	0.96806	0.94846	1.0065	0.93826	0.9837	1.0114
Rtn3	0.99524	1.1665	0.95844	0.97187	0.95648	0.97723	1.0091	1.1241	1.0508	1.0622	1.0091	1.0453	1.0988	1.0398	1.0987
Rtn1	0.87823	0.91468	0.94807	0.87888	0.8936	0.88677	0.90619	0.89282	0.90278	0.91438	0.93744	0.97965	0.91549	0.90318	0.86885
Rtcd1	0	0.58481	0.60605	0.6455	0.67749	0.52606	0.64924	0.63085	0.6996	0.69885	0.74311	0.66457	0.6258	0	0.68366
Rsu1	0	0.69007	0.74165	0.72465	0.72082	0.73897	0.57954	0.72311	0.67628	0.68141	0.69429	0.75153	0.59358	0	0.80782
Rrbp1	0.5234	0.60211	0.56553	0.54174	0.56506	0.56462	0.53599	0.56944	0.53997	0.61096	0.66047	0.6234	0.58952	0.53985	0.55325
Rraga;Rragb	1.1523	1.104	0.95353	0.97075	1.0952	0.843	0	1.0365	1.1388	1.0278	0.85197	0	1.0162	0.79181	0
Rptor	1.094	0.91938	0.81093	0.81937	0.86928	0.99986	1.0105	0.76714	0.98405	0.87679	1.0694	0.94523	1.0095	0.86187	1.0343
Rpsa	0.67004	0.69874	0.73175	0.69772	0.70074	0.6863	0.66118	0.68636	0.66083	0.69715	0.69712	0.67862	0.69465	0.72389	0.68153
Rps9	0.67729	0.72439	0.75508	0.71743	0.7511	0.76706	0.71262	0.72522	0.70467	0.733	0.74087	0.72723	0.80534	0.75588	0.7326
Rps8	0.75975	0.79667	0.81124	0.78745	0.88793	0.84811	0.762	0.85973	0.68779	0.84146	0.7269	0.80454	0.7768	0.78653	0.77805
Rps7	0.69735	0.66904	0.74339	0.73989	0.80325	0.65276	0.6701	0.66304	0.65528	0.69874	0.77104	0.78193	0.73071	0.73534	0.72569
Rps6ka5	0	0.98654	0.7221	0.94186	0.81951	0.81185	0.74768	0.94058	0.88601	0	0.78887	0.69845	0.7405	0.66477	0.74906
Rps6ka2	0.90663	0.91447	0.86159	0.92357	0.78534	0.82972	0.75442	0.81738	0.81748	0.87989	0.79461	0.77097	0.87408	0.92337	0.66055
Rps6	0.67224	0.74234	0.72428	0.78374	0.73945	0.72081	0.66908	0.72758	0.65114	0.71239	0.66273	0.69332	0.72564	0.74554	0.73257
Rps5	0.70626	0.76682	0.75681	0.7507	0.73946	0.71497	0.63278	0.67729	0.75584	0.6957	0.66891	0.65121	0.75467	0.79232	0.70203
Rps4x	0.71271	0.70723	0.72583	0.75309	0.74154	0.74857	0.74135	0.71939	0.73355	0.76867	0.73227	0.73385	0.7802	0.78366	0.78665
Rps3a	0.68806	0.76327	0.738	0.72968	0.74786	0.70824	0.6966	0.73716	0.73027	0.77548	0.69938	0.73154	0.77305	0.76682	0.80443
Rps3	0.6665	0.67507	0.68997	0.72	0.7024	0.71072	0.65553	0.69021	0.64554	0.73373	0.66331	0.66385	0.69137	0.74377	0.69921
Rps29	0.72361	0.76947	0.78146	0.75086	0.7769	0.77185	0.73907	0.71218	0.83068	0.80987	0.83907	0.77819	0.82408	0.78048	0.76746
Rps28	0.72448	0.88513	0.80253	0.87863	0.71247	0.7825	0.74223	0.77715	0.77064	0.81132	0.79028	0.7786	0.84079	0.88494	0.78358
Rps27a;Ubc;Ubb;Uba52	0.73483	0.75418	0.79124	0.7334	0.77901	0.73668	0.71983	0.76221	0.71235	0.74923	0.76178	0.77137	0.74873	0.76514	0.73948
Rps27	0.68041	0.66665	0.75735	0.7405	0.70968	0.70128	0.6347	0.78866	0.67384	0.76559	0.69713	0.65554	0.70679	0.79083	0.7669
Rps26	0.66087	0.73972	0.87375	0.75541	0.73588	0.68878	0.72967	0.73973	0.75341	0.76523	0.72773	0.77381	0.71903	0.82292	0.7866
Rps25	0.64807	0.6401	0.71368	0.73566	0.69889	0.65965	0.74314	0.69894	0.74299	0.74972	0.7653	0.72338	0.81265	0.82293	0.77303
Rps24	0.7122	0.68026	0.7632	0.86381	0.72688	0.75005	0.7395	0.74995	0.74768	0.73965	0.74108	0.7908	0.83113	0.88698	0.75939
Rps23	0.71235	0.70597	0.75866	0.76871	0.6203	0.68962	0.71501	0.7894	0.70374	0.846	0.89797	0.80909	0.79793	0.8542	0.7719
Rps21	0.74237	0.76923	0.71353	0.77084	0.69179	0.72433	0.71253	0.75511	0.76319	0.81021	0.71919	0.71918	0.72647	0.76392	0.89364
Rps20	0.59623	0.64721	0.72152	0.64698	0.69997	0.64272	0.6627	0.68319	0.65336	0.66549	0.75784	0.7101	0.67164	0.72921	0.75404
Rps2	0.72778	0.7269	0.75995	0.70418	0.73214	0.71532	0.68871	0.68047	0.68522	0.73138	0.71798	0.75377	0.72372	0.72446	0.74085
Rps19	0.62473	0.6775	0.67391	0.7012	0.69655	0.71457	0.70341	0.70955	0.6918	0.74671	0.73191	0.75809	0.73929	0.72984	0.71245
Rps18	0.67216	0.73418	0.74089	0.71199	0.70193	0.68465	0.66557	0.69597	0.66774	0.72633	0.70933	0.73976	0.72854	0.75007	0.71101
Rps17	0.71378	0.70872	0.69491	0.78703	0.74573	0.73317	0.70901	0.69619	0.69761	0.76141	0.7054	0.70246	0.78162	0.77062	0.71085
Rps16	0.73393	0.72426	0.78101	0.73618	0.74919	0.76506	0.76105	0.78775	0.75931	0.78949	0.80554	0.77863	0.73712	0.76664	0.78264
Rps15a	0.67451	0.73273	0.68529	0.68531	0.71222	0.70403	0.6805	0.69392	0.67407	0.72281	0.70764	0.69154	0.72762	0.74405	0.76905
Rps15	0.71512	0.74708	0.71659	0.75301	0.76118	0.56696	0.73189	0.72614	0.67858	0.77406	0.70458	0.67762	0.74832	0.72859	0.7669
Rps14	0.66383	0.65115	0.7206	0.67156	0.66839	0.66383	0.63004	0.70183	0.64999	0.71246	0.69683	0.66678	0.71666	0.70983	0.69196
Rps13	0.67072	0.70762	0.70968	0.69723	0.68316	0.68295	0.64589	0.71403	0.60968	0.77252	0.68703	0.6652	0.6601	0.68289	0.66525
Rps12	0.70985	0.73125	0.76821	0.77362	0.77132	0.7302	0.68845	0.69963	0.71683	0.73581	0.78965	0.7862	0.79901	0.80388	0.84434
Rps11	0.67378	0.70277	0.74274	0.73733	0.77877	0.72312	0.71043	0.74739	0.72066	0.71463	0.71772	0.73354	0.75926	0.82834	0.76143
Rps10	0.59839	0.65176	0.7163	0.69222	0.67633	0.70891	0.67707	0.65869	0.67063	0.76102	0.64353	0.69747	0.68695	0.72533	0.67352
Rprd1b	0.83761	0.81348	0.76044	0.65142	0.7478	0.7628	0.70268	0.78944	1.2704	0	0.83708	0.83673	1.0622	0.8237	0
Rpn2	0.64382	0.68117	0.68114	0.70395	0.6896	0.70191	0.67236	0.65478	0.65539	0.73471	0.69566	0.69872	0.69546	0.67012	0.74424
Rpn1	0.78152	0.79167	0.8648	0.74796	0.80182	0.7845	0.77055	0.75975	0.73007	0.75836	0.80201	0.81564	0.76067	0.82097	0.7307
Rplp2	0.62642	0.75351	0.71838	0.71882	0.72461	0.72394	0.7346	0.7285	0.72665	0.78187	0.79647	0.77104	0.75083	0.80256	0.77943
Rplp1	0.80659	0.81199	0.75823	0.79127	0.73708	0.73324	0.76061	0.87365	0.80299	0.85681	0.85065	0.8664	0.90848	0.84254	0.77445
Rplp0	0.71281	0.72202	0.76342	0.70362	0.7458	0.73953	0.7362	0.70737	0.67902	0.7346	0.72686	0.74344	0.72014	0.74016	0.7553
Rpl9	0.66643	0.69956	0.76272	0.74971	0.78769	0.73221	0.71783	0.69582	0.7255	0.74921	0.77602	0.74391	0.78675	0.81329	0.78771
Rpl8	0.69904	0.68942	0.64589	0.69357	0.68735	0.68766	0.60531	0.65933	0.69027	0.71552	0.64819	0.67622	0.71663	0.72074	0.75385
Rpl7a	0.69311	0.71893	0.82876	0.7399	0.77825	0.74856	0.69205	0.83381	0.71567	0.76293	0.76189	0.77682	0.73319	0.85863	0.84659
Rpl7	0.69954	0.72941	0.774	0.73829	0.69323	0.67494	0.74328	0.68461	0.7691	0.74699	0.7988	0.70557	0.78706	0.77099	0.79611
Rpl6	0.73886	0.7371	0.72923	0.72528	0.72827	0.70195	0.67873	0.68376	0.69968	0.76885	0.72315	0.72022	0.71289	0.72712	0.69154
Rpl5	0.72812	0.75963	0.75599	0.74091	0.74635	0.74391	0.74568	0.76912	0.72869	0.78491	0.71862	0.73787	0.81513	0.70502	0.80842
Rpl4	0.73744	0.70742	0.82443	0.73204	0.75005	0.73155	0.68808	0.76156	0.70011	0.74929	0.7264	0.71738	0.79469	0.7261	0.74049
Rpl38	0.66247	0.7593	0.80511	0.74786	0.71888	0.7164	0.70937	0.72329	0.75342	0.77963	0.77244	0.70388	0.70472	0.7925	0.70201
Rpl37a	0.67992	0.69908	0.86511	0.74875	0.86984	0.71886	0.72717	0.75395	0.70366	0.78236	0.78476	0.76053	0.71205	0.75859	0.72746
Rpl36a	0.72651	0.83244	0.82419	0.70659	0.75136	0.69786	0.68233	0.72418	0.72945	0.75291	0.75193	0.68487	0.73236	0.81473	0.73308
Rpl36	1.0101	1.2504	1.0586	0.93177	1.0456	0.89881	0.79836	0.88812	0.8083	0.8626	0.82725	0.8596	0.84134	0.84211	0.77364
Rpl35a	0.6513	0.66771	0.68167	0.70592	0.55918	0.72736	3.1	1.4721	0.80267	0.42764	0.53119	1.0815	0.65149	0.67846	0.7751
Rpl35	0.66089	0.83036	0.80231	0.72836	0.76428	0.73976	0.80207	0.82957	0.74022	0.72465	0.75213	0.78073	0.96903	0.89313	0.75326
Rpl34	0.71905	0.78851	0.82808	0.74424	0.76501	0.76093	0.77224	0.8614	0	0.80211	0.77027	0.83447	0.79232	0.8473	0.77209
Rpl32	1.209	1.7766	2.0776	1.3679	1.287	1.1904	1.2328	1.1638	1.1018	1.0589	1.0159	1.003	0.98861	1.161	1.0101
Rpl31	0.78132	0.92942	0.68662	0.62841	0.94548	0.76173	0.62546	0.83662	0.74913	0.85618	0.74858	0.70036	0.68782	0.77645	0.80921
Rpl30	0.71288	0.73682	0.7414	0.72857	0.76523	0.71369	0.62789	0.69289	0.75167	0.78364	0.7351	0.66171	0.76069	0.79059	0.71318
Rpl3	0.68906	0.69714	0.75142	0.73216	0.71294	0.72541	0.67386	0.70111	0.72625	0.72442	0.76244	0.78695	0.72643	0.75136	0.70094
Rpl29	0.72075	0.76334	0.80395	0.81044	0.84651	0.68616	0.80405	0.64404	0.669	0.71805	0.77703	0.81759	0.75359	0.76273	0.67387
Rpl28	0.76338	0.80662	0.80231	0.7669	0.76151	0.79434	0.82427	0.87713	0.716	0.87954	0.82207	0.78258	0.78824	0.81044	0.79784
Rpl27a	0.68069	0.69723	0.76668	0.71238	0.70951	0.65886	0.65021	0.67762	0.64261	0.70119	0.71337	0.71821	0.73009	0.7483	0.72824
Rpl27	0.63611	0.69922	0.64793	0.70278	0.70301	0.69821	0.67185	0.72235	0.70279	0.71856	0.70618	0.67576	0.68833	0.78234	0.7316
Rpl26	0.76501	1.0162	0.77094	0.75829	0.83762	0.75216	0.79253	0.86981	0.76646	0.78107	0.85418	0.95811	0.84988	1.0171	0.71423
Rpl24	0.71363	0.78678	0.81535	0.75416	0.89703	0.79106	0.7369	0.85079	0.77119	0.84191	0.83569	0.79711	0.81193	0.82223	0.89772
Rpl23a	0.69704	0.73987	0.70651	0.76341	0.73144	0.75173	0.72964	0.73149	0.71211	0.73905	0.74559	0.69773	0.77518	0.76088	0.74038
Rpl23	0.65555	0.66261	0.6791	0.69105	0.65993	0.70481	0.62875	0.66036	0.66816	0.68279	0.68148	0.66962	0.68474	0.73345	0.74344
Rpl22l1	0.54492	0.74799	0.83047	0.68486	0.67342	0.60329	0.61216	0	1.0661	0.67069	0.65592	0	0.60112	0.62063	0
Rpl22	0.72911	0.79098	0.78022	0.72572	0.78871	0.78965	0.68218	0.74728	0.70362	0.84351	0.72105	0.7545	0.74102	0.78878	0.73367
Rpl21	0.67882	0.58718	0.65685	0.72374	0.66372	0.76567	0.68443	0.7584	0.57148	0.7169	0.77825	0.64434	0.67182	0.61658	0.73879
Rpl19	0.75915	0.77693	0.87198	0.80269	0.76465	0.83707	0.71295	0.97438	0.83911	0.8013	0.79422	0.73588	0.80014	0.74008	0.78939
Rpl18a	0.69388	0.77173	0.7866	0.77508	0.75375	0.67912	0.72347	0.69586	0.79962	0.75141	0.81429	0.78391	0.71374	0.72896	0.82949
Rpl18	1.1053	1.1446	1.4601	1.0893	1.1577	1.0385	1.0831	0.96311	1.1816	1.1243	1.1177	0.82404	1.1701	1.1824	0.9354
Rpl17	0.74046	0.7576	0.7351	0.70727	0.7665	0.75076	0.64376	0.723	0.72745	0.78138	0.71147	0.72131	0.7645	0.75359	0.76328
Rpl15	1.2539	1.2966	1.5236	1.1865	1.2593	1.3544	1.1497	1.8759	1.2229	1.325	1.1394	1.1507	1.2704	1.2053	1.0329
Rpl14	0.65167	0.67959	0.74514	0.69434	0.72666	0.7152	0.65878	0.70076	0.63621	0.74867	0.67973	0.69837	0.72054	0.72728	0.71195
Rpl13a	0.72243	0.7198	0.84943	0.76992	0.79663	0.79414	0.81693	0.66875	0.80189	0.81288	0.79829	0.72486	0.81826	0.74	0.78112
Rpl13	0.83644	0.90929	0.91575	0.79546	0.8856	0.81987	0.68478	0.84049	0.77989	0.81389	0.76692	0.74101	0.77734	0.80572	0.72616
Rpl12	0.64098	0.65821	0.66619	0.67089	0.68803	0.6481	0.66713	0.66067	0.64611	0.68809	0.67978	0.69849	0.69712	0.7225	0.69329
Rpl11	0.72214	0.70003	0.7445	0.71388	0.68345	0.69787	0.69803	0.66573	0.72728	0.78286	0.76018	0.75098	0.68771	0.76054	0.7259
Rpl10a	0.68362	0.68873	0.7172	0.74499	0.75646	0.71257	0.69048	0.67257	0.69149	0.76232	0.7262	0.71083	0.73266	0.76457	0.67711
Rpl10;Rpl10l	0.76835	0.74389	0.76489	0.71701	0.73871	0.74242	0.75435	0.77008	0.75629	0.77041	0.77106	0.78278	0.79835	0.83731	0.74294
Rph3a	1.6757	1.4302	1.5961	1.2614	1.4833	1.2842	1.6899	1.3561	1.87	1.3355	1.5516	1.3013	1.4199	1.3884	1.05
Rp2	0.85374	0.81061	0	0.73936	0.59761	0.78627	0.67851	0.67072	1.08	0.80679	0.73456	0.80979	0.89032	0	0.69375
Romo1	0.79088	0.80725	0.75356	0.56078	1.5457	0.75076	0.83387	0.92167	0.8994	0	0.69383	0.92283	1.4378	0.66989	0.66909
Rnps1	0.7539	0.70494	0.72417	0.72933	0.79306	0.78896	0.63472	0.67692	0.60029	0.73789	0.73611	0.7267	0.80579	0.68147	0
Rnpep	1.0251	0.90737	0.97472	1.1187	0.90546	1.1481	0.97394	1.0878	0.94713	1.0757	1.0268	1.0899	0.82323	1.0962	0.99538
Rnh1	0.95316	0.94008	0.97966	0.96714	0.91517	0.91693	0.87626	0.87987	0.89486	0.91458	0.88182	0.89268	0.92604	0.97828	0.96092
Rnf214	0.86725	0.81181	0.89335	0.84323	0.7742	0.76272	0.82619	0.90667	0.90608	0.77816	0.82838	0.80024	0.83782	0.74285	0.79265
Rnf213	0.10794	0.6331	1.3903	0.39005	1.0426	0.22379	1.2748	0.15519	0.18635	1.3709	0.19666	1.3427	1.5719	1.3445	0
Rhot1	1.0639	1.0279	1.0117	0.98347	0.99013	0.95946	0.99549	0.98662	1.0431	1.0281	1.0068	1.1285	1.0591	1.0175	1.1208
Rhog	0.9336	0.96851	1.1303	0.95922	0.90503	0.96322	0.88276	1.0016	1.013	0.93757	0.94434	1.0236	1.028	1.0182	1.0497
Rhob	1.0621	1.0612	1.0985	0.9772	1.0479	0.97226	1.1221	1.0823	1.0849	1.0107	1.1031	1.0614	1.1027	1.0439	1.0507
Rhoa	0.98435	0.94528	0.98727	0.9925	1.0158	0.96782	0.9206	0.88471	0.96042	0.95082	0.93777	0.9579	0.94912	1.0007	0.9523
Rheb	1.1827	1.5884	1.5329	0.94007	1.0349	1.5622	1.0357	0.8389	1.1019	1.2466	0.94969	1.0066	1.0554	1.0439	0.86827
Rftn1	0	0.82359	1.0221	0.97701	0.81254	0.78767	0.81951	0.91806	0	0.80711	0.81453	0.77034	1.1939	1.0779	0.86275
Rexo2	1.0054	1.0913	0	0.9319	0	0.90011	0.78607	0.69126	0.97659	0.80333	0.93899	0.99527	0.8688	0	0.7019
Rer1	0.93079	0.82413	0.97083	0.86927	0.84833	1.0174	0.90525	0.9142	0.80564	1.1097	1.0102	0.91856	0.83848	0.8542	0.90773
Reep5	0.90931	1.2151	0.95328	0.8409	0.94777	0.91903	0.89365	0.84698	0.87571	0.96286	0.89293	0.9828	0.88767	1.1551	0.85797
Reep2	0.60143	0.63319	0.63134	0.65393	0.66456	0.62023	0.66295	0.64426	0.6088	0.58634	0.61324	0.6002	0.62494	0.64646	0.64445
Rdx	1.0223	1.0886	1.2019	1.0836	1.0542	1.0976	0.98582	0.95421	0.97868	1.0424	1.0663	1.0491	1.0351	0.98997	1.0725
Rdh11	1.147	1.1452	1.2496	1.0633	1.1958	1.2475	1.1502	1.018	1.2254	1.1547	1.0822	1.0745	1.1709	1.2015	1.0733
Rcn2	1.0936	1.0788	1.0941	1.1709	1.0773	1.0618	1.0657	1.067	1.0966	1.2088	1.1149	1.1285	1.2433	1.0535	1.0295
Rbx1	0.81292	0.80396	0.77098	0	0.90859	0.79907	0.90163	0.95647	0.82567	0.87859	0.90983	0.91386	0.83337	0.85179	0.88586
Rbp1	0.51615	0.50798	0.55295	0.52429	0.69791	0.55747	0.53033	0.66143	0.48807	0.49618	0.45539	0.55183	0.48158	0.44928	0.4796
Rbmxl1	0.61228	0.6517	0.65162	0.66698	0.66344	0.64567	0.63257	0.62226	0.63829	0.65745	0.71182	0.68378	0.66225	0.64411	0.62685
Rbm8a	0.72778	0.77826	0.83709	0.67422	0.80842	0.8238	0.76293	1.0173	0.93657	0.81787	0.7587	0.68068	0.90526	1.0316	0.81444
Rbm39	0.65437	0.6909	0.6848	0.79417	0.74743	0.63187	0.6673	0.72176	0.69914	0.80198	0.7149	0.6923	0.75543	0.70916	0.64904
Rbm3	0.51862	0.61848	0.64878	0.70457	0.62513	0.60465	0.54564	0.58552	0.48748	0.70898	0.57297	0.66638	0.50916	0.50239	0.53377
Rbm14	0.66987	0.75617	0.63958	0.66107	0.69028	0.69351	0.70986	0.73011	0.72596	0.69134	0.69867	0.71773	0.83573	0.69828	0.63854
Rbbp9	1.3227	1.2004	1.4487	1.4632	1.5705	1.1754	1.2939	1.285	1.1994	1.318	1.2983	1.1031	1.3703	1.3066	1.2635
Rbbp7	0.64362	0.57253	1.259	0.62211	0	0.55971	0.58927	0.57487	0.73362	0.68762	0.65477	0.60817	0.66376	0.74171	0
Rbbp4	0.64977	0.60684	0.69851	0.63477	0.71429	0.67228	0.67303	0.67641	0.675	0.71243	0.72216	0.66794	0.6877	0.6896	0.65446
Rasgrf2	0.57439	0.70659	0.68368	0.81706	0.77672	0.94452	0.88077	0.55841	0.47159	0.82698	0.78356	0.90283	0.53453	0.54479	0.9848
Rasgrf1	0.84821	0.897	0.75764	0.93782	0	1.0514	0.90715	0.89693	0.95235	0.87384	1.0189	0.79198	0.75859	0.80075	0.68839
Rasa3	0.75696	0.78249	0.77308	0.72413	0.70299	0.66548	0.66168	0.69962	0.69563	0.80635	0.67537	0.67052	0.73058	0.7237	0.77804
Rars	0.94486	0.84176	0.87059	0.86384	0.85941	0.91617	0.87914	0.89615	0.84756	0.91147	0.91788	0.89432	0.87792	0.84405	0.84121
Rap2b	1.2799	1.4112	1.1247	1.0951	1.0489	1.0693	1.1671	1.065	1.3597	1.1085	1.1519	1.0969	1.142	1.1407	1.0994
Rap2a	0.80905	1.0835	0	1.0933	0.85242	0	0.88377	0	1.0255	0.89049	0.91627	0.88075	0.85884	0.77613	0
Rap1b	1.1751	1.1638	1.162	1.2012	1.1141	1.1423	1.1683	1.1061	1.1533	1.1673	1.1348	1.2001	1.2111	1.1734	1.2051
Rap1a	0.90661	0.71571	1.0795	1.3696	1.1574	0.98468	1.0852	1.0383	1.1647	1.2405	1.0779	0.96751	1.0565	1.0567	1.1865
Rangap1	0.8046	0.83702	0.79371	0.80995	0.86354	0.85949	0.81136	0.82058	0.85607	0.74854	0.83351	0.70478	0.85198	0.87645	0.83757
Ranbp6	0.99784	0.71676	0.80541	0	0.76316	0.84293	0.67811	0.72976	0	0.75235	0.7709	0.86135	0.88465	0.85231	0
Ranbp3	0.74127	0.67551	0.78416	0.73159	0.79144	0.76028	0.66526	0.82591	0.7711	0.79048	0.78264	0.72191	0.73046	0.86145	0.64777
Ranbp2	0.96528	0.87285	0.88829	0.79159	0.97023	0.76037	0.81868	0.95074	0.87938	1.0263	0.87432	1.0269	1.0183	0.84816	0.89245
Ranbp1	0.75264	0.86881	0.90489	0.91197	0.82075	0.79796	0.85969	0	0.75594	0.83451	0.7551	0.84663	0.85773	0.80173	0.81254
Ran;Rasl2-9	0.72611	0.77101	0.91154	0.75405	0.77398	0.72025	0.734	0.78043	0.75538	0.72463	0.71145	0.73006	0.75719	0.76917	0.7487
Rala	1.0996	1.0701	1.3095	1.0746	1.0751	1.0598	1.0692	0.9817	1.0707	1.2503	1.1488	1.1381	1.0129	1.0361	1.0035
Rad23b	0.86089	0.79132	0.71742	0.58807	0.95873	0.81568	0.8577	0.79744	0.90844	0.93012	0.95751	0.91193	0.84206	0.86827	0.76011
Rac1;Rac2;Rac3	0.99159	0.97976	0.95956	1.0139	0.93451	0.98012	0.93325	0.97788	0.98698	0.9664	0.95435	0.97558	0.96868	0.98465	0.92499
Rabl5	0.81058	0.77484	0.84398	0.74706	0.76464	0.86841	0.65852	0.74997	0.67837	0.87716	0.70479	0.71466	0.71798	0.7642	0
Rabgap1	1.1908	0	0.58129	0.76359	0.60864	0	1.0532	0.88155	0.97979	0.95516	1.1095	1.106	0.85433	1.0034	1.0162
Rab9a	0.76112	0.66524	0	0.98799	1.4883	0	0.92698	0.97673	1.1295	0.86838	1.0742	1.0636	1.0667	1.0819	0.91116
Rab8b	0.66849	0.46571	0.87772	1.0637	0.87626	0.87274	0.99082	0.61094	0	0.67742	1.1441	1.0011	1.0473	0	0.79095
Rab8a	0.9576	0.79452	0.93291	0.95914	0.89633	0.98281	0.98511	0.94077	0.82448	0.82103	1.0177	1.0055	1.0815	0.82651	0.91608
Rab7a	0.8915	0.98662	0.95047	0.98766	0.92171	0.9354	0.90858	0.9101	0.9676	0.97602	0.98185	0.96096	0.96634	0.98805	0.95673
Rab6b	0.75115	0.53594	0.32699	0.5438	0.78366	1.0027	0.96134	1.176	0.93456	0.85826	0.96532	1.1259	1.1147	1.016	0.84643
Rab6a	1.1046	1.1511	1.1136	1.0782	1.0653	1.1491	1.1797	1.1221	1.0468	1.176	1.0617	1.1236	1.0598	1.1637	1.0693
Rab5c	0.89869	0.87061	0.81588	0.93481	0.83307	0.87095	0.92799	0.82878	0.93485	0.87117	0.95629	0.9228	0.89436	0.99063	0.93436
Rab5b	1.1265	1.2078	1.0393	1.0987	1.0973	1.0979	1.1608	1.1393	1.2959	1.1307	1.2669	1.1672	1.2327	1.1348	1.3757
Rab5a	0.9892	0.9602	0.99707	0.9294	0.97876	0.8635	0.96788	0.89478	1.0506	0.9267	1.003	0.9848	0.9327	1.0474	0.9192
Rab4b	0.95291	0.95209	0.86721	1.0214	0.881	0.759	1.0136	0.89838	0	0.97891	0.97503	0.97256	0.97772	0.95037	0
Rab3d	1.1765	1.1408	1.1422	0.9859	1.0228	0.99948	1.296	1.0707	1.2124	0.93545	1.3253	1.1845	1.2702	1.0087	1.0939
Rab3c	1.3977	1.463	1.3315	1.1556	1.3339	1.17	1.596	1.4754	1.6355	1.2923	1.4923	1.471	1.4981	1.6116	1.1251
Rab3b	0.94835	0.90907	0.85175	0.86427	0.80846	0.77168	1.0138	0.88346	0.91186	0.94846	0.99782	0.93255	0.93026	0.88894	0.89295
Rab3a	1.3763	1.4079	1.3166	1.2219	1.3576	1.2052	1.4983	1.3557	1.4942	1.4416	1.3866	1.4071	1.3146	1.2464	1.3459
Rab35	1.24	1.2966	1.2463	1.2641	1.1576	1.0414	1.2404	1.2135	1.1448	1.2053	1.3217	1.2142	1.2018	1.2208	1.1521
Rab31	0.90692	0.91897	0.85439	0.92196	0.96519	0.90192	0.81281	0.90336	0.84448	0.92461	0.90842	0.92151	0.83437	0.86172	0.92295
Rab2a	1.064	1.0882	1.0893	1.1249	1.1028	1.1433	1.1234	1.1944	1.1666	1.2237	1.2043	1.1837	1.1713	1.2086	1.0901
Rab27b	2.0525	1.8967	1.9337	1.7104	1.7307	1.2457	2.0413	1.5064	1.9631	1.4488	1.595	1.9525	2.0459	0	1.2462
Rab23	1.0309	1.1037	1.1374	1.0524	1.223	0.99335	0.97116	1.0642	1.0038	1.0194	1.1394	1.1124	1.0719	0.99831	1.101
Rab21	1.1337	1.102	1.0338	1.2635	1.0705	1.1364	1.174	1.0485	1.2335	1.2402	1.1817	1.15	1.3153	1.1503	1.2305
Rab1b	0.9934	0.99185	1.0025	1.0064	1.0528	0.95925	1.0748	0.92488	0.97826	1.0018	0.97492	1.0647	1.0991	1.0721	0.94724
Rab1A	0.97278	1.0235	0.96729	0.96639	0.96579	1.0251	0.98132	1.0038	0.98986	1.0143	0.97098	1.0036	0.98267	0.96884	0.97608
Rab18	1.1313	1.2044	1.2105	1.1923	1.2149	1.208	1.1543	1.0765	1.2299	1.0165	1.2367	1.123	1.2239	1.1343	1.0932
Rab14	0.99557	1.0719	0.98811	0.99769	0.97051	0.99089	1.0052	0.99232	0.97664	1.0669	1.058	1.0102	1.0298	0.95418	0.9716
Rab11b	0.94364	1.0211	0.96254	0.89012	0.99218	0.91172	0.99439	0.97705	0.96979	1.0322	1.009	0.99039	1.0042	0.98323	0.95243
Rab10	1.0607	1.0117	1.075	0.95021	1.0278	1.0971	1.0433	0.96691	1.0297	1.0386	1.0301	1.0402	0.98257	1.0572	0.97358
Qki	0.65815	0.70787	0.77881	0.67795	0.69379	0.73995	0.7285	0.54888	0.68411	0.74801	0.70648	0.73142	0.55595	0.5949	0.77352
Qil1	1.2084	1.2157	1.1801	1.2423	0	0.95733	1.2055	1.1983	1.2291	0	1.345	1.3028	1.1691	1.1958	1.2014
Qdpr	1.6531	1.8525	1.8397	1.8252	1.8815	1.915	1.7068	1.5897	1.7652	1.7202	1.6683	1.7521	1.7159	1.7769	1.7547
Pygm	0.96438	0.9118	0.90428	0.97874	0.76624	1.089	0.91896	0	0.86489	0.9697	1.1581	0	0.76753	0.9925	1.0354
Pygb	1.142	1.0944	1.1487	1.1505	1.087	1.0899	1.045	1.0247	1.0606	1.1207	1.0878	1.1313	1.1019	1.1195	1.2265
Pycrl	0.83942	0.84561	0.81307	0.86824	0.90323	0.7953	0.91013	0.87239	0.77406	0.82801	0.87865	0.89299	0.80214	0.86185	0.85702
Pycr2	0.62201	0.66633	0.73024	0.72291	0.66781	0.67116	0.82909	0.70054	0.54064	0.76006	0.61521	0.65712	0.59526	0.59303	0.61267
Purb	0.54174	0.5535	0.58979	0.60603	0.58491	0.55946	0.57232	0.53012	0.5497	0.61921	0.62405	0.61055	0.56931	0.55875	0.56623
Pura	1.0023	1.0534	1.0537	0.99075	1.0177	1.0198	1.0969	1.0337	1.0566	1.039	1.0423	1.0194	1.0151	1.0465	1.0211
Puf60	0.71371	0.7595	0.72531	1.1015	0.74744	0.74207	0.80842	0.78063	0.77036	0.83566	0.72501	0.86935	0.85003	1.0125	0.98213
Ptrh2	0.93826	1.0066	0.97133	0.93415	0.91859	0.89358	0.93326	0.90983	0.92583	0.90427	0.93606	0.95645	0.94591	0.87174	0.93393
Ptprs	0.99004	0.97941	0.87694	1.1392	0.87676	0.81288	1.0207	0.98444	0.98356	0.97689	1.1704	1.0028	1.024	1.0112	0.99446
Ptprn2	1.4793	1.3524	1.4208	1.3864	1.2759	1.4171	1.6457	1.4038	1.4022	1.439	1.5139	1.5004	1.5411	1.4578	1.4789
Ptprn	1.3478	1.1452	1.2094	1.2046	1.1182	1.1504	1.3593	1.1076	1.2184	1.148	1.2185	1.246	1.1732	1.1761	1.0437
Ptprf	0.74024	0.60717	0.67802	0.63294	0.57148	0.75152	0.52922	0.54184	0.50079	0.62307	0.48559	0.53392	0.5637	0.53262	0.55506
Ptpra	0.53045	0.60359	0.38617	1.1981	1.1023	0.68099	0.99052	0.86267	1.2057	1.3738	1.2291	1.1987	1.221	1.2216	1.0849
Ptpn23	1.0678	0.87047	0.94675	0.9178	0.95194	0	1.0034	0.76508	0.99734	1.0234	0.8548	0.98559	0.65775	1.0155	0
Ptpn11	1.0713	1.0636	1.1347	1.0755	1.0754	1.0468	1.0204	1.0379	1.0801	1.0663	1.06	0.97303	1.1011	1.0567	1.0362
Ptpmt1	1.2229	1.1984	1.2473	1.1289	1.4184	1.1595	1.2938	1.192	1.3444	1.6189	1.3806	1.2149	1.197	1.4006	1.338
ptplad1	0.95418	0.82732	0.81226	0.75436	0.82022	0.85948	0.77467	0.8897	0.84112	0.84342	0.81616	0.8414	0.85727	0.83127	0.87834
Ptms	0.55437	0.62034	0	0.62327	0.61847	0.62112	0.62549	0.77329	0.76892	0.61061	0.75034	0.60383	0.76491	0	0.61719
Ptma	0.77633	0.71923	0.64248	0.91665	0.72814	0.78064	0.70289	0.66682	0.76455	0.73558	0.85943	0.80646	0.96316	0.89013	0.75521
Ptgr2	1.1832	1.0881	1.3064	1.1871	1.2193	0	1.2837	1.2184	1.1513	1.0665	1.21	1.1913	1.1016	1.1835	0
Ptges3	0.84344	0.88386	0.84173	0.81951	0.81881	0.79165	0.86196	0.80952	0.83896	0.87506	0.87001	0.888	0.92389	0.93114	0.87189
Ptbp2	0.67006	0.66571	0.68914	0.70296	0.77447	0.79817	0.65983	0.83231	0.68637	0.69641	0.76805	0.68917	0.75483	0.77995	0.74052
Ptbp1	0.77029	0.72551	0.7598	0.84122	0.77524	0.79715	0.74566	0.78319	0.71825	0.78491	0.80411	0.78325	0.81214	0.83521	0.80658
Psph	0.70784	0.64615	0.57485	0.72167	0.69245	0.78055	0.69451	0.90956	0	0.88447	0	0.69497	0.57452	0.54942	0
Pspc1	0.77068	0.75061	0.81905	0.83283	0.76097	0.62394	0.69663	0.7439	0.70059	0.76057	0.74345	0.73869	0.71294	0.67623	0.6267
Psmg1	0.86962	0.87488	0.73468	0.82775	0.80709	0.77608	0.76397	0.15638	0.86393	0.80337	0.86412	0.84878	0.79987	0.73075	0.68893
Psme2	0.55427	0.55735	0.50677	0.63477	0.69486	0.54648	0.52919	0.51248	0.55352	0.52807	0.5406	0.56922	0.57102	0.59229	0.62008
Psme1	0.57914	0.58208	0.6495	0.64669	0.62402	0.54809	0.72489	0.54672	0.60741	0.60077	0.56773	0.64058	0.58821	0.6117	0.5155
Psmd9	0.95918	0.9172	0.83265	1.1845	1.2708	1.2023	0.9511	0.89643	1.0194	0.79933	1.0511	0.96319	1.2086	1.2452	1.2271
Psmd8	0.76216	0.69532	0.60442	0.90981	0.78529	0.77497	0.76581	0.773	0.78733	0.72319	0.78593	0.76572	0.83612	0.70912	0.82614
Psmd7	0.66445	0.70792	0.71895	0.71948	0.7982	0.75483	0.78614	0.76299	0.744	0.75998	0.65923	0.74493	0.70707	0.80323	0.73042
Psmd6	0.70531	0.72815	0.71136	0.80378	0.84528	0.72305	0.73611	0.72038	0.79313	0.78922	0.85103	0.71723	0.79562	0.72731	0.76537
Psmd5	0.8404	0.82519	0.82914	0.90388	0.84062	0.75333	0.79904	0.83405	0.81236	0.81931	0.82512	0.82111	0.83856	0.82764	0.81685
Psmd4	0.71206	0.74256	0.83785	0.82011	0.80869	0.68591	0.68131	0.68402	0.63391	0.66282	0.6314	0.68254	0.61232	0.67228	0.6916
Psmd3	0.69738	0.74556	0.75149	0.7313	0.70594	0.68611	0.7327	0.70801	0.71744	0.75883	0.69421	0.69852	0.73314	0.72055	0.71475
Psmd2	0.73284	0.72146	0.69871	0.66865	0.71709	0.68788	0.69223	0.72063	0.70164	0.70034	0.73581	0.72444	0.76142	0.70885	0.73177
Psmd14	0.68034	0.80202	0.97933	0.78867	0.72536	0.72725	0.69362	0.85128	0.68336	0.74097	0.70772	0.7294	0.83629	0.70846	0.72121
Psmd13	0.72199	0.69975	0.70591	0.78732	0.76397	0.75449	0.76261	0.71126	0.71622	0.74587	0.75505	0.70746	0.68748	0.72092	0.79722
Psmd12	0.73784	0.72801	0.71856	0.73807	0.76003	0.72905	0.75109	0.72413	0.73863	0.73518	0.76623	0.76152	0.71655	0.72343	0.83808
Psmd11	0.76371	0.73238	0.75253	0.76261	0.74384	0.73459	0.76538	0.71191	0.71242	0.79043	0.72747	0.77671	0.75362	0.70546	0.76455
Psmd1	0.74871	0.71973	0.68469	0.7621	0.7049	0.68843	0.71126	0.76933	0.68548	0.76378	0.71999	0.71402	0.71661	0.7513	0.72913
Psmc6	0.91911	0.8324	0.83782	0.77682	0.79547	0.66477	0.83265	0.76097	0.8553	0.79842	0.79724	0.82216	0.80843	0.81853	0.91689
Psmc5	0.73483	0.72097	0.72177	0.70187	0.74809	0.71565	0.74674	0.71202	0.77103	0.78927	0.84413	0.76011	0.79465	0.73597	0.76686
Psmc4	0.73555	0.7539	0.77578	0.70737	0.74186	0.71714	0.74471	0.74615	0.72713	0.76688	0.7358	0.74578	0.77555	0.74824	0.75218
Psmc3	0.73282	0.74231	0.74177	0.71044	0.75071	0.73974	0.72312	0.79175	0.70979	0.75106	0.73071	0.74468	0.746	0.76592	0.73357
Psmc2	0.712	0.72674	0.70689	0.70412	0.6896	0.73198	0.72974	0.70339	0.78413	0.71316	0.76093	0.71809	0.75817	0.7866	0.79186
Psmc1	0.72178	0.74386	0.65455	0.76736	0.71881	0.71115	0.79076	0.72302	0.76739	0.72549	0.80036	0.76074	0.81517	0.75438	0.77965
Psmb7	0.81396	0.76978	0.64236	0.77074	0.76155	0.83314	0.78776	0.68034	1.0659	0.83901	0.93518	0.93152	1.0112	1.0376	0.82197
Psmb6	0.75327	0.74825	0.72354	0.78363	0.80706	0.78072	0.82225	0.85127	0.84892	0.82045	0.80074	0.79201	0.81558	0.79404	0.8625
Psmb5	0.85133	0.89448	0.89498	0.83707	0.80261	0.90849	0.94471	0.92414	0.85602	0.88391	0.89014	0.84532	0.8682	0.84045	0.879
Psmb4	0.77165	0.82793	0.79469	0.8351	0.8409	0.82727	0.77636	0.84082	0.82269	0.89466	0.84591	0.78513	0.88422	0.86305	0.79655
Psmb3	0.88021	0.85396	0.89071	0.84706	0.78663	0.8418	0.85931	0.90028	0.81655	0.87531	0.86263	0.89897	0.8781	0.872	0.94714
Psmb2	0.78602	0.78314	0.77546	0.77949	0.79503	0.774	0.76343	0.77423	0.78468	0.77791	0.82986	0.80256	0.8184	0.81175	0.77646
Psmb1	0.78466	0.76133	0.70721	0.77427	0.81595	0.8297	0.82154	0.77657	0.74479	0.81767	0.7806	0.82291	0.86283	0.76779	0.77472
Psma7	0.73774	0.78457	0.78441	0.77558	0.71952	0.73662	0.78047	0.77278	0.75866	0.75966	0.7288	0.78129	0.81881	0.79193	0.7266
Psma6	0.82681	0.80574	0.79124	0.75734	0.7957	0.76226	0.74726	0.75769	0.78585	0.80291	0.81699	0.80497	0.79216	0.77735	0.79279
Psma5	0.78355	0.72641	0.78028	0.77397	0.81575	0.76425	0.77621	0.75771	0.85234	0.78793	0.83872	0.82706	0.88701	0.93629	0.81237
Psma4	0.80046	0.80188	0.7968	0.8288	0.76781	0.74422	0.82876	0.79948	0.81977	0.80626	0.78796	0.77989	0.82011	0.84264	0.75622
Psma3	0.75032	0.90239	0.75581	0.77758	0.87948	0.74731	0.74986	0.75887	0.81272	0.84961	0.7896	0.82548	0.84252	0.9629	0.8348
Psma2	0.74563	0.79425	0.77997	0.78653	0.83181	0.78332	0.79553	0.82534	0.7322	0.73	0.85162	0.78199	0.85159	0.8149	0.76878
Psma1	0.72308	0.76433	0.78644	0.74504	0.72752	0.68338	0.70363	0.68324	0.79041	0.72809	0.76574	0.68403	0.8001	0.79316	0.69017
Psip1	0.80741	0.79295	0.84598	0.82951	0.81458	0.83528	0.8005	0.89312	0.8589	0.85275	0.88347	0.85194	0.8385	0.84578	0.82346
Psat1	1.0772	1.0733	1.1855	1.1372	1.2147	1.2025	0.98963	1.0292	1.0129	1.0691	0.99255	1.0003	1.1292	1.0993	1.0592
Psap	2.8429	3.1953	2.2861	3.1929	2.7036	4.5556	3.6428	2.8516	3.641	3.8574	2.545	3.3852	3.6963	2.9751	4.2815
Prrt2	0	1.036	1.2926	1.1629	0	0.92421	0	1.3029	0.95862	1.0861	1.2233	0.8095	1.1781	0	1.46
Prrc1	0.67833	2.645	0	0.83913	0.72664	0	0.63647	0.75084	0.77722	0.6704	0.69258	0.88983	0.65244	0.92072	0.95772
Prpsap2	1.052	1.1379	1.1106	1.0975	0.96284	1.1182	1.1856	1.1051	1.0797	1.1504	1.1105	1.0772	1.1118	0.92693	1.0136
Prps1	1.1869	1.1578	1.1331	1.2411	1.0959	1.1876	1.2485	1.1736	1.2343	1.1489	1.2008	1.042	1.2552	1.1085	1.0827
Prpf8	0.78959	0.73759	0.81696	0.7348	0.73437	0.78239	0.69818	0.63868	0.77897	0.80471	0.76186	0.75856	0.76046	0.75127	0.7494
Prpf19	0.67381	0.65217	0.67569	0.68811	0.66402	0.66398	0.67103	0.66638	0.61315	0.71391	0.66552	0.68294	0.67125	0.69447	0.67735
Prosc	1.0534	1.0935	1.0701	1.1367	1.0968	1.1704	1.2744	1.1512	1.2422	1.1493	1.1506	1.1297	1.1538	1.2592	1.0296
Prodh	2.9081	3.1501	3.0558	3.5449	2.9545	3.3881	3.1844	2.8559	3.6828	3.4029	3.1152	3.1768	3.0567	3.2915	3.7122
Prnp	1.2035	1.0906	1.3364	1.0543	1.0409	0.92122	1.0207	0.94624	0.87977	1.0671	1.0754	1.0864	0.9502	0.91543	0.92326
Prmt5	0.73528	0.66819	0.66686	0.77474	0.69736	0.78793	0.81444	0.82631	0.85505	0.76945	0.77605	0	0.82405	0.76721	0.72673
Prmt1	0.62238	0.59512	0.59876	0.6087	0.66546	0.57616	0.65814	0.60981	0.61456	0.62843	0.76914	0.68056	0.74922	0.51428	0.56514
Prkra	0.65282	0.57469	0	0	0.65258	0.63174	0.54583	0.71003	0.53739	0.63877	0.61288	0.62009	0.54426	0.6525	0.60327
Prkcsh	0.96951	0.97726	0.85297	0.81849	0.82648	0.90847	0.82694	0.93425	0.85439	0.80538	0.79401	0.82284	0.91597	0.78986	0.8941
Prkcb	1.0283	1.0402	1.2289	0	0.92934	0.94876	1.0741	0.82141	0	0.94427	1.0907	1.105	1.1205	0	1.0036
Prkca	1.1199	1.0688	1.0585	1.1395	1.1037	0.96904	1.0238	0.99998	1.186	1.1556	1.1243	1.2198	1.1223	1.2016	1.0728
Prkar2b	0.87164	0.79723	0.82903	0.7458	0.7849	0.82097	0.80387	0.87245	0.7994	0.85574	0.84119	0.82883	0.78365	0.8044	0.764
Prkar2a	1.1719	1.1768	1.1489	1.1218	1.0621	1.1599	1.2805	1.1864	1.1919	1.1475	1.2437	1.2224	1.2444	1.1544	1.1338
Prkar1a	0.94279	0.8748	0.93458	0.81076	0.90918	0.91239	0.97641	1.1547	0.92364	0.99726	0.96206	1.0471	0.76991	0.79932	1.097
Prkacb	1.0377	1.1147	0.98209	0.99155	1.0765	0.94691	0.96154	1.0203	0.98807	0.92295	0.96556	1.0311	0.94546	0.94364	0.84577
Prkaca	0.94854	0.91346	0.81151	0.98059	1.0678	0.88304	0.98712	0.91403	0.9765	0.96226	0.93924	0.8865	1.0157	0.99958	1.1197
Prex1	0.65365	0.58359	0.45288	0.46403	0.5233	0	0.45536	0.50345	0	0.56932	0.56606	0.46822	0.49603	0	0.74842
Prepl	0.76887	0.73446	0.71701	0.68685	0.70605	0.72588	0.81059	0.74817	0.79126	0.6972	0.83192	0.73689	0.75309	0.71106	0.70385
Prep	0.71599	0.67672	0.64806	0.74871	0.68426	0.70267	0.66919	0.73027	0.66761	0.78335	0.66733	0.70724	0.71647	0.69188	0.76116
Prdx6	1.1675	1.116	1.1423	1.3476	1.1265	1.2884	1.1177	1.0305	1.2594	1.1589	1.1463	1.2004	1.2257	1.2978	1.3639
Prdx5	1.0585	1.0106	1.0761	1.0415	1.0806	1.0372	1.1214	0.97214	1.049	1.0107	0.98521	0.99078	1.0506	1.0063	1.0117
Prdx4	0.73067	0.80516	0.65904	0.7335	0.66775	0.64875	0.66721	0.67626	0.63213	0.66124	0.68164	0.70029	0.69988	0.66813	0.76505
Prdx3	1.1189	1.2241	1.0566	1.2304	1.145	1.1774	1.1825	1.1528	1.0641	1.2157	1.055	1.2303	1.1503	1.1402	1.1716
Prdx2	0.88202	0.88842	0.90233	0.93658	0.92282	0.90554	0.8735	0.9513	0.87208	0.91934	0.94594	0.90054	0.946	0.91067	0.91448
Prdx1	0.64791	0.63949	0.6262	0.66835	0.63176	0.64435	0.69496	0.6358	0.68534	0.64672	0.64873	0.71872	0.69565	0.72965	0.78633
Praf2	1.0367	1.1504	0.85686	0.97773	0.85726	0.79844	0.86696	0.97404	0.64734	0.92804	0.71855	0.71572	0.81272	0.94144	0.83326
Ppt1	1.3387	1.3212	1.399	1.4694	1.4731	1.3899	1.2397	1.3824	1.373	1.3874	1.3748	1.4479	1.1834	1.2693	1.3808
Ppp5c	1.2196	1.2461	1.3852	1.1	1.3904	1.3873	1.163	1.2434	1.1334	1.2212	1.0588	0.99151	1.0499	1.1815	0
Ppp3r1	0.99438	0.94272	1.2635	1.0323	1.1403	1.0653	1.1007	0.94088	1.1262	1.0211	1.0318	0.98184	1.0718	1.1381	1.0849
Ppp3cb	1.5048	1.2677	1.1925	0	1.1699	0.94323	0.87462	1.1298	0	1.1271	1.1633	0	0.98837	0.92429	0.83598
Ppp3ca	1.1016	1.0984	1.0921	1.0455	0.97071	0.97683	1.0397	1.0238	0.9833	0.99182	1.0163	1.0312	1.0293	0.95136	1.035
Ppp2r5e	1.1476	1.113	1.0154	1.0089	0.8945	0.97553	1.6261	1.1911	1.0997	1.0011	1.0042	1.2722	1.0039	0.86164	0.99508
Ppp2r4	1.1964	1.0485	1.0053	0.96518	1.0882	1.0266	1.0284	0.98562	0.89892	0.95637	0.99214	0.80167	1.026	0.99702	0.88823
Ppp2r2a	1.0679	1.044	1.0812	1.0294	0.99857	0.96687	1.0068	0.9673	1.0761	1.0332	0.98822	0.97516	0.99635	0.99699	1.0187
Ppp2r1a	0.92203	0.9079	0.94416	0.88472	0.90517	0.8484	0.8981	0.916	0.89745	0.91064	0.92337	0.91144	0.8885	0.89538	0.87532
Ppp2ca	0.91664	0.95177	0.96602	0.90331	0.94162	0.90333	0.94266	0.8693	0.90092	0.91875	0.9139	0.92168	0.91741	0.9147	0.88393
Ppp1r7	1.088	1.0046	1.1298	1.0739	1.0451	1.0774	1.0198	1.1203	1.1121	1.1079	1.038	1.0795	1.1299	1.0775	1.0225
Ppp1r12a	0.93704	0.96213	0.92731	0.94403	0.96064	0.97534	0.92973	0.87394	0.97202	0.95186	0.9979	0.9262	0.97996	0.94713	1.0143
Ppp1cc	1.0011	0.9521	0	1.0333	0.84035	0.91776	1.0433	0.90134	0.7979	1.0852	0.98211	0.97507	0.88483	0.82161	0.91086
Ppp1cb	0.9319	0.90014	0.88292	0.89759	0.8869	0.90447	0.89057	0.8605	0.88754	0.92562	0.94525	0.89201	0.93776	0.91895	0.87769
Ppp1ca	0.80749	0.80385	0.8648	0.80855	0.80476	0.74433	0.83978	0.83827	0.89953	0.85877	0.84993	0.89808	0.97168	0.91719	0.85077
Ppme1	0.87305	0.94566	0.84578	0.87693	0.91715	0.85674	0.9179	0.93715	1.0078	0.89822	0.97209	0.89591	0.95518	0.88637	0.84653
Ppm1f	1.0673	1.1567	1.0986	1.1857	0.83382	0.88817	1.258	0.98049	1.0813	1.0492	0	1.2388	1.1948	1.3033	1.0204
Ppm1a	0.9818	0.92827	0.8552	0.76846	0.98106	0.90343	0.98058	0.88936	0.98373	0.87078	0.91668	0.82981	0.92039	0.82197	0.83927
Ppil1	0.79389	0.89427	0	0	0.92521	0.83629	0.85094	1.0631	0.83619	1.0833	0.7611	0.67684	0.80883	0.54775	0.75648
Ppid	0.83959	0.8396	0.81075	0.81526	0.82693	0.87491	0.74957	0.80309	0.79696	0.83357	0.79973	0.79408	0.82872	0.80904	0.7648
Ppib	0.70459	0.74197	0.80119	0.76396	0.79473	0.73706	0.77009	0.70343	0.7511	0.75764	0.81447	0.78733	0.73359	0.73411	0.77444
Ppia	1.0205	1.0221	1.1198	0.92705	1.0336	1.0431	1.1871	1.0909	1.0135	1.0687	0.98844	1.0006	1.0336	0.97291	0.96875
Ppap2b	0.6925	0.77954	0.72316	0.78124	0.85255	0.7551	0.75407	0.79803	0.59976	0.95516	0.77647	0.78657	0.70927	0.83617	0.73989
Ppa2	1.0837	1.1537	1.2073	1.212	1.0293	0.95552	1.0736	1.0549	1.2862	0.96794	1.0669	1.1924	1.1602	1.0321	1.1756
Ppa1	0.63791	0.61106	0.61	0.61857	0.62536	0.60146	0.64808	0.59344	0.6547	0.63311	0.6395	0.62368	0.67341	0.58518	0.60192
Por	0.86093	0.86025	0.82888	0.82217	0.81636	0.82246	0.87291	0.80792	0.89143	0.84817	0.85188	0.85361	0.89747	0.98443	0.89174
Pon2	0.74883	0.82701	0.88118	0.94331	0.76278	0.88889	0.76307	0.91447	0.73608	0.77672	0.81428	0.76258	0.95009	0	0.96663
Polr2h	0.7754	0.795	0.81486	0	0.79027	0.81319	0.76391	0.76795	0.78487	0.811	0.81654	0.81217	0.81532	0.75464	0.8009
Pnpla8	1.4991	1.3707	1.5011	1.4159	1.3012	1.9757	1.4409	1.172	1.3079	2.0798	1.5122	1.3537	1.3164	1.0664	0
Pnp	0.95309	0.99401	0.89591	0.94306	0.91253	1.0119	0.92111	0.91707	0.88692	0.90195	0.89621	0.8935	0.91453	0.8522	0.86282
Pmpcb	1.1576	1.2008	1.0725	0.95	0.98778	0.99641	0.96705	1.045	1.0587	0.98839	1.0669	1.0358	0.94091	0.89599	0.95539
Pmpca	1.0719	0.99358	0.91589	1.0587	0.95664	0.8541	1.4154	1.1699	0.98883	1.0848	1.0302	1.2107	0.97136	0.92349	0.94955
Plxnb2	0.81366	0.68321	0.86036	0.87874	0.74238	0.83064	0.79649	0.75723	0.86246	0.8319	0.84747	0.79127	0.90881	0.90372	0.87869
Plxna1	1.1207	1.0668	0.43175	1.2218	0.98582	0.78547	0.99609	1.0131	1.2439	0.78606	1.194	1.2225	1.123	1.2357	1.1204
Plp1	1.8086	2.0415	1.9989	2.0205	1.8051	2.1073	1.481	1.367	1.8254	2.0232	1.581	1.8138	1.4762	1.6147	2.1292
Plec	0.59849	0.59355	0.61621	0.64302	0.61993	0.65029	0.57266	0.55638	0.57382	0.60644	0.57861	0.62583	0.60953	0.64948	0.68994
Pld3	0.62876	0	0.88736	0.82729	1.4322	0.75419	0	0.85052	0.76563	0.76166	0	2.766	0.73859	0.82257	0.9859
Plcd1	0.84395	0.86357	0.81957	0.84285	0.80038	0.79229	0.82065	0.92208	0.83709	0.85072	0.85262	0.89203	0.8709	1.1594	0.93113
Plcb3	0.99564	0.99606	0.99919	1.103	0.88799	0.8875	0.95619	0.81545	0.93484	0.98571	1.0163	0.98505	0.98868	0.84856	1.1144
Plcb1	1.8984	2.0835	1.673	1.5565	1.6605	1.8798	1.9909	1.6778	1.8413	1.6615	1.8133	1.7615	1.6447	1.4476	0
Plbd2	1.7312	1.7514	1.7231	1.9353	1.7141	1.8159	1.8744	1.716	1.9239	1.8795	1.8099	1.9057	1.8982	1.8854	2.0819
Plaa	0.85303	0.80358	0	0.83537	0.74533	0.83465	0.73607	1.1619	0.79017	0.78724	0.74461	0.76882	0.7936	0.71593	0.77941
Pla2g7	1.3066	1.3254	1.5366	1.7348	1.3864	1.442	1.3855	1.7512	1.3618	1.6703	1.8245	1.8591	1.2032	1.1734	1.3978
Pkm2	1.1934	1.2035	1.2095	1.2283	1.2378	1.1986	1.2191	1.2146	1.2391	1.1793	1.2076	1.1659	1.2116	1.2449	1.1511
Pitpnm1	0.79217	0.77304	0.79306	0.84065	0.77339	0.7765	0.72551	0.95063	0.75707	0.84114	0.78788	0.79642	0.70723	0.73935	0.73022
Pitpna	0.91573	0.92291	0.85305	1.0092	0.99199	0.93878	0.90953	0.89754	0.96262	0.94178	0.92771	0.91438	0.9855	0.87818	1.0467
Pip4k2b	1.0896	1.0719	1.0234	1.0768	1.0728	1.226	1.0304	1.002	1.0743	0.95649	1.1424	1.0371	1.0301	1.0612	1.2951
Pin1	1.0554	1.0427	1.2657	1.1703	1.2769	1.1997	1.0162	1.3548	1.041	0.82795	1.167	1.1096	1.1702	0.97689	0.9278
Picalm	0.8807	0.85454	0.86186	0.77563	0.85979	0.9249	0.96486	0.89872	0.8707	0.84985	0.90838	0.94961	0.77348	0.82176	0.91863
Pi4kb	0.29058	0.33705	0.33392	0	0.33837	0.32719	0.36444	0	0.30505	0.33083	0.35204	0.30352	0.37921	0.34057	0
Phyhipl	0.88153	0.85178	0.90231	0.85248	0.90578	0.9621	0.80777	0.86257	0.82882	0.88559	0.95473	0.92987	0.80861	0.78052	0.85469
Phpt1	0.93861	0.97621	0.92357	0.98298	0.99032	0.93898	0.89218	0.97075	0.91918	0.93443	0.94357	0.87266	0.94221	0.8615	0.85766
Phkb	1.2217	1.148	1.1575	1.0266	1.0787	1.0207	1.2623	0	1.0286	1.0538	1.2496	0	1.0545	1.1322	1.087
Phgdh	0.63233	0.56035	0.62273	0.65472	0.62873	0.63126	0.51547	0.62908	0.58115	0.62902	0.62718	0.64476	0.57585	0.57217	0.63702
Phb2	0.94934	1.0618	1.0001	0.96153	0.98594	0.95102	0.9719	0.95624	0.98869	1.0223	0.96205	0.98934	0.94174	0.99965	0.9446
Phb	0.94855	0.97919	0.96781	0.97443	1.0472	0.9756	1.0258	0.98233	0.96895	1.0081	1.0003	1.0015	1.0199	1.0582	0.9432
Pgrmc2	1.1632	1.2403	1.0594	1.0202	1.2826	1.0915	1.0671	1.098	0.94718	1.1685	1.0372	1.0457	0.96908	1.0504	1.0762
Pgrmc1	0.80156	0.83966	0.80505	0.89483	0.82418	0.85454	0.87681	0.92978	0.83679	0.8322	0.89703	0.88809	0.8757	0.8856	0.84668
Pgpep1	0.95686	0.89519	0.86528	0.97249	0.84278	0	0.96371	0	0.89601	0.81399	0.89747	0.66105	0.8049	0.92137	0.86846
Pgp	1.2483	1.087	1.2143	1.2569	1.2107	1.2253	1.1654	1.2283	1.0489	1.1437	1.0795	1.0174	1.2186	1.1177	0.93439
Pgm3	1.2572	1.2039	1.1738	0.78445	1.1436	1.1381	1.2456	0	1.2613	1.0561	1.2138	1.1834	1.2523	1.2529	1.2594
Pgm1	1.2801	1.2888	1.2315	1.2537	1.2902	1.3061	1.2876	1.2048	1.3175	1.2243	1.2564	1.2852	1.2284	1.2337	1.3106
Pgls	0.80432	0.76662	0.97965	0.88167	0.87124	0.86023	0.79836	0.90264	0.87618	0.78826	0.85343	0.83889	0.862	0.85156	0.76356
Pgk1	1.0514	1.024	1.0606	1.1031	1.088	1.0844	1.0298	1.0207	1.0488	1.0656	1.0088	1.0354	1.0266	1.0693	1.029
Pgd	0.69232	0.68262	0.61231	0.74758	0.66064	0.71401	0.67147	0.69235	0.67726	0.70036	0.67435	0.69433	0.7078	0.70708	0.71518
Pgap1	1.4513	1.2551	1.3781	1.1505	1.1229	1.1933	1.2629	1.1746	0	1.3555	1.1823	1.1926	1.3548	1.086	0.87849
Pgam1	1.1093	1.1018	1.1462	1.1252	1.1086	1.1414	1.1348	1.1356	1.0927	1.1432	1.1399	1.0824	1.102	1.0635	1.0084
Pfn2	0.92525	0.97082	0.96079	1.1121	1.0072	0.93083	0.99388	0.97711	0.94477	0.97609	0.97461	1.0178	1.0034	0.95585	0.98981
Pfn1	0.81706	0.78787	0.83004	0.87327	0.7981	0.81152	0.78744	0.81349	0.81473	0.81037	0.76675	0.79435	0.82383	0.76648	0.79441
Pfkp	1.2729	1.0298	1.0786	1.1091	1.2359	1.1446	0.96004	1.1704	1.1319	1.0924	1.1787	1.1398	1.085	1.1441	1.0577
Pfkm	1.3351	1.3153	1.2589	1.2969	1.2644	1.3491	1.3663	1.2449	1.4093	1.3045	1.3268	1.3492	1.2779	1.2923	1.3368
Pfkl	1.1027	1.0662	1.0672	1.2881	1.2068	1.1158	1.0967	1.0944	1.0704	1.048	1.0922	1.0752	1.0405	1.0938	1.0635
Pfdn5	0.93255	1.0251	1.0184	1.0843	0.99596	0.91995	1.0296	1.0081	1.117	1.0223	1.0192	1.0371	1.0911	1.0308	0.98241
Pfdn2	1.0398	0.90575	0.94266	0.96476	0.96453	0.88007	1.0559	0.90365	1.027	1.0977	1.0703	1.0518	1.03	0.91799	0.87694
Pfdn1	0.91172	0	1.0703	0.87788	1.1796	1.0429	0.91709	1.1175	1.0733	1.0358	1.1706	1.1861	1.002	1.0037	1.0511
Pfas	1.3145	1.0285	1.1248	1.1486	1.2975	1.1242	1.0547	1.1589	1.2884	1.2127	1.1402	1.1673	1.2087	0.96096	1.1862
Pepd	2.9908	2.7376	2.6562	1.6261	2.5533	2.9739	2.6783	2.9001	2.9882	2.2306	2.6763	2.6991	2.4097	2.3382	2.7901
Pelo	0.78421	0.72978	0.75112	0.68413	0.68905	0.67963	0.70921	0.74639	0.56365	0.7917	0.70099	0.6724	0.67258	0.61105	0.70267
Pebp1	1.0456	1.0423	1.0581	1.1514	1.118	1.1602	1.136	1.102	1.1292	1.0163	1.0697	1.0999	1.139	1.1162	1.0943
Pea15	0.9373	0.97871	1.0683	0.98908	0.99863	0.99309	0.95081	0.95028	0.97458	0.96355	0.99015	0.94556	0.99393	1.0656	0.91024
Pdxp	1.4348	1.2685	1.2718	1.3635	1.3364	1.1977	1.347	1.4165	1.2721	1.332	1.2412	1.1612	1.304	1.2121	1.2099
Pdxk	1.3597	1.2775	1.2583	1.3838	1.2552	1.3449	1.3875	1.2884	1.3918	1.2057	1.3105	1.2631	1.3174	1.3207	1.2107
Pdxdc1	0.71971	2.0053	0	1.0829	1.1987	0.90066	0.76323	0	0.8764	0	0.68993	0.81856	0.97764	1.1544	0
Pdlim5	0.64388	0.5769	0.6987	0.62555	0.67301	0.65407	0.56812	0.61138	0.66703	0.70763	0.72427	0.70685	0.67244	0.71452	0.71675
Pdlim4	0.79724	0.67155	1.304	0.64291	0.58097	1.4454	0.54409	0.83937	0.48387	0.61723	0	0.54324	1.2135	0	0.8765
Pdia6	0.6532	0.66187	0.65401	0.65853	0.66664	0.66409	0.61388	0.66119	0.63359	0.64305	0.62595	0.59477	0.63221	0.64657	0.65931
Pdia4	0.64844	0.60931	0.64591	0.6511	0.65244	0.64369	0.58152	0.66151	0.57735	0.63063	0.60899	0.60429	0.62523	0.67286	0.68917
Pdia3	0.71376	0.72522	0.7541	0.72812	0.71863	0.72627	0.7177	0.71254	0.71086	0.73619	0.72784	0.76053	0.73797	0.75817	0.72169
Pdhx	1.1658	1.1388	1.2442	1.085	1.1401	1.1665	1.2225	1.2851	1.143	1.1078	1.2472	1.1338	1.0939	1.2601	1.2008
Pdhb	1.3169	1.3945	1.2885	1.3112	1.3874	1.3286	1.4144	1.2844	1.3657	1.3677	1.3551	1.3078	1.3932	1.4226	1.301
Pdha1	1.3692	1.3728	1.2997	1.3058	1.3295	1.349	1.4432	1.3423	1.4034	1.3545	1.3201	1.3232	1.3341	1.3662	1.3338
Pde6d	0.89245	0.87523	0.89889	0.86209	0.89659	0.95046	0.9932	0.95503	0.89388	0.94388	0.8684	0	0.92856	0.88067	0.78271
Pde2a	1.072	1.0264	1.0515	0.94376	0.9637	0.9813	1.2106	1.1776	1.1676	1.0135	1.0977	1.0293	0.95724	0.98523	0.94486
Pddc1	0.85746	0.83226	0.77583	0.69766	0.67771	0.71362	0.81177	0.75619	0.94471	0.79625	0.90528	0.81947	0.95846	0.81018	0.81709
Pdcd6ip	1.181	1.0881	1.0624	1.0013	1.0012	1.0115	0.92306	1.0703	1.0727	1.0289	0.99025	1.0418	1.0269	0.96556	0.93014
Pdcd6	0.85268	0.84705	0.94355	0.99432	0.96125	0.91674	0.90274	0.88849	0.94801	0.85362	0.87705	1.0084	0.98821	0.87978	0.92849
Pdcd5	0.89365	0.80413	1.1434	0.93889	1.1006	0.98681	0.86914	0.83104	0.84389	0.88338	0.80508	0.7588	0.81752	0.91631	0.76433
Pdap1	0.75594	0.77357	0.83012	0.83673	0.83679	0.73522	0.77707	0.74832	0.77975	0.80646	0.7538	0.79993	0.73533	0.78936	0.69017
Pcyox1l	0.80468	0.82856	0.75287	0.75257	0.92192	0.74943	0.77592	0.79813	0.81835	0.87309	0.84861	0.85801	0.80278	0.79131	0
Pcyox1	0.85912	0.91393	0.87964	1.0014	0.81702	0.83419	0.87003	0.84386	0.93881	0.92264	0.83008	0.91653	0.85544	0.86975	0.90734
Pcsk2	1.1128	1.0332	0.98777	1.1652	1.1123	1.1394	1.2413	1.1723	1.1336	1.1372	1.1368	1.1034	0.98793	1.3306	1.0661
Pcsk1n	1.457	1.4233	1.3685	1.4267	1.4574	1.3658	1.5683	1.4041	1.5327	1.4682	1.3643	1.3579	1.3266	1.5042	1.3179
Pcsk1	1.2665	1.5762	1.1274	1.1614	0.83371	0.94427	1.2582	1.1205	1.2251	1.18	1.1354	1.1116	1.1664	1.3237	0.96508
Pcnp	0.70107	0.60696	0.59357	0.7317	0.66292	0.68229	0.65967	0.70225	0.70104	0.71289	0.6692	0.71128	0.65333	0.69	0.53895
Pcmt1	1.0759	1.0425	1.0928	1.1076	1.1464	0.94209	1.1714	1.0696	1.0098	1.1592	1.1323	1.1692	1.0816	1.0715	0.99032
Pclo	1.3231	0.87418	0.96401	1.0482	0.60439	1.0795	1.4633	1.0735	1.0167	0.78929	1.0624	1.1337	1.0334	1.1207	1.0064
Pcdh19	0.74429	0.80622	0.69035	0.6394	0.5457	0.63705	0.79001	0.80842	0.75973	0.70986	0.77811	0.68663	0.7376	0.62778	0.62328
Pccb	1.4677	1.5409	1.5769	1.4762	1.3363	1.4906	1.5057	1.4204	1.4089	1.513	1.4773	1.5377	1.4178	1.4924	1.5898
Pcca	1.4824	1.6676	1.4546	1.5433	1.3947	1.7187	1.7001	1.387	1.6861	1.473	1.6656	1.6746	1.5133	1.4124	1.5222
Pcbp2	0.65853	0.6672	0.68198	0.67009	0.64529	0.64747	0.66799	0.67317	0.67918	0.69703	0.6902	0.65618	0.68357	0.68504	0.69002
Pcbp1	0.74187	0.71024	0.79905	0.737	0.73523	0.70749	0.71771	0.75921	0.73814	0.71593	0.73814	0.73173	0.75548	0.77045	0.75741
Pc	1.5111	1.4664	1.428	1.5505	1.3601	1.5408	1.4952	1.3623	1.6243	1.4553	1.4603	1.5782	1.527	1.5073	1.6176
Pbxip1	0.97347	0.93634	1.0804	0.94562	1.0282	1.014	0.96187	0.95703	0.95028	1.0941	1.1616	1.029	0.96408	0.95762	1.1983
Park7	1.0513	1.0855	1.1835	1.2008	1.1671	1.1493	1.1101	1.0491	1.0994	1.1091	1.0689	1.049	1.1505	1.1804	1.0185
Parf	0.88165	0.91921	0.83817	0.80115	0	0.83995	0.92225	0.93514	1.026	0.85485	0.93824	1.0035	0.9742	0.91862	0.96503
Pam	1.3713	1.2536	1.2064	1.3495	1.2167	1.1711	1.3614	1.1469	1.3446	1.2406	1.2346	1.2484	1.2408	1.5147	1.1793
Palm	1.3103	1.3813	1.2056	1.5384	1.4587	1.5164	1.5499	1.3268	1.4788	1.4386	1.436	1.4342	1.4213	1.3411	1.3995
Pak2	0.89111	0.83944	0.7779	0.82186	0.78803	0.76327	0.86299	0.78489	0.912	0.84229	0.86959	0.81327	0.90352	0.75923	0.96147
Pak1	0.89574	0.79738	0.76863	0.82199	0.81535	0.82263	0.77481	0.81899	0.79289	0.79728	0.82238	0.7877	0.84584	0.89475	0.70238
Paics	0.82165	0.91283	1.0518	0.96151	0.98619	1.0204	1.0238	0.945	0.87294	0.95716	0.90828	1.0245	0.89427	0.85659	0.88115
Pafah1b3	1.0603	1.0201	0.95736	0.97088	0.97793	0.94507	1.0816	1.0168	1.0701	1.0314	1.0946	0.92968	1.0704	0.99793	0.84254
Pafah1b2	1.1308	1.0666	1.0875	1.0731	1.0644	0.98288	1.1295	1.0622	1.049	1.1134	1.0734	1.0393	1.0587	1.0721	0.95794
Pafah1b1	0.9851	0.98479	1.0364	0.95492	1.0077	0.98925	0.99748	0.98178	0.97515	0.97511	0.94605	1.0547	1.008	0.93057	1.0281
Padi2	2.2624	2.0224	2.3249	2.7922	2.654	2.1521	1.7603	2.0995	2.6836	2.0807	2.3632	2.7062	2.2203	2.216	3.2387
Pacsin1	1.5367	1.4357	1.351	1.3625	1.3551	1.2005	1.6096	1.433	1.5428	1.3457	1.4138	1.3476	1.4218	1.3177	1.2173
Pacs1	1.0606	0	0.65268	0.88994	0.88065	0	1.4548	0.97318	1.3128	0	1.162	1.2794	1.5991	1.0609	1.1798
Pabpc1	0.71621	0.76458	0.70005	0.70708	0.70512	0.7346	0.68231	0.72272	0.69079	0.7308	0.69272	0.73109	0.70703	0.72136	0.70591
Pa2g4	0.68617	0.78203	0.66215	0.7784	0.81248	0.69601	0.75211	0.67697	0.70163	0.67992	0.75905	0.73788	0.7396	0.69564	0.76531
P4hb	0.83106	0.85736	0.86967	0.86642	0.83325	0.90262	0.83386	0.87662	0.86851	0.87454	0.84215	0.89191	0.87889	0.88835	0.87835
Oxsr1	0.94159	0.84453	0.95939	0.73654	0.86644	0.92173	0.87329	0	0.94623	0.87167	0.91015	0.84259	0.92635	0.90857	0.86695
Oxct1	1.2095	1.2486	1.2611	1.1911	1.2286	1.2033	1.2805	1.1747	1.1626	1.3175	1.2399	1.2408	1.2957	1.2549	1.2659
Otub1	1.101	1.0585	1.0647	1.1031	1.0519	1.02	1.0908	1.0525	1.0461	1.0426	1.0984	1.0776	1.1373	1.0817	1.0683
Ostc	0	0.57384	0.65341	1.1479	0.58182	0.50836	0.645	0.57221	0.66785	0.63536	0	0.71128	0	0.53345	0.62304
Osbpl11	0.87907	0.85729	0	0	0.80914	0.79342	0.87	0.8021	0.88559	0.83801	0.78429	0.74256	0.79958	0.73334	0.89462
Osbp	1.0635	1.0256	0.91953	0	0.75107	1.0291	1.0189	0.83988	0	1.0748	0.95346	0.8796	0	2.2628	0.74151
ORF3	0.82869	0.89703	1.0763	0.73639	0.85361	0.81663	1.0155	0.90121	0.81245	0.92745	0.88638	0.90935	0.83465	0.84292	0.80317
Oplah	1.025	0.93922	1.028	1.0398	0.94811	0.96614	0.92628	0.84381	0.9452	0.9788	0.78658	0.9019	0.90803	0.92674	1.1091
Opa1	1.3488	1.2545	1.2191	1.2356	1.3413	1.3389	1.3024	1.3084	1.2396	1.2818	1.2751	1.248	1.2685	1.1347	1.1433
Ola1	0.90617	0.8883	0.95002	0.94687	0.95778	0.87101	0.90089	0.97133	0.95058	0.93772	0.95413	0.97976	0.99462	0.95471	0.9403
Ogt	1.0402	0.74504	0.92411	0.83268	1.1371	0.82941	0.86438	0.72756	0.80083	0.89004	1.0027	0.9288	0.7798	0.82933	0.78237
Ogdh	1.0663	1.0198	0.97955	0.93731	0.97328	1.0651	0.98601	1.0207	0.9652	1.0458	1.0004	1.0037	0.94359	0.94214	0.96821
Ociad1	0.92913	0.83	0.89917	0.80737	0.75502	0.86784	0.84764	0.85871	0.87784	0.89157	0.88057	1.0671	1.1902	0.97532	0.88035
Oat	0.76669	0.77621	0.73343	0.73227	0.73522	0.74984	0.74232	0.73712	0.72601	0.78312	0.74789	0.75016	0.72461	0.77885	0.78028
Nxn	0.82362	0.80644	0.88005	0.77519	0.72341	0.74692	0.76129	0.75547	0.83267	0.77461	0.74028	0.72838	0.81699	0.77612	0.82837
Nutf2	1.2315	1.1718	1.2063	1.2639	1.1634	1.1528	1.1924	1.3222	1.1108	1.23	1.2554	1.144	1.1631	1.1508	1.222
Nup50	0.32839	0.32283	0.37611	0.39781	0.38724	0.34332	0.4246	0.32975	0.40546	0.44379	0.88335	0.46906	0.36115	0.47738	0.79778
Nup214	0.70558	0.71925	0.73394	0.7114	0.64348	0.64885	0.66578	0.57261	0.69975	0.7466	0.71187	0.74404	0.66692	0.68772	0.67852
Nup155	0.54105	0.50754	0.52994	0	0.60839	0.54143	0.4552	0.49694	0.48692	1.0316	0.50148	0.50406	0.45953	0.46694	0.515
Nup107	0.77044	0.57942	1.0748	0.7314	1.1079	0.73935	0.56967	1.1559	0.68346	0.59322	0.71812	0.59542	0.70027	0	1.2044
Nudt3	1.0323	1.2351	0.94543	1.2126	0.92896	1.1519	0.63478	1.0374	1.0328	0.96104	1.33	1.2558	1.0871	0.89023	0.90727
Nudt21	0.81126	1.0009	0.80408	0.84357	0.80168	0.78295	0.74072	1.8946	0.72266	0.81196	0.77975	0.77904	0.76004	0.76211	0.67644
Nudt10;Nudt11	0.86913	0.80121	0	0.95379	0.83641	0.95691	0.87186	1.6718	0.88923	1.6056	0.87629	0.92592	0.81607	0.76455	0.99248
Nudc	0.80419	0.75298	0.74446	0.78864	0.72857	0.74621	0.69887	0.78834	0.66976	0.77994	0.70642	0.66675	0.82118	0.81013	0.78806
Nucks1	0.78784	0	0.74884	0.83864	0.84824	0.80683	0.90577	0.83652	0.86192	0.80883	0.90142	0.83219	0.85212	0.83444	0.75571
Nucb1	0.84813	0.89245	0.7968	0.80928	0.91449	0.85067	0.86859	0.83162	0.89319	0.83724	0.89378	0.91373	0.90764	0.85568	0.73787
Ntrk2	1.1829	1.1523	1.2003	0	1.0032	0.96017	1.1929	1.0912	0.72502	0.9806	1.2869	1.5103	1.1719	0.95264	1.3572
Ntm	1.3461	1.4124	1.3397	1.4143	1.1941	1.1958	1.1605	1.1723	1.463	1.1406	1.2309	1.2406	1.3588	1.3474	1.3082
Nt5dc3	1.0726	0.98072	0.99411	0.99788	0.97047	0.89728	0.90224	0.85392	1.1698	0.94902	1.1567	0.95876	1.2911	0.96678	1.0229
Nt5c2	1.1639	1.1976	1.411	1.2122	1.1773	1.1113	1.3572	1.2346	1.2438	1.241	1.3631	1.3059	1.3176	1.1842	1.1584
Nt5c	1.0331	1.0222	0.98974	1.1436	0.93055	1.068	1.05	1.0345	1.1094	0.94759	1.0072	0.84972	1.0924	1.0404	1.0744
Nsfl1c	0.82488	0.87446	0.9257	0.83939	0.80579	0.8365	0.79931	0.80198	0.86132	0.79484	0.81323	0.77202	0.85818	0.84785	0.76487
Nsf	1.2826	1.2062	1.1502	1.24	1.2134	1.1706	1.357	1.2704	1.3093	1.2429	1.3024	1.2387	1.2131	1.1763	1.2362
Nrxn3	1.5373	1.2273	1.4237	1.4345	1.2758	1.3138	1.4713	1.1938	1.3184	1.3262	1.7032	1.5313	1.4392	1.2122	1.3661
Nrd1	0.67499	0.65755	0	0	1.7025	0.70063	0.73351	0.64907	0.75218	1.015	0.84959	0.74862	0.74298	0.67451	0.74204
Nrcam	0.86808	0.86427	0.89141	0.93516	0.92329	0.92009	0.95521	0.84659	0.96951	0.94897	0.95037	0.98808	1.0849	1.1438	1.0624
Nras	0.94788	1.015	0	1.1281	3.2042	1.068	1.2032	1.2089	1.0928	1.2322	1.2115	1.1909	1.1174	0.97769	1.1523
Nqo1	0.52653	0.39077	0	0.43923	1.1759	1.6934	1.7082	0.81011	0	1.2914	0	0.61666	0.92387	1.2049	1.4752
Nptn	1.1286	1.1221	1.1105	1.2088	1.1533	1.0827	1.0765	1.1234	1.1198	1.183	1.2146	1.1951	1.2029	1.1307	1.1209
Npm1	0.77327	0.82206	0.82462	0.82384	0.82163	0.83097	0.84579	0.81285	0.77849	0.81071	0.82316	0.80985	0.81486	0.79178	0.81627
Nploc4	0.72244	0.89502	1.1147	0.85209	0.86128	0.83333	0.77265	0.77141	0.74043	0.9768	0.75963	0.70281	0.68847	0.73071	0.80374
Npl	0.63625	0.69315	0.69512	0.73	0.64056	0.61983	0.67078	0.64014	0.61916	0.74508	0.74039	0.72838	0.6825	0.73338	0.73699
Npepps	1.1915	1.1498	1.1559	1.158	1.1036	1.1356	1.1534	1.1576	1.1471	1.1401	1.1264	1.117	1.1331	1.1081	1.1314
Npdc1	1.2515	1.0247	1.0691	1.1916	1.1353	0	1.0559	0.99539	1.1177	1.0662	1.0404	1.074	1.0264	1.2585	0
Npc2	0.84258	0.83264	0.83145	0.97178	0.87924	0.90283	0.87011	0.95833	0.90884	0.943	0.90026	0.96207	0.99343	1.0067	1.0698
Nova1	0.84377	0.95727	0.82614	0.80052	0.83372	0.6776	0.81288	0.85279	0.8064	0.81657	0.87231	0.74311	0.86155	0.72333	0.79824
Nop58	0.80365	0.98807	0.72824	0.86375	0.7633	0.76443	0.84773	0.7774	0.80231	0.82381	0.6377	0.81372	0.87378	0.8191	0.8457
Nop56	0.90432	0.86296	0.88701	0.89103	0.89124	0.87504	0.87521	0.80914	0.92331	0.93018	1.0163	0.93724	0.96784	0.89639	0.966
Nono	0.70901	0.70225	0.7003	0.7236	0.68013	0.74123	0.68926	0.75694	0.7296	0.72701	0.76164	0.72972	0.74283	0.77216	0.69882
Nomo1	0.73069	0.76332	0.79345	0.86349	0.75197	0.72944	0.73897	0.83011	0.79556	1.3273	0.90987	0.7574	0.74703	0.89667	0.81466
Nol3	1.1156	1.3597	1.319	1.5774	1.5476	0	1.3575	1.3273	1.3877	1.1654	1.1757	1.4476	1.2865	1.2673	0
Nmt1	0.71104	0.64982	0.73925	0.71302	0.73055	0.77297	0.72853	0.73977	0.72654	0.74327	0.7999	0.7049	0.69304	0.88322	0.73937
Nme2	0.90769	0.87235	0.89772	0.94206	0.86871	0.87539	0.8794	0.87233	0.82727	0.88655	0.84717	0.84504	0.85251	0.94213	0.83238
Nme1	0.94475	0.90946	0.95818	0.94818	0.94756	0.9177	1.0097	0.93738	0.95094	0.98458	0.92037	0.96128	0.92483	0.86484	0.91013
Nln	1.1494	1.1491	0.93164	0.90256	0.94606	1.0187	0.86281	0.82394	0.94967	1.2233	0.98621	1.0225	0.97314	1.0679	1.0175
Nlgn3	0.68232	0.76636	0.71974	0.77956	0.85309	0	0.6001	0.63129	0.69163	0.68093	0.58759	0.76447	0.72492	0.75768	1.2176
Nit2	0.85926	0.87161	0.85276	0.87728	0.95372	0.78602	0.8087	0.75355	0.88291	0.79836	1.0283	0.82904	0.89397	0.89341	0.91027
Nit1	1.0809	0.96479	1.1255	0.97214	1.0125	0	1.1867	0.99673	1.0794	1.0143	1.0832	1.0368	0.97762	0.8724	1.0929
Nisch	1.0593	1.0226	0.99328	1.027	1.0096	1.0439	1.1569	1.2453	0.89248	1.1542	0	1.0933	0.90278	0	1.246
Nipsnap1	1.3168	1.296	1.3297	1.2351	1.2607	1.2537	1.3067	1.2692	1.2964	1.2636	1.2907	1.2271	1.2554	1.262	1.2097
Nif3l1	1.0684	1.017	1.1268	1.0211	0.7915	1.023	1.1019	1.1005	1.0464	0.95124	1.088	1.0619	1.1512	0.97675	1.1275
Nhp2l1	0.80512	0.81448	0.91837	0.80366	0	0.79169	0.81412	0.87346	0.72638	0.83351	0.82296	0.79323	0.73717	0.79626	0.77692
Nfs1	1.0898	0	1.1341	1.0172	1.015	0.99245	0.9143	0.84999	0.95663	0.87635	0.9976	0.72558	1.0928	1.0246	0.73636
Nfasc	1.4069	1.3559	1.3263	1.3073	1.277	1.3513	1.3781	1.2077	1.3776	1.2518	1.3494	1.3663	1.3622	1.3633	1.3201
Nf1	0.98855	0.87578	0.9802	0.9374	0.90632	0.73693	0.89697	0.8631	1.0069	0.95045	0.96742	0.96866	0.88488	0.81532	0
Neurod6	1.1482	1.1866	1.3444	1.271	0	1.3812	1.2591	1.2353	1.1865	1.3147	1.2662	1.0785	1.182	1.1571	1.2096
Nes	0.37999	0.40179	0.48222	0.37082	0.40889	0.44552	0.48455	0.42489	0.42908	0.36156	0.38471	0.4231	0.40954	0.49598	0.45677
Negr1	1.1016	1.0009	0.99354	1.056	0.93753	0.95119	1.0931	1.0712	1.0254	1.0143	1.028	1.0839	0.97253	1.0657	1.0046
Nedd8	0.81099	0.88201	0.90477	0.8697	0.90039	0.844	0.75629	0.80897	0.91004	0.81846	0.81873	0.92116	0.84445	0.92296	0.92428
Nedd4l	0.78075	0.81394	1.7159	1.4676	1.0102	1.3656	1.1899	1.9812	1.0235	0.84466	1.3361	1.6522	1.0726	1.2261	1.5039
Nedd4	0.95955	0.84068	0.9281	0.88109	0.82697	0.95013	0.81203	0.81513	0.81765	0.81724	0.75069	0.85283	0.87495	0.8822	0.79117
Necap1	0.94002	0.90433	0.99981	1.0198	0.89691	0.8611	1.1168	0.9639	1.0076	0.96294	0.94221	0.97078	1.0404	0.92872	0.83866
Nebl	1.3121	1.4085	1.4965	1.5758	1.5459	1.5257	1.495	1.3753	1.3095	1.4284	1.6271	1.3881	1.2477	1.2142	1.3189
Ndufv3	0.69062	0	0.5303	1.2074	0	0.71808	0.76367	0.73655	0.76726	0.75769	0.85887	0.7425	0.80172	0.72877	0.6098
Ndufv2	0.79672	0.92764	0.74506	0.84514	0.85426	0.70281	0.93645	0.94418	0.86076	0.88489	0.93414	0.89686	0.75122	0.79998	0.92362
Ndufv1	1.0105	0.95346	0.94862	0.8886	0.91144	0.94582	0.92106	0.96909	1.0095	0.94885	0.9256	1.0212	0.9189	0.89196	0.9092
Ndufs8	0.76515	0.8124	0.79473	0.82846	0.86234	0.80644	0.82254	0.77976	0.8238	0.8168	0.86236	0.7735	0.76296	0.75812	0.73994
Ndufs7	0.83411	0.84433	0.93154	0.86173	0.91361	0.83606	0.74568	0.80345	0.87107	0.94351	0.76172	0.70566	0.82732	0.8091	0.78988
Ndufs6	1.0282	0.88195	0.88192	0.86683	1.0127	0.90718	0.9085	0.88888	0.9461	1.1579	0.87539	0.82708	1.0025	0.88273	0.87271
Ndufs5	0.92066	0.94723	0.76479	0.77085	0.80058	0.82191	0.97335	0.99226	0.9639	0.85533	0.933	1.0768	1.034	0.89656	0.8824
Ndufs4	0.74836	0.79774	0.84982	0.80553	0.79418	0.83823	0.75278	0.89485	0.83098	0.81546	0.81802	0.73625	0.82093	0.83929	0.76683
Ndufs3	0.80103	0.85856	0.90473	0.81044	0.85231	0.84558	0.91819	0.88907	0.96589	0.84733	0.8656	0.877	0.88617	0.89536	0.866
Ndufs2	0.89855	0.96457	0.8124	0.81597	0.85526	0.92238	0.8786	0.91983	0.87413	0.84471	0.87505	0.89159	0.83584	0.90741	0.84098
Ndufs1	0.95947	0.96068	0.85787	0.85462	0.89077	0.86444	0.93013	0.90965	0.94253	0.88988	0.98481	0.94576	0.94168	0.86378	0.86674
Ndufc2	0.75768	0.84118	0.866	0.76297	0.83502	0.81668	0.76095	0.86582	0.86826	0.86729	0.82155	0.73511	0.88305	0.84985	0.82464
Ndufb9	0.81365	0.9118	0.80616	0.86895	0.7747	1.0726	0.84927	0.94036	0.84267	0.90845	0.88288	0.91381	0.91207	0.82948	0.82332
Ndufb8	0.76158	0.85299	0.82572	0.83759	0.79823	0.79106	0.79969	0.78603	0.85104	0.68943	0.81774	0.766	0.86557	0.87145	0.80024
Ndufb7	0.79026	0.86986	0.91987	0.7478	0.79017	0.71891	0.7955	0.77869	0.84062	0.77416	0.82274	0.82907	0.88074	0.83698	0.78208
Ndufb6	0.87184	0.86447	0.82884	0.97389	0.8989	0.82522	0.88402	0.89439	0.8687	0.87391	0.91753	0.80851	0.88057	0.80355	0.85412
Ndufb5	0.88894	0.84858	0.88456	0.99933	0.85752	0.872	0.90144	0.89556	0.84332	0.92819	0.87151	0.89779	0.85904	0.90618	0.8565
Ndufb4	0.70856	0.69284	0.74925	0.76432	0.76283	0.98842	0.74124	0.79249	0.93115	0.74874	0.85183	0.76859	0.87267	1.039	0.61931
Ndufb3	0.79636	0.79861	0.87172	0.71305	0.87103	0.70988	0.78715	0.77632	0.82432	0.76492	0.83244	0.81604	0.7801	0.76024	0.84494
Ndufb11	0.84384	0.79117	0.81565	0.9875	0.77544	0.77646	0.83518	0.75831	0.87065	0.82065	0.88385	0.77897	0.81774	0.84396	0.73184
Ndufb10	0.84703	0.93244	0.82824	0.8893	0.97709	0.81231	0.99409	0.89963	0.95775	0.88096	1.1856	0.98602	0.9984	0.96104	0.96789
Ndufab1	0.92927	0.95083	0.86736	0.87997	0.92111	0.93749	0.9059	1.0164	0.99441	0.91646	0.94289	0.85313	0.97673	0.96	1.017
Ndufa9	0.90099	0.94964	0.90167	0.96707	0.96434	0.90267	0.93469	0.9164	0.91846	0.92197	0.95524	0.88562	0.78094	0.79015	0.87631
Ndufa8	0.79294	0.81734	0.80228	0.80967	0.78178	0.8018	0.88156	0.8369	0.79978	0.83461	0.89392	0.77173	0.7778	0.81383	0.71396
Ndufa7	0.86185	0.946	0.89382	0.89629	0.97132	0.82725	0.8272	2.0053	0.83775	0.84024	0.84426	0.92226	0.84177	0.75746	0.81054
Ndufa6	0.89305	0.95397	0.9729	0.87157	0.91705	0.87569	0.71264	0.91294	0.83798	0.91035	0.86135	0.88052	0.71821	0.66865	0.68272
Ndufa5	0.97988	1.0061	0.96768	0.95671	0.95944	0.97036	0.95564	0.99733	0.97767	1.0082	0.86334	0.94312	0.90387	0.89507	0.89284
Ndufa4	0.79241	0.87096	0.8721	0.82748	0.86926	0.81731	0.81596	0.85492	0.82715	0.87832	0.87792	0.86598	0.86338	0.87658	0.87742
Ndufa2	0.78128	0.9569	0.86584	0.7456	0.89277	0.85752	0.87551	0.89544	0.80465	0.80271	0.88375	0.86247	0.80163	0.81632	0.78193
Ndufa13	0.7928	0.79214	0.7915	0.83368	0.80166	0.96931	0.98481	0.85146	0.86128	0.92224	0.94966	0.86769	0.83363	0.86391	0.83395
Ndufa12	0.86191	0.9315	0.94111	0.86387	0.86846	0.82325	0.91516	0.94133	0.87688	0.88195	0.90018	0.88086	0.85059	0.84417	0.86273
Ndufa11	0.91666	0.88629	0.7061	1.263	1.0183	0.91693	0.87694	0.87563	0.84153	0.88534	1.2701	1.4699	1.0691	0.88543	0.89915
Ndufa10	0.84005	0.83983	0.86041	0.87834	0.84699	0.82371	0.8731	0.82484	0.82265	0.81101	0.92788	0.85331	0.83539	0.81464	0.8103
Ndrg3	0.98314	0.96015	1.0738	0.93444	0.93438	1.0018	0.94251	1.0889	1.0794	1.0902	1.0144	1.0204	0.99336	0.91774	0.90792
Ndrg2	1.144	1.0759	1.1141	1.1678	1.1032	1.1069	0.98332	1.0538	1.0547	0.97406	1.1358	1.1294	0.96084	0.94405	1.0634
Ndrg1	1.1287	1.0288	1.0633	1.228	0.96246	0.97373	1.0707	1.0526	0.93939	0.96719	1.0151	0.9626	0.94296	0.97483	0.84915
Ncstn	0.80872	0.81518	0.91763	0.91851	0.83837	0.92175	0.72006	0.80749	0.73933	0.87858	0.8807	0.6778	0.86635	0	0.8735
Ncln	0.77139	0.78346	0.90105	0.8332	0.86781	0.90853	0.82119	0.74609	0.83871	0.88918	0.81197	0.75376	0.81784	1.0744	1.0856
Ncl	0.69701	0.76921	0.77323	0.7602	0.75095	0.75778	0.75307	0.75788	0.72586	0.76195	0.8051	0.76652	0.79506	0.82269	0.77064
Nckap1	0.97999	0.9834	0.87843	0.91618	0.96078	0.9636	0.8883	0.92826	0.9136	0.93731	0.92859	0.91772	0.84177	0.8236	0.98955
Nceh1	1.0625	0.95775	0.97332	0.95042	0.97489	0.97179	1.0597	0.96544	1.0333	0.99236	1.0036	1.0555	0.95375	0.93967	0.9788
Ncdn	1.1029	0.95758	0.96975	0.94936	0.96945	0.82155	1.0043	0.94537	0.93473	0.91888	0.96816	0.91484	0.92778	0.77482	0.91113
Ncam2	1.0605	1.0192	0.95413	0	1.0038	0.84751	1.1946	1.1448	0.86569	1.0565	0.96769	1.0809	1.0184	0.86281	0.98407
Ncam1	1.1658	1.1945	1.1432	1.1736	1.1068	1.1515	1.2051	1.2037	1.2264	1.1997	1.2083	1.2025	1.2012	1.151	1.1358
Ncald	1.3304	1.3229	1.5061	1.1686	1.6473	1.2802	1.613	1.5408	1.4496	1.5903	1.699	1.5347	1.3092	1.1617	1.3762
Nars	1.0209	0.9506	0.95218	0.95015	0.97423	0.8814	1.005	0.95155	0.98701	0.95	0.97435	0.88351	0.99282	0.92463	0.97302
Napg	1.0419	1.0878	1.1092	1.0132	0.98913	1.0301	1.1451	0.97157	1.1423	1.0018	1.0638	1.0109	1.0977	1.0934	0.98839
Napb	1.4555	1.3633	1.3787	1.2365	1.4447	1.2028	1.3436	1.3191	1.3564	1.3691	1.2093	1.1819	1.2643	1.1794	1.3893
Napa	1.1431	1.186	1.2093	1.1752	1.205	1.0895	1.1715	1.1418	1.2054	1.2517	1.2335	1.1875	1.1502	1.2078	1.1862
Nap1l4	0.76281	0.80459	0.78187	0.89863	0.84564	0.82635	0.76413	0.87824	0.79734	0.82102	0.86733	0.82479	0.78686	0.84989	0.83068
Nap1l1	0.69606	0.73908	0.73223	0.7512	0.71823	0.79591	0.8398	0.73196	0.70692	0.73584	0.7986	0.92515	0.735	0.7253	1.1274
Nampt	0.8095	0.78888	0.77794	0.81907	0.76058	0.80911	0.79238	0.81523	0.80041	0.75719	0.77301	0.77677	0.81653	0.79994	0.72834
Nagk	0.7522	0.68222	0.62091	0.76154	0	0.70686	0.80194	0.65636	0.71937	0.7096	0.64547	0	0.7545	0.69277	0
Naga	1.3875	1.402	1.4389	1.8001	1.6788	1.6398	1.639	1.5064	1.5559	1.6435	1.4661	1.6613	1.7435	1.7525	1.7738
Nae1	1.0533	0.85363	0.85501	0.75656	0.71488	0	1.2461	0.91816	0.81598	1.0078	0.94695	0.66892	0.87362	0.8837	0.88135
Nadkd1	1.3291	1.3803	1.2693	1.3296	1.1381	1.3601	1.5113	1.2545	1.4607	1.3327	1.4493	1.4096	1.3625	1.4574	1.2385
Naca	0.64675	0.70457	0.81495	0.69991	0.8183	0.82841	0.7228	0.73988	0.67608	0.72736	0.73546	0.8176	0.75725	0.78166	0.75194
Myo6	1.2688	1.154	1.211	1.3004	1.1372	1.2219	1.0832	1.0953	1.1808	1.1213	1.1787	1.2058	1.1427	1.2755	1.2352
Myo5a	1.116	1.0406	1.0666	0.99053	0.98889	1.0005	1.1356	1.1442	1.1061	1.0246	1.1116	1.0656	0.98141	1.0119	1.0369
Myl6	0.77174	0.69763	0.7978	0.79786	0.75876	0.76095	0.72671	0.77844	0.75484	0.82622	0.78412	0.76799	0.82871	0.74449	0.75741
Myl12b;Myl9	0.95096	0.94669	0.92577	0.90877	0.96127	0.91063	0.93916	0.91922	0.89998	0.91613	0.92683	0.96773	0.92782	0.92644	0.83221
Myh9	0.67196	0.67173	0.63631	0.7048	0.63822	0.68549	0.61527	0.67546	0.63925	0.69298	0.6354	0.68724	0.70208	0.69296	0.73544
Myh14	1.1228	1.2009	1.1355	1.1972	1.1255	1.4219	1.1246	1.0675	1.2686	1.2634	1.1923	1.2251	1.1405	1.2755	1.3092
Myh10	0.92097	0.92339	0.92588	0.93403	0.86797	0.97099	0.90787	0.9101	0.90049	0.90119	0.97113	0.96064	0.91468	0.8606	0.93575
Myg1	0.95113	0.98276	0	1.0822	0.8541	0.94408	0.88833	0.89635	0.95008	0.91892	0.91733	0.85244	0.83145	0.83971	0.86291
Myef2	0.71229	0.7474	0.76796	0.80189	0.74446	0.73046	0.7706	0.80907	0.71682	0.70397	0.74912	0.78132	0.74784	0.72391	0.75839
Mybbp1a	0.80172	0.71381	0.72857	0.77887	0.70086	0.7042	0.72426	0.70889	0.78118	0.74857	0.77879	0.75173	0.74769	0.79644	0.75427
Mx1	1.1011	1.1592	1.0945	1.206	1.1311	1.0773	1.0873	1.1049	1.0635	1.1218	1.2812	1.2566	1.1036	1.1152	1.3004
Mut	1.4703	1.6846	1.4119	1.3751	1.4161	1.6482	1.2484	1.2307	1.5745	1.4519	2.0174	1.6365	1.6632	1.5898	1.5601
Mtx2	1.2367	1.2093	1.1835	0.95529	1.0754	1.1697	1.2775	1.1603	1.2356	1.1832	1.2399	1.1515	1.1723	1.1606	1.1211
Mtx1	0.99405	1.0041	0.80918	1.1731	0.90788	0	0.91145	1.0161	0.91451	1.0772	0.90936	0.90527	0.91349	1.148	0
Mtpn	0.93461	1.0228	0.92686	0.91113	0.99541	0.95335	1.0597	1.1429	1.0083	0.9922	0.98858	1.0585	1.038	0.90432	0.9036
Mtor	0.97499	0.96211	0.80792	0.89766	0.86138	0	0	0.81037	0.92941	0.89871	1.0329	0	0.97831	0.8616	0
Mtnd3	0.78576	0.81468	0.7994	0.77933	0.70796	0.82097	0.82964	0.78973	0.77339	0.80479	0.8786	0.77001	0.73649	0.71317	0.76148
Mtmr9	0.94848	0.88026	0.84114	0	0.81101	0.76883	0.91964	0.93363	0.92493	0.89008	0.95412	0.91448	0.91974	0.75273	0
Mthfd1	1.086	0.93489	1.0573	0.96741	1.0028	0.9399	0.96488	0.95026	0.91572	0.95849	0.97622	1.0092	0.9913	0.91243	0.98929
Mtdh	0.74223	0.80177	0.71858	0.71169	0.73319	0.78617	0.72037	0.71481	0.67033	0.83735	0.78737	0.74617	0.64318	0.7133	0.7301
Mtco2	0.90428	0.9647	0.88028	0.84513	0.8702	0.92976	1.0138	0.95068	0.89204	0.98249	0.97237	0.94403	0.91105	0.9229	0.93454
Mtch2	1.1335	1.1499	1.18	1.126	1.1481	1.1324	1.2066	1.0448	1.2068	1.0735	1.2133	1.1751	1.1958	1.1962	1.1971
Mtch1	1.1885	1.3357	0	0	1.1244	1.2522	1.3364	1.1989	1.446	1.2398	1.2495	1.2751	1.4331	1.2605	1.2522
Mtap	0.84252	0.77483	0.90177	0.98979	0.98729	0	0.91366	0.80097	0.82463	0.86657	0.88901	0.83687	0.84836	0.84181	0
Mt2	0.61862	0.57656	0.64192	0.68354	0.65437	0.68648	0.73249	0.60365	0.59879	0.86583	0.64848	0.58587	0.70729	0.70551	0.59594
Mt1	0.78507	0.76716	0.88773	0.91818	0.93134	0.88998	0.77687	0.86251	0.83512	0.8912	0.80889	0.69838	0.84682	1.0658	0.74498
Msn	0.9922	0.97086	1.033	1.022	1.0412	1.0597	0.92088	0.92158	0.999	0.98629	1.0113	0.99166	1.0198	1.0954	1.0705
Msi2	0.76511	0.80799	0.77587	0.8084	0.79526	0.85874	0.82424	0.80778	0.80137	0.83355	0.83554	0.87405	0.82096	0.8521	0.91506
Mrps36	0.96461	1.0358	0.9365	1.0533	0.9734	0.9492	1.0497	1.1771	0.98141	1.0972	1.0414	1.0153	1.1119	0.99716	1.0802
Mrps31	0.89948	0.92817	0.75535	1.0187	0.94832	0	0.92136	0.90832	0.918	1.0391	0	0.91355	0.9454	0	0.94448
Mrps27	1.0647	1.0438	0	0.84074	0.85601	0.99233	1.0896	0.98979	0.98198	1.1976	1.0008	1.0119	1.0733	0.88645	0
Mrpl46	0.94408	0.9464	0.97724	0.79761	0.77628	0.91607	1.0122	0.75719	0.99503	0.94238	0.93948	1.0344	1.0187	0.76988	0.98418
Mrpl12	0.76091	0.90489	0.80624	0	0.78638	0.63612	0.90893	0	0.81274	0.90231	0.88508	0.94353	0.83505	0	0.70611
Mras	0.92774	1.0311	1.0112	0.86614	0.99389	0	0	0.99907	0.99948	0.95115	1.0775	1.1411	0.94588	0.97858	0
Mpst	0.98984	0.71565	0.99186	0	0.89458	1.5431	0.84494	0.91113	0.88516	0.85805	0.98615	0.94415	0.89293	0	0.90202
Mpp6	1.8074	1.8001	1.8604	2.0127	1.7633	1.8883	1.8816	1.7132	1.9463	1.8758	1.9016	1.9504	1.7654	1.8445	1.8809
Mpp2	0.9742	1.205	0	1.0374	1.1466	1.1487	1.123	1.0923	1.172	1.1412	1.0636	1.0578	0.86665	1.0946	0.88614
Mpp1	0.55804	0.83169	0.59398	0.79856	0.67923	0.85333	0.6458	0	0.51114	0.72133	0.60593	0.55235	0.54205	0.57387	0.52397
Mpdu1	0.98294	1.0397	0.96081	0.77033	1.0348	1.0065	0.94709	0.99459	1.0352	1.0067	1.0711	1.0072	1.0284	0.99061	1.0849
Mp68	0	1.2708	1.1057	1.2106	1.4575	1.3889	1.367	1.3671	1.3289	1.4606	0	1.4423	1.3661	1.4016	1.5828
Mog	1.2313	1.3649	0	1.0984	1.4316	1.3354	1.0114	0.67112	1.0392	1.2518	0.90551	1.631	1.1109	1.0406	1.631
Mms19	0.80587	0.72139	0.72175	0.78718	0.68963	0.60499	0.64527	0.71806	0.72277	0.74021	0.71729	0.6885	0.68546	0.71201	0.73459
Mlec	0.752	0.78637	0.83948	0.82152	0.8067	0.77274	0.79761	0.81636	0.88495	0.77196	0.84946	0.78929	0.77436	0.81225	0.78457
Mlc1	1.6118	1.6135	1.5504	1.6813	1.5116	1.4135	1.3592	1.3334	1.5092	1.4115	1.4633	1.4788	1.4276	1.4047	1.6681
Mink1	1.0166	0.90892	1.0587	0.92588	0.80563	0.82968	0.80254	1.1315	0.87495	0.91352	0.93256	0.96694	0.85458	0.91552	1.0663
Mif	1.0298	1.0722	1.0342	1.0734	1.082	1.092	1.1287	1.1067	1.0985	1.0978	1.0416	1.0866	1.0875	1.0346	1.0327
Mgst1	0.4769	0.51271	0.49837	0.58538	0.87046	1.4962	0.75251	0.7258	0.54983	0.5027	0.50674	0.57904	0.66234	0.97235	0.56305
Mgll	1.4158	1.1833	1.4882	1.4022	1.2956	1.1906	0.9418	1.2069	1.148	1.3565	1.4177	1.2268	1.2359	1.4854	1.4587
Mgea5	0.81944	0.67776	0.84714	0.75248	0.74463	0.86882	0.75409	0.92404	0.75291	0.81136	0.75964	1.0124	0.72263	0.7308	0.73451
Mff	0.98546	0.92931	0.96507	0.89828	0.85009	0.87499	1.3808	0.87016	1.0492	1.1385	1.0531	1.2543	0.78072	0.70391	1.1008
Metap2	0.88499	0	0.83715	0.83459	0.71033	0.82194	0.74231	0.79517	0.85993	0.84038	0.86239	0.78409	0.72265	0.83351	0.98785
Mesdc2	0.91693	0.95288	0.92714	0.89147	0.95293	0.95974	0.88454	0.88164	0.88549	0.95819	0.84286	0.87789	0.87837	0.88072	0.75296
Mecp2	1.2116	1.2091	1.1498	1.1715	1.1286	1.1385	1.0752	1.1236	1.2393	1.1219	1.1634	1.0889	1.2259	1.2152	1.0832
Me2	1.2886	1.3863	1.3447	1.3744	1.3527	1.2623	1.339	1.3398	1.3615	1.4313	1.365	1.3874	1.3389	1.4004	1.3961
Me1	0.68237	0.63963	0.62112	0.63476	0.65136	0.68237	0.67712	0.65507	0.6638	0.63023	0.65053	0.63374	0.60336	0.64333	0.61392
Mdh2	1.2398	1.2505	1.2365	1.148	1.2258	1.2014	1.2696	1.2594	1.214	1.2304	1.2747	1.237	1.2445	1.2771	1.3005
Mdh1	1.1151	1.0911	1.1705	1.1175	1.1731	1.0978	1.123	1.1242	1.1203	1.087	1.0919	1.0697	1.0913	1.143	1.088
Mcts1	0.89772	0.98378	0.9496	0.87607	0.85083	0.87885	0.90349	0.85948	0.99106	0.95054	0.88833	0.92396	0.87098	0.80706	0.73688
Mcl1	0.53721	0.56455	0.55115	0	0.60685	0.71954	0	0.59849	0.55754	0.64872	0.72577	0.56293	0.68038	0.84605	0.69467
Mccc2	1.3192	1.5034	1.28	1.4181	1.2854	1.3788	1.3801	1.37	1.5666	1.2598	1.3989	1.3325	1.4716	1.4886	1.4362
Mccc1	1.2927	1.5093	1.4206	1.3931	1.2292	1.3456	1.4429	1.3524	1.3172	1.4911	1.5028	1.4775	1.3957	1.4578	1.3775
Mbp	1.9565	2.1704	2.7919	2.0873	2.601	2.4555	1.6746	1.524	1.9865	2.3013	1.8967	2.052	1.9012	1.6747	2.5986
Matr3	0.72414	0.72825	0.71609	0.73532	0.69497	0.69487	0.7153	0.76278	0.70367	0.7055	0.75877	0.69392	0.71585	0.73903	0.70817
Mat2b	0.83659	0.90789	0.93527	0.82687	0.9124	0.86905	0.86394	0.85369	0.88763	0.92111	0.96395	0.94594	0.84207	0.93326	0.93129
Mat2a	1.0026	0.96807	0.97172	0.96604	1.0679	1.0212	1.0291	1.021	1.0398	1.0777	1.0265	0.99448	1.0748	1.0463	1.0354
Mars	0.87457	0.95113	0.8347	0.78393	0.83671	0.8631	0.87125	0.79099	0.87683	0.89849	0.7925	0.90735	0.71772	0.77218	0.96123
Marcksl1	0.3409	0.43113	0.36337	0.37987	0.39478	0.37278	0.43303	0.41907	0.39434	0.40547	0.39532	0.39555	0.36553	0.35737	0.38359
Marcks	0.54522	0.57775	0.60911	0.60173	0.57115	0.62179	0.53859	0.63779	0.56889	0.58291	0.59801	0.61587	0.60824	0.56318	0.61927
Mapt	1.1665	1.126	0.98221	1.0777	1.2135	1.1644	1.2564	1.2827	1.1949	1.1155	1.1441	1.1682	1.0815	1.0194	1.1499
Mapre3	1.0428	1.0717	1.0064	0.97578	1.1041	1.0278	1.1097	1.0536	1.171	1.0203	1.0716	1.1482	1.0665	0.96412	1.0018
Mapre2	1.1489	1.0854	1.0537	1.0795	1.085	1.0444	1.0155	1.2378	1.0877	1.1046	1.1432	1.0211	1.161	1.0868	1.0789
Mapre1	0.67201	0.73701	0.83268	0.75131	0.76063	0.78284	0.62036	0.73364	0.71487	0.73302	0.7867	0.75819	0.72818	0.70547	0.65481
Mapk3	1.3981	1.2799	1.3857	1.5326	1.403	1.4799	1.5294	1.3883	1.367	1.3145	1.3917	1.3848	1.3479	1.3841	1.3255
Mapk1	0.99574	0.94828	1.0189	1.0271	1.0185	1.0173	1.0408	0.99332	0.99766	0.94654	1.0098	1.0157	0.98495	0.9512	0.99336
Map7d2	0.67658	0.7649	0	0	0.95438	0.99276	0.8914	0	0.94708	1.3263	0	1.0925	1.047	0.65861	0
Map7d1	0.71836	0.86235	0.78743	0.77914	0.70264	0.78547	0.672	0.66394	0.70944	0.86339	0.76446	0.76959	0.67231	0.75024	0.82884
Map6	1.2109	1.2821	1.2142	1.2007	1.2233	1.2753	1.4273	1.3299	1.3921	1.274	1.3601	1.2001	1.2699	1.2492	1.1646
Map4	0.96183	0.92682	1.0445	0.98792	0.94648	0.95561	0.9238	0.85546	0.97412	0.95465	0.94953	1.0052	0.94197	0.96299	0.95212
Map2k4	0.82215	0.61581	0.95611	0.74882	0.73105	0.86014	0.77805	0.69591	0.85754	0.92605	0.86125	0.8268	0.73961	0.70292	0.8234
Map2k1	1.2594	1.1421	1.1042	1.0944	1.161	1.2284	1.1766	1.0615	1.2341	1.1781	1.1321	1.1706	1.1035	1.1088	1.1683
Map2	0.84616	0.89113	0.89836	0.81356	0.85141	0.834	0.92854	0.92207	0.93514	0.85753	0.92567	0.8682	0.85564	0.82724	0.84681
Map1lc3b	0.85612	0.93867	0.94781	0.93825	0.8782	0.95518	0.99636	0.99296	0.89887	0.99264	0.88257	0.87053	0.91095	1.0308	0.94714
Map1lc3a	0.87234	0.88812	0.93628	0.80537	0.90506	0.89786	0.89586	0.87562	0.88858	0.90222	0.91289	0.94046	0.94695	0.95709	0.93146
Map1b	1.0698	1.0952	1.0808	0.99774	1.008	1.0539	1.0472	1.0909	1.0776	1.0518	1.0601	1.0512	1.0787	1.0387	1.0369
Map1a	1.1039	1.0859	1.0191	0.97236	1.0123	1.0524	1.0476	1.0043	1.1331	1.0573	1.0104	1.043	1.0205	0.99208	1.0769
Maob	1.2422	1.1816	1.1905	1.0842	1.6367	1.1272	1.0467	0.78761	1.1788	0.8883	0.94478	1.0942	1.0298	0.91867	1.2106
Maoa	0.92999	0.93363	0.89942	0.95234	0.94643	0.94126	0.91668	0.89109	0.98649	0.93636	0.96387	0.97671	0.94633	1	1.0548
Manf	0.55657	0.56756	0.54947	0.632	0.57194	0.63634	0.63762	0.56401	0.63393	0.58763	0.57087	0.60784	0.59616	0.59831	0.5817
Manba	1.3429	2.437	2.144	2.3924	2.1949	1.8858	1.9511	0	1.8047	1.7837	2.0653	2.098	2.0631	1.626	1.7475
Man2b2	1.3184	1.4297	1.3853	1.3467	1.3423	1.4417	1.6928	1.3415	1.4661	1.6119	1.4368	1.5532	1.4964	1.6084	1.5093
Man2b1	1.6551	1.598	1.2587	1.9023	1.8033	1.5844	1.5392	1.3848	1.4619	1.4941	1.6123	1.6267	1.6045	1.4674	1.3579
Magoh;Magoh-rs1	0.70427	0.65364	0.68488	0.6127	0.88107	0.73652	0.71174	0.78493	0.67127	0.77287	0.68199	0.8229	0.7403	0.8724	0.73502
Maged1	0.66707	0.7498	0	0	0.72087	0.58153	0.68515	0	0.69567	0.69567	0.70104	0	0.64299	0.58381	0.75854
Mag	0.87216	1.0307	1.3989	2.9642	3.9644	2.1104	0.78727	0.82176	0.9853	1.2356	1.0385	1.099	1.1738	1.3062	1.2192
Macrod1	1.7601	1.7217	2.2509	1.3495	2.1937	2.0781	1.3409	1.6277	1.4442	1.8232	1.2593	1.4436	1.4268	1.6124	1.7028
Macf1	1.0826	1.065	0.99259	0.96975	0.96427	0.95499	0.90639	0.92979	0.94327	0.99509	0.96776	0.93233	0.92215	0.93947	0.94371
M6pr	0.81989	0.67248	0.75129	1.143	0.66477	1.1391	1.2417	0	0.8407	1.0323	1.0384	1.2969	1.0976	0.88708	0
Lztfl1	0.77527	0.83751	0.87497	0.66808	0.79858	0.76324	0.75844	0.76312	0.79675	0.90137	0.87528	0.65937	0.87953	0.72421	0.6226
Lypla2	0.83981	0.71786	0.84	0.86165	0.83116	0.92235	0.75117	0.71508	0.85593	0.79401	0.76602	0.92904	0.80172	0.70311	0.77478
Lypla1	1.1351	0.93084	0.97162	1.2418	0.77888	0.88006	0.84089	0.94851	0.87278	0.922	0.84343	0.80447	0.89901	0.98852	0.72362
Ly6h	0.94372	0.91716	0.86969	0.96019	0.89655	0.82205	0.98771	0.93995	0.98707	0.91627	0.90818	0.92081	0.98662	0.91477	0.90652
Lxn	0.79693	0.82209	0.87368	0.96143	0.9158	0.90716	0.72712	0.85381	0.88996	0.88177	0.83764	0.90602	0.78858	0.80709	0.90653
Luc7l3	0.64639	0.70677	0.67346	0.75103	0.66655	0.64032	0.65894	0.6522	0.68039	0.68681	0.70236	0.60357	0.69263	0.71324	0.66854
Luc7l2	0.70763	0.74766	0.65997	0.85297	0.71525	0.67846	0.71111	0.75923	0.70428	0.74566	0.71236	0.73102	0.77981	0.69274	0.70628
Lta4h	1.0397	0.96566	0.9038	0.98498	0.8867	0.91807	0.90414	0.89246	1.0335	0.9554	0.93826	0.93654	0.95832	1.0146	0.93755
Lsm5	1.1205	0.69075	0	0	0.90572	0.78888	0.70286	0.71649	0.78138	0.83361	0	0.77337	0.71727	0.66959	0.5999
Lsamp	1.2763	1.3322	1.3637	1.4041	1.2666	1.2263	1.3566	1.2627	1.3148	1.4034	1.3383	1.3032	1.3119	1.3434	1.2133
Lrrc8a	1.5374	1.5416	1.6404	1.329	1.4707	1.3951	1.6461	1.358	1.4579	1.3944	1.5814	1.7724	1.3619	1.3233	1.4559
Lrrc59	0.53872	0.54357	0.56221	0.63696	0.59457	0.55457	0.5024	0.5335	0.61656	0.54492	0.62005	0.59466	0.63926	0.60585	0.65169
Lrrc57	0.97733	0.98464	0.99938	0.96615	0.998	1.0621	0.95858	0.91947	0.85471	1.0082	0.99454	0.98408	0.8882	0.822	0.92684
Lrrc4b	0.71172	0.69217	0.67511	0.78684	0.7982	0.76181	0.8058	0.8226	0	0.7118	0.85463	1.0023	0.73115	0.72212	0.72755
Lrrc47	1.0471	0.98147	0.88214	1.0117	0.86305	0.90294	0.94451	0.81046	0.90943	0.93562	0.87698	0.94717	0.88283	0.83832	0.83423
Lrpprc	0.8999	0.8897	0.84494	0.83821	0.89536	0.84342	0.84818	0.80598	0.85453	0.86687	0.86527	0.83154	0.83571	0.83535	0.85222
Lrpap1	0.68039	0.74814	0.74198	0.65519	0.68364	0.68022	0.64841	0.67141	0.70667	0.71672	0.68317	0.7504	0.71616	0.60551	0.61571
Lrp1	0.87201	0.86394	0.91247	0.77229	0.80742	0.8264	0.79287	0.93755	0.842	0.90025	0.88581	0.93934	0.791	0.77536	0.91418
Lpcat1	0.65798	0.77643	0.60385	0.6242	0	0.6907	0.66627	0.51774	0.62952	0.64976	0.73048	0.73837	0.65157	0.58643	0
Lonp1	1.1314	1.1538	1.2337	1.1805	1.1417	1.2001	1.2109	1.1352	1.2338	1.2034	1.1823	1.1356	1.1678	1.1347	1.2306
Lmnb2	1.1887	1.2741	1.2931	1.2711	1.2115	1.1568	1.2894	1.1051	1.1142	1.1299	1.1678	1.1726	1.2136	1.1562	1.0917
Lmnb1	0.39662	0.42282	0.43	0.41771	0.44172	0.44011	0.40962	0.42134	0.38037	0.4276	0.40429	0.40964	0.45081	0.44081	0.43538
Lmna	1.0811	1.0566	1.1198	1.1103	1.0753	1.0531	1.0637	1.0502	1.0191	1.0399	1.0365	1.0515	1.0983	1.1045	1.0701
Lman2	0.80496	0.83076	0.90859	0.68475	0.74896	0.86167	0.78074	0.91446	0.8389	0.86031	0.89087	0.90722	0.76583	0.80322	0.82374
Lman1	0.99789	0.9609	0.92448	0.96248	0.8924	0.74361	0.85988	0.82531	0.82264	0.84678	0.74688	0.98367	0.90366	0.85584	0.84233
Llgl1	1.0974	0.98376	0.92399	1.0809	0.90163	1.0849	0.76588	0.89558	1.0258	1.0689	1.0031	1.2003	1.0224	0.963	1.1173
Lin7c	1.612	1.6927	1.8954	1.6655	1.7202	1.6206	1.898	1.6278	1.8092	2.0324	1.8405	1.7868	1.8813	1.906	1.6937
Lgmn	0.89944	0.88255	0.9552	0.95286	0.88858	0.91396	0.82353	0.94475	0.83634	1.0516	1.0246	1.0168	0.94834	1.0249	0.85223
Lgalsla	1.13	1.3426	1.0622	1.2013	1.1382	0.89106	1.0427	1.0199	0.93926	1.1738	0.83191	1.1086	0.91276	1.1065	1.0332
Lgals3bp	0.92242	0.86864	0.98717	0.92342	0.81155	0.88663	1.055	0.77393	1.1185	1.0022	0.87351	0.78655	0.95626	1.165	1.0833
Lgals1	0.38721	0.39103	0.42008	0.44232	0.42394	0.45195	0.33755	0.45816	0.34821	0.39473	0.39778	0.43034	0.35564	0.38504	0.34397
Letmd1	1.3454	1.7057	1.5133	1.6637	1.7118	1.7125	1.7379	1.6011	1.8366	1.6746	1.7469	1.5827	1.7513	1.5946	0
Letm1	1.4193	1.493	1.4675	1.4667	1.4111	1.4034	1.5463	1.3674	1.4555	1.5071	1.4552	1.4497	1.389	1.4249	1.5318
Le51	0.98668	0.98816	0.92879	1.0041	0.9182	0.8879	0.8969	0.91746	0.98192	0.90916	0.92176	0.90757	0.91745	0.93813	0.93139
Ldhb	1.269	1.2385	1.2234	1.2683	1.2649	1.2845	1.1943	1.2316	1.2577	1.2699	1.2471	1.2587	1.1694	1.2244	1.2521
Ldha	1.0854	0.95897	1.1431	1.0144	1.0721	1.0845	0.93601	1.0073	0.95626	1.006	0.93578	0.99849	0.93406	1.0331	0.94876
Lcp1	0.7117	0.70518	0.67431	0.75411	0.7908	0.92509	0.68522	0.82154	0.71396	0.85099	0.77349	0.8045	0.62151	0.6207	0.65702
Lasp1	0.73445	0.70426	0.78087	0.79311	0.68474	0.69515	0.69796	0.70122	0.77242	0.70334	0.71732	0.7754	0.77907	0.73044	0.65357
Lars2	1.1336	1.1626	1.1398	1.2337	0.98127	1.1259	1.0963	1.1461	1.3386	1.0826	1.3633	1.1003	1.031	1.1123	1.4201
Lars	0.87511	0.75906	0.91953	0.75165	0.75082	0	0.81945	0.8543	0.77899	0.84829	0.83485	0.77173	0.7819	0.75275	0.76809
Lap3	1.0024	0.93571	1.0445	1.0039	0.98043	1.0428	0.97112	0.97904	0.96944	0.99391	0.95498	0.9286	0.95071	0.96406	1.0606
Lancl2	1.0245	1.0316	0.90854	0.92494	0.85748	1.0263	0.96351	1.1002	0.8906	0.85378	0.95711	0.95679	0.88151	0.89469	0.90045
Lancl1	0.8667	2.354	0.7037	0.80932	0.88978	1.007	0.67061	0.91195	0	1.0106	0.99777	1.2235	0.9898	0	1.0229
Lamtor3	1.0629	1.0526	0.83803	1.1786	0.88421	1.034	0.84868	1.0527	1.0159	1.2153	1.0955	0.98402	0.71598	1.1072	0.78352
Lamtor1	5.2133	1.7145	1.0185	1.1953	0.99573	1.3051	1.1735	0.88857	1.1329	1.3356	1.0811	1.1776	1.1352	1.0767	1.1512
Lamp2	1.1535	1.1659	1.208	1.3311	1.3633	1.2971	1.1806	1.1729	1.2032	1.422	1.2519	1.311	1.1571	1.3392	1.4666
Lamp1	1.1457	1.1938	1.2029	1.3152	1.1875	1.2603	1.0976	1.2194	1.2511	1.3722	1.1704	1.3427	1.1459	1.233	1.4342
L1cam	0.98658	1.0667	0.86938	0.90809	0.85412	0.80583	0.97519	0.95757	0.97717	0.97194	1.0932	1.3319	0.9877	0.96476	0.85793
Ktn1	0.72568	0.68441	0.79203	0.74607	0.76382	0.69958	0.64839	0.74963	0.66017	0.72633	0.71448	0.74733	0.67777	0.68563	0.72853
Krt76	0.014376	0.021806	0	0.064875	0	0.058828	0.084763	0.04013	0.042943	0.039022	0.017671	0.030901	0.046315	0.053907	0.048005
Krt73	0.022272	0.023242	0.022484	0.024609	0.029801	0.030108	0.02823	0.028715	0.021455	0.024277	0.057665	0.029777	0.066893	0.031595	0.031587
Krt5	0.10314	0.061655	0.037321	0.14599	0.064622	0.17361	0.22156	0.085267	0.059746	0.055107	0.093002	0.19466	0.2069	0.047088	0.068941
Krt42	0.080082	0.066861	0.3392	0.070692	0.30816	0.07083	0.63704	0.097793	0.31025	0.089564	0.12841	0.25995	0.23617	0.20002	0.36956
Krt2	0.067948	0.21769	0.1299	0.26592	0.17171	0.085971	0.070162	0.053105	0.33539	0.045881	0.063329	0.071957	0.10293	0.14375	0.35852
Krt10	0.099905	0.23184	0.11412	0.17848	0.44676	0.25253	0.29322	0.16642	0.18433	0.25341	0.38278	0.33345	0.18461	0.32523	0.2873
Krt1	0.091937	0.23883	0.12001	0.76034	0.18517	0.29655	1.3798	0.54431	0.61505	0.88253	0.2769	0.89251	0.28878	0.43731	0.10682
Kpnb1	1.0273	0.9489	0.95556	0.96028	0.93691	0.95286	0.9436	0.98861	0.91961	0.96053	0.93288	0.94729	0.9451	0.9142	0.91179
Kpna4	0.90202	0.89043	0.8694	0.8627	0.83017	0.84332	0.81793	0.85457	0.89518	0.86983	0.91271	0.86551	0.835	0.95091	0.80252
Kpna3	1.0501	1.0991	1.0466	1.1827	1.0943	1.0254	0.94557	0.98137	1.2775	0.95116	1.122	1.0517	1.0627	1.1542	1.0054
Klc1	1.0444	0.85562	0.95605	0.98523	0.97499	0.89181	0.89677	0.9776	0.97058	0.98638	0.95565	0.8294	0.98846	0.97361	0.9206
Kif5c	1.2169	1.051	1.2929	0.97758	1.0902	0.82748	1.02	1.1313	1.1491	1.1961	1.1421	1.0631	0.95838	1.0512	0
Kif5b	1.0345	1.0139	0.98545	0.99407	1.035	0.9982	0.94775	0.93287	0.94107	0.96367	1.0263	0.94535	1.0035	0.98066	1.0649
Kif2a	0.89818	0.97609	0.89111	0.79258	0.87049	0.93143	0.90553	0.80358	0.94085	0.91506	0.85619	0.90721	0.87471	0.92467	0.79308
Kif21a	1.3788	1.3974	1.4213	0.98629	1.3275	1.2986	1.0382	1.2184	1.5352	1.2987	1.3897	1.3397	1.4002	1.0883	0
Kiaa1468	1.0999	1.0205	0.94105	1.023	1.1959	0	0.94729	0.99113	0.95778	0.99074	0.83289	0.94727	0.88471	0.43138	0.91779
Kiaa0564	1.1772	1.12	1.1797	1.1996	0.96697	1.2603	1.1356	1.1707	1.3052	1.1334	1.1749	1.1558	1.0994	1.153	1.1157
Kiaa0513	1.1035	1.0236	1.0073	0.98149	1.0293	0.94881	1.2008	1.0798	1.1302	1.0416	1.0642	1.1017	0.95684	1.1342	1.0124
Kiaa0196	0	0.84849	0.93036	0.94558	0.83307	0.84351	0.908	0	0.73204	0	0.89814	0.90667	0.80852	0.83488	0.88358
Kiaa0090	0.78746	0.70699	0.70559	0.71666	0	0.72527	0.81246	0.64504	0.76219	0.74429	0.85865	1.8623	0.81716	4.6687	0.85753
Khsrp	0.80709	0.74946	0.78849	0.75638	0.76254	0.728	0.74396	0.78225	0.73618	0.83482	0.8004	0.77678	0.76859	0.80095	0.76386
Khdrbs1	0.76155	0.72502	0.77526	0.81316	0.80761	0.84325	0.76921	0.87585	0.73901	0.82275	0.86996	0.8634	0.78641	0.72394	0.91428
Kcnj10	2.6598	2.7041	2.833	2.6591	2.4024	2.5135	2.9696	2.7133	2.496	2.502	2.7194	2.5376	2.7952	2.3814	2.3766
Kcmf1	0.95388	0	0.89899	1.1485	0.93802	0.79126	0.83213	1.0355	0.91296	0.87533	0.78028	0.84657	1.0085	0.88729	0.8907
Kars	0.83561	0.83502	0.77627	0.83547	0.86558	0.88749	0.8683	0.86495	0.98222	0.92688	0.86565	0.89582	0.85937	0.88994	0.84259
Jup	0.6872	0.80284	1.3223	1.0604	1.2491	1.4566	1.3695	0	1.2377	1.0037	0.82765	1.0643	1.3882	0.65672	0.75909
Ivd	1.2851	1.2962	1.2132	1.232	1.1658	1.1124	1.266	1.2595	1.2653	1.2564	1.3314	1.3056	1.2241	1.207	1.3296
Itpa	0.91656	0.86662	0.90394	1.0205	0.86639	0.89778	0.91204	0.95341	0.94543	0.91882	0.97068	0.87691	0.91579	0.92913	0.87632
Itm2c	1.2505	1.646	1.5031	1.1057	1.1337	1.3164	1.1302	1.1951	1.545	1.3276	1.2318	1.2627	1.6535	1.7666	1.2467
Itm2b	1.5145	1.1928	1.6015	0.92922	0	1.5454	1.1404	1.2845	0.86475	1.58	1.0635	1.2399	1.0334	1.1613	0
Itgb1	0.5458	0.5777	0.5353	0.57429	0.63017	0.6029	0.53335	0.54867	0.54269	0.56874	0.58358	0.60214	0.59273	0.6646	0.66347
Itgav	0.83157	0.83929	0.72604	0.70981	0.77378	0.79214	0.73873	0.89499	0	0.81375	0.92124	0.87409	1.0274	0	0.80775
Isoc2a	2.1013	2.0955	2.0462	2.2455	1.689	2.3481	2.0183	1.9784	2.3062	1.798	1.9757	2.1398	1.9726	2.3197	2.211
Isoc1	0.97808	0.98638	0.9004	0.94617	0.77785	0.84255	0.82982	0.90625	0.92327	0.87321	0.82216	0.76936	0.89006	0.8481	0.7154
Isg15	0.31812	0.16393	0.17912	0.22298	0.24613	0.29277	0.40414	0.25174	0.19661	0.4894	0.17988	0.1883	0.21457	0.28793	0
Iqsec3	1.0581	0.92198	0	1.1538	0.91778	1.0894	1.1073	1.1857	0.60172	0.90394	1.1443	0.98524	0.71543	0.82133	1.4169
Iqsec1	1.1149	0.9984	0.95201	1.063	0.95618	0.88157	0.855	0.88095	0.88052	0.99577	0.96099	0.88232	0.90011	0.94748	1.004
Iqgap1	0.73179	1.1242	0.84309	0.7555	0.82191	1.1088	0.64924	0.70982	0.54942	0.7828	0.61861	0.56847	0.57209	0.62684	0.68899
Ipo9	0.72012	0.68179	0.70331	0	0.67306	0.62333	0.65416	0.71211	0.60359	0.66244	0.69702	0.59966	0.64218	0.6723	0.62216
Ipo7	0.93886	0.93558	0.90767	0.90153	0.93309	0.84005	0.88338	0.96032	0.9818	0.94646	0.91462	0.84238	0.92558	0.95346	0.90997
Ipo5	0.89891	0.81098	0.84097	0.78953	0.84176	0.84942	0.86349	0.84894	0.8397	0.83773	0.83346	0.8123	0.83852	0.81116	0.85427
Ipo4	0.7481	0.63758	0.68291	0.65027	0.74535	0.79851	0.68963	0.7141	0.66789	0.64958	0.6986	0.64992	0.69442	0.68335	0
Inpp5f	0.66643	1.0263	1.5744	0.74544	0.74211	0.70805	0.92011	0.69962	0.97229	0.96538	0	1.0759	0.81009	1.618	0.63345
Inpp1	0.79392	0.78524	0.74258	0.83445	0.83357	0.77804	0.84002	0.83745	0.85563	0.78325	0.87028	0.8276	0.80734	0.80795	0.8032
Ina	2.0281	2.0212	1.9138	1.4764	2.3148	1.5552	1.9331	1.9862	2.1349	2.2849	1.6942	1.8266	1.6863	1.5037	1.6739
Impdh2	0.90682	0.80103	0.94917	0.93909	0.8811	0.77904	1.0964	0.89887	1.0422	0.88027	0.86849	0.90985	1.0052	0.95454	1.0745
Impact	0.73437	0.70797	0.73593	0.72865	0.66382	0.65482	0.75636	0.67759	0.73519	0.65996	0.72051	0.76907	0.69106	0.63647	0.76198
Impa1	1.1432	1.1225	1.0515	1.1434	1.0873	1.1477	1.1184	1.0596	1.0681	1.0368	1.0004	1.0085	1.1193	1.1019	0.92221
Immt	1.2012	1.2415	1.1758	1.1705	1.1516	1.2103	1.2906	1.1885	1.1952	1.2521	1.3048	1.2256	1.1947	1.2841	1.2761
Ilf3	0.76876	0.7543	0.68503	0.71914	0.69472	0.71132	0.72307	0.63908	0.81362	0.75731	0.66181	0.79739	0.83434	0.86544	0.75204
Ilf2	0.72933	0.70208	0.73128	0.71151	0.72943	0.68171	0.71611	0.73481	0.73482	0.74742	0.79048	0.7757	0.75071	0.73536	0.72993
Ikbkap	1.1686	1.0316	1.0564	0.80633	0.95274	1.0424	0.95727	1.0634	1.0092	1.0699	1.0263	0.92496	0.98923	0.96365	0.9381
Igsf8	1.8628	1.5349	1.7146	1.5666	1.2257	1.2284	1.5403	1.486	1.792	1.4646	1.6025	1.2652	1.7931	1.4849	1.5008
Igfbp5	1.1147	1.0685	1.0499	1.2635	1.0185	1.0262	1.1373	0.98909	1.0211	1.005	1.111	1.1323	1.1152	1.1528	0.8945
Igbp1	0.83008	0.73508	0.7977	0.79083	0.77798	0.78138	0.73597	0.72235	0.70944	0.86368	0.76636	0.76014	0.78204	0.77841	0.80478
Ifit3	0.35993	0.33673	0.37872	0.37536	0.37565	0.33322	0.32648	0.2466	0.44811	0.28112	0.2689	0.27597	0.48422	0.37877	0.41815
Idi1	0.50425	0.54976	0.46716	0.56132	0.44029	0.64422	0.47423	0.44915	0.55305	0.40748	0.50142	0.37694	0.57197	0.50128	0.5156
Idh3g	1.3147	1.2953	1.2792	1.1873	1.2407	1.3824	1.2784	1.2469	1.3441	1.3162	1.3397	1.2365	1.3213	1.3136	1.1836
Idh3a	1.2326	1.2639	1.1788	1.2042	1.2175	1.2262	1.2932	1.3431	1.283	1.2752	1.2404	1.2652	1.1896	1.2452	1.157
Idh2	1.6592	1.5459	1.6074	1.6242	1.5343	1.5427	1.4988	1.4525	1.5554	1.5285	1.4797	1.5563	1.6422	1.6362	1.6549
Idh1	0.87463	0.85548	0.8434	0.82585	0.81925	0.85796	0.85094	0.80176	0.82667	0.83948	0.85138	0.83758	0.85107	0.85292	0.79433
Ide	0.63799	0.80149	0.53692	0.62841	0	0.71578	0.54308	0	0.59909	0.58631	0.67381	0.57349	0.53434	0.52794	0.8098
Iars2	1.3671	1.2688	1.2023	1.2053	1.2056	1.2406	1.29	1.1959	1.3152	1.3092	1.2754	1.2513	1.2907	1.3121	1.2701
Iars	0.95988	0.84077	0.80337	0.77277	0.81345	0.80057	0.82493	0.89806	0.80823	0.84746	0.78445	0.80028	0.85214	0.80453	0.74004
Hyou1	0.72432	0.76517	0.76423	0.75646	0.77988	0.73778	0.80178	0.80361	0.79907	0.76138	0.72309	0.72967	0.75771	0.71861	0.71141
Huwe1	0.96988	0.81546	0.86719	0.86696	0	0.82464	0.81217	0.80526	0.70575	0.73211	0.78127	0.75813	0.82665	0.71573	0.68819
Hsph1	0.88446	0.79051	0.79864	0.77161	0.75209	0.75815	0.8559	0.84718	0.82257	0.79679	0.78556	0.76939	0.78357	0.77205	0.76375
Hspe1	0.96653	1.0696	1.0719	1.0157	1.0676	1.0264	1.1114	1.081	1.1287	1.0962	1.111	1.1108	1.0975	1.1693	1.1198
Hspd1	1.1124	1.111	1.0769	1.0579	1.0911	1.0344	1.1166	1.0839	1.1628	1.114	1.1432	1.1324	1.1208	1.1309	1.0778
Hspa9	1.0538	1.0581	1.0565	1.018	1.0264	1.0334	1.0968	1.0478	1.0614	1.1044	1.0509	1.0744	1.0542	1.103	1.0692
Hspa8	0.78353	0.77684	0.82027	0.77598	0.80996	0.78411	0.77588	0.83131	0.76562	0.81951	0.79466	0.77791	0.80159	0.81603	0.79953
Hspa5	0.60487	0.60121	0.61635	0.65858	0.641	0.63361	0.59725	0.60854	0.61972	0.62055	0.59935	0.63173	0.63366	0.6537	0.61851
Hspa4l	1.2529	1.083	1.1833	1.0753	1.126	1.0969	1.0985	1.1039	1.0774	1.1197	1.0354	1.0495	1.0923	1.1123	1.0846
Hspa4	0.94835	0.93568	0.93163	0.93485	0.90126	0.91012	0.91214	0.93232	0.902	0.94536	0.91044	0.94179	0.92203	0.90925	0.9159
Hspa2	1.0633	1.0006	1.1805	1.0896	1.0346	1.0675	0.86062	0.8803	0.89842	1.034	0.94346	1.0218	1.0734	1.0783	1.0976
Hspa1b;Hspa1a	0.89644	0.8568	1.0095	1.0043	0.86247	0.85266	0.88954	0.81139	0.91755	0.92502	0.8442	0.89515	1.004	0.86426	0.87558
Hspa13	0.96998	0.83778	0.7662	0.75116	0.74162	0.67104	0.64079	1.0144	0.65161	0.57708	0.62201	0.63588	0.62573	0.69358	0.61199
Hspa12a	1.1146	1.1609	1.1222	1.1094	1.0521	1.1389	1.2104	1.192	1.2848	1.1012	1.2715	1.1234	1.1971	1.133	1.0762
Hsp90b1	0.68027	0.70351	0.68458	0.6648	0.6994	0.697	0.65467	0.63829	0.64576	0.6421	0.63255	0.66458	0.67067	0.69207	0.68094
Hsp90ab1	0.68431	0.66597	0.67873	0.6433	0.66029	0.63685	0.65369	0.66637	0.66399	0.66228	0.66887	0.63492	0.69913	0.70225	0.67656
Hsp90aa1	0.84993	0.80527	0.86621	0.79731	0.82701	0.78206	0.79448	0.82089	0.79364	0.80452	0.78002	0.79908	0.81468	0.84153	0.80506
Hsdl2	1.0708	1.0734	1.0895	1.1501	1.1671	1.1623	1.0121	1.1156	1.0296	1.1368	1.0571	1.1769	1.147	1.1621	0.971
Hsdl1	1.0034	1.0865	1.177	1.015	0.9046	0.9553	1.0826	0.95417	1.1192	1.0103	1.0805	1.1046	1.0638	1.0408	1.0788
Hsd17b8	1.2239	1.2484	1.3656	1.4848	1.3295	1.4001	1.6477	1.2329	1.4629	1.3393	1.4028	1.3425	1.5831	1.4918	1.389
Hsd17b4	1.0763	1.1047	1.1048	1.1088	1.1544	1.1283	1.0054	1.0811	0.99951	1.2236	1.1728	1.1367	1.0546	1.1109	1.1217
Hsd17b12	0.90801	0.99727	1.1324	0.95233	1.1108	1.0702	1.136	0.86113	0.97162	1.0564	0.98529	1.0046	1.0887	1.1037	1.0187
Hsd17b11	1.4972	1.4674	1.6427	1.617	1.5132	1.6703	1.7487	1.5944	1.5241	1.7133	1.8462	1.9041	1.5444	1.4474	1.8994
Hsd17b10	1.1655	1.1384	0.97276	1.1909	1.0438	1.205	1.2178	1.0886	1.2388	1.243	1.0978	1.1481	1.1987	1.1473	1.1594
Hsbp1	0.92057	1.0254	0	0	0.82583	0.86791	0.87487	0.91564	0.85587	0.84194	0.82813	1.0361	0.73679	0.84787	0.78524
Hrsp12	1.0807	1.0572	1.0907	1.2634	1.0831	1.2271	1.1412	1.0946	1.1825	1.081	1.1328	1.1952	1.0711	1.0623	1.1509
Hras1	1.1135	0.95917	1.1174	1.1586	1.0474	1.1531	1.1228	1.149	1.2183	1.3058	1.1912	1.1418	1.1835	1.0871	1.2519
Hprt1	1.2067	1.2111	1.1668	1.1548	1.1122	1.1211	1.2555	1.1575	1.2311	1.0903	1.2203	1.1261	1.1813	1.1488	1.0741
Hpcal4	0.9888	1.0462	0.92773	0.94709	0	0.8525	1.2229	0.90529	0.99235	1.057	0.72162	0.9538	1.2153	0.8703	0
Hp1bp3	0.81493	0.82825	0.75096	0.8559	0.8228	0.78342	0.80338	0.85025	0.82507	0.80538	0.88856	0.86478	0.82577	0.80171	0.82176
Hook3	0.71777	0.91784	1.0735	0.92817	1.0156	1.0348	0.98834	1.3119	1.0061	1.1957	0.69322	1.0834	0.83933	1.02	1.0349
Hnrpll	0.90425	0.84616	0.96511	0.80286	0.83322	0.73306	0.74484	0.83805	0.74098	0.78773	0.73182	0.75207	0.77481	0.71072	0.74866
Hnrpdl	0	0.70731	0.75205	0.69445	0.68793	0.66626	0.76296	0.66499	0.64249	0.51956	0.70753	0.82201	0.68463	0.83837	0.60715
Hnrnpul2	0.89747	0.83596	0.75118	0.81753	0.85552	0.81277	0.75082	0.83283	0.78061	0.87294	0.78398	0.77784	0.85867	0.76908	0.79918
Hnrnpul1	0.78563	0.64498	0.63029	0.60155	0.92084	0.82165	0.56841	1.0388	0.7135	0.6994	0.84429	0.74612	0.7337	0.73566	0.8221
Hnrnpu	0.72543	0.73183	0.72529	0.70076	0.71247	0.68901	0.68493	0.70717	0.66335	0.67747	0.71999	0.69681	0.72838	0.7133	0.70315
Hnrnpm	0.71979	0.70164	0.71065	0.69279	0.73862	0.70703	0.7302	0.76623	0.72755	0.78179	0.77445	0.7418	0.75823	0.74959	0.72949
Hnrnpl	0.71489	0.73232	0.72381	0.68055	0.73402	0.6848	0.67074	0.71171	0.6636	0.7143	0.71887	0.68544	0.75234	0.74594	0.72519
Hnrnpk	0.67644	0.69882	0.72707	0.71888	0.73523	0.67455	0.67499	0.71815	0.68012	0.72126	0.74306	0.70622	0.72314	0.74144	0.69724
Hnrnph2	0.78906	0.7206	0.79493	0.76948	0.82884	0.66304	0.70288	0.74351	0.6078	0.73229	0.79344	0.68345	0.76174	0.7548	0.73423
Hnrnph1	0.68626	0.6757	0.70551	0.71512	0.70355	0.69733	0.6882	0.72842	0.68622	0.71287	0.73613	0.7183	0.74351	0.71095	0.66887
Hnrnpf	0.65485	0.63523	0.67201	0.69209	0.71524	0.75738	0.60084	0.7019	0.59198	0.69733	0.5956	0.68502	0.70293	0.77948	0.72995
Hnrnpd	0.79963	0.79833	0.81572	0.80207	0.79483	0.78464	0.76405	0.81837	0.78336	0.82126	0.85419	0.82796	0.83274	0.78164	0.75563
Hnrnpc	0.65568	0.70936	0.72575	0.7408	0.76466	0.71234	0.68453	0.66745	0.71576	0.74164	0.71826	0.70841	0.73667	0.7454	0.63994
Hnrnpab	0.7113	0.79347	0.67681	0.75828	0.7036	0.77277	0.69752	0.66715	0.76628	0.68957	0.73192	0.75494	0.73013	0.70583	0.64431
Hnrnpa3	0.71788	0.73739	0.71139	0.73965	0.71994	0.70689	0.68069	0.76397	0.72256	0.74783	0.74417	0.71268	0.72328	0.72115	0.68635
Hnrnpa2b1	0.72735	0.76159	0.77563	0.76563	0.75486	0.72865	0.71247	0.78618	0.73359	0.77048	0.77598	0.73123	0.76737	0.77339	0.71934
Hnrnpa1	0.60149	0.64309	0.67366	0.65667	0.61907	0.59333	0.61016	0.6223	0.59127	0.65008	0.65006	0.65131	0.6715	0.65559	0.61917
Hnrnpa0	0.67662	0.75681	0.7021	0.7469	0.7103	0.72509	0.71454	0.74574	0.69566	0.77615	0.80112	0.77529	0.76111	0.76875	0.73334
Hn1l	0.53857	0.62597	0.59679	0.62061	0.53089	0	0.49456	0.63568	0	0.66427	0.84521	0.59895	0.69509	0.57222	0
Hmox2	1.1168	0.97185	1.2379	1.0203	1.0646	1.1242	1.1051	1.1148	0.98139	1.2588	1.5159	1.0123	0.85229	0.94006	0.92377
Hmox1	0.36507	0.5738	0.44903	0.48863	0.52665	0.47636	0.63674	0.4805	0.47147	0.5925	0.58439	0.7798	0.58607	0.63762	0.83156
Hmgn3	0.59088	0.56065	0.53551	0.77504	0.73766	0.67284	0.62371	0.62181	0.56786	0.72214	0.66365	0.4944	0.67721	0.7819	0.57608
Hmgn2	0.46985	0.62399	0.6338	0.59876	0.55467	0.51567	0.51761	0.56454	0.65208	0.60807	0.69968	0.61174	0.54826	0.57748	0.66452
Hmgcs1	0.81697	0.71095	0.65226	0.82124	0.68047	0.82854	0.78114	0.68914	0.7629	0.77998	0.69643	0.6034	0.83928	0.9076	0.98709
Hmgcl	0.96987	0.9474	0.97889	1.0401	0.95634	0.96483	0.96979	1.0472	0.83453	0.93075	0.90909	0.9326	1.0639	0.86786	1.0534
Hmgb3	0.60912	0.39873	0.5814	0.56067	0.51516	0.45892	0.52844	0.55949	0.63783	0.53562	0.6494	0.56869	0.70068	0.65571	0.55573
Hmgb1	0.76094	0.73976	0.69671	0.78697	0.7965	0.69881	0.70489	0.72847	0.75955	0.74308	0.78699	0.72623	0.81924	0.85377	0.72014
Hmga1	0.51022	0.51297	0.63453	0.4948	0.58008	0.47905	0	0.49958	0.58871	0.47194	0.31049	0.51261	0.52647	0.53137	0.51909
Hk1	1.6017	1.4771	1.4809	1.4384	1.4666	1.4412	1.5332	1.4524	1.492	1.4455	1.4477	1.4364	1.3996	1.4859	1.462
Hist2h2be;Hist3h2bb;Hist3h2ba	0.38314	0.41336	0	0.4705	1.6823	0.49029	0.52784	0.59903	0.39246	0.51605	0.42715	0.48419	0.55752	0.3932	0.51564
Hist2h2aa1;Hist2h2ac	0.47234	0.50844	0.52046	0.66684	0.53387	0.53427	0.48145	0.52607	0.49542	0.52282	0.5169	0.57265	0.54659	0.56805	0.51664
Hist1h4a	0.32597	0.35817	0.36369	0.3422	0.38058	0.36153	0.34163	0.36244	0.32606	0.33918	0.34772	0.36467	0.37728	0.36597	0.34756
Hist1h3b	0.19656	0.22571	0.20384	0.21439	0.20342	0.22627	0.18539	0.22213	0.20269	0.20276	0.2183	0.22384	0.24778	0.26145	0.22125
Hist1h2bm;Hist1h2bf;Hist1h2bb;Hist1h2bh;Hist2h2bb;Hist1h2bc;Hist1h2bk;Hist1h2bp	0.44999	0.49328	0.50651	0.46999	0.4914	0.50696	0.47192	0.51627	0.44344	0.48986	0.48687	0.50328	0.51794	0.53132	0.48102
Hist1h1e	0.72394	0.78185	0.80733	0.79339	0.76634	0.76615	0.68187	0.84153	0.70745	0.68378	0.72955	0.8146	0.77957	0.77227	0.68721
Hist1h1d	0.43143	0.47101	0.55017	0.50333	0.48543	0.47042	0.42069	0.45182	0.42461	0.45755	0.46832	0.504	0.48255	0.49847	0.41206
Hist1h1c	0.56604	0.71226	0.67986	0.56025	0.63068	0.62667	0.53677	0.63549	0.54177	0.61229	0.58146	0.64135	0.59426	0.67086	0.59041
Hist1h1b	0.13429	0.1278	0.27821	0.13485	0.14367	0.12112	0.10746	0.13437	0.11089	0.12587	0.10693	0.10174	0.13195	0.16507	0.11317
Hist1h1a	0.6037	0.50299	0.27746	0.86831	0.50609	0.53594	0.3496	0.54648	0.47493	0.64141	1.0089	0.49309	0.49182	0.55502	0.53586
Hip1r	1.1167	0.94111	1.0696	0.89303	0.96369	0.9107	0.85266	0.84526	1.1095	0	0.85615	0.68302	0.98576	1.4783	1.1531
Hint2	1.1929	1.2249	1.1122	1.1743	1.2031	1.1241	1.1993	1.108	1.2408	1.1498	1.1749	1.2016	1.1746	1.2105	1.1952
Hint1	1.1604	1.1173	1.1049	1.21	1.1352	1.0857	1.1401	1.1946	1.1661	1.0611	1.074	1.1579	1.1701	1.2399	1.123
Hibch	1.4179	1.3954	1.2581	1.313	1.202	1.1937	1.3208	1.2456	1.3983	1.3169	1.3531	1.3634	1.265	1.3568	1.2296
Hibadh	1.4378	1.46	1.5298	1.4613	1.4639	1.4585	1.5568	1.4963	1.5509	1.5305	1.475	1.4317	1.4107	1.4922	1.4691
Hgs	0.91116	0.95358	1.1753	1.0772	0.84303	0.89272	1.0472	0.72684	0.98635	0.75213	1.156	0.87938	0.87624	0.89633	1.2499
Hexb	1.9713	1.7519	1.7714	1.9688	1.8919	1.8739	1.8181	1.9042	1.8468	2.0718	1.9501	2.2743	1.7308	1.8049	1.8417
Hexa	2.0853	2.1547	2.163	2.3115	1.8688	2.6042	2.2151	1.8481	2.0954	2.2832	2.0552	2.4373	1.7517	1.9983	2.2633
Hepacam	1.4455	1.4853	1.4716	1.4741	1.4178	1.3652	1.3869	1.2227	1.5263	1.4317	1.5114	1.558	1.4749	1.3624	1.4849
Heatr5b	0.94963	0.8698	0.94379	1.0787	1.0141	1.1045	1.0579	1.0441	0.99643	0.77867	0.90041	1.035	0.80477	1.4776	0
Hdlbp	0.73594	0.6537	0.73665	0.74033	0.75073	0.80044	0.67409	0.69698	0.70208	0.75025	0.69582	0.6713	0.72968	0.7278	0.79909
Hdhd2	1.1924	1.1222	1.1371	1.1792	1.1483	1.1881	1.1197	1.1603	1.1205	1.1179	1.099	1.1392	1.1419	1.1736	1.1109
Hdgfrp3	0.94813	1.0248	1.1119	1.0021	1.0506	1.0607	0.98605	1.18	0.9164	1.1252	1.0007	1.0376	0.98535	0.93578	1.0536
Hdgf	0.66278	0.72602	0.80771	0.65114	0.69554	0.71815	0.72694	0.88563	0.6602	0.82117	0.78911	0.72415	0.76009	0.74028	0.75171
Hdac2;Hdac1	0.71394	0	0.79839	1.0696	0.9006	0.57224	0.44063	0.61952	0.70781	0.6725	0.61772	0.76243	0.88056	0.64292	0.69528
Hcfc1	0.72037	0.69262	0.69483	0.68539	0.63506	0.5493	0.64315	0.59288	0.73679	0.70117	0.76325	0.6515	0.66318	0.72269	0.65325
Hax1	1.2246	1.1488	1.1213	1.3258	1.159	1.2078	1.3822	1.0666	1.2509	1.1168	1.2719	1.0192	1.1704	1.0999	1.1093
Hars	0.78354	0.76822	0.82998	0.85106	0.7433	0.72116	0.85085	0.80655	0.73216	0.80797	0.71955	0.82228	0.69281	0.75096	0.69295
Hap1	0.73392	0.75176	0.74742	0.66104	0.78677	0.73634	0.73235	0.83971	0.78921	0.76426	0.83214	0.72061	0.73963	0.74369	0.70646
Hagh	1.0879	1.1089	1.19	1.1621	1.0777	1.083	1.2618	1.1273	1.1588	1.0446	1.0554	1.09	0.99266	1.0831	0.92632
Hadhb	1.1733	1.1959	1.2151	1.2184	1.1203	1.2218	1.2798	1.1811	1.2178	1.3133	1.2735	1.3185	1.2481	1.2679	1.3236
Hadha	1.1947	1.1598	1.126	1.1379	1.1293	1.1208	1.137	1.1125	1.1528	1.1762	1.1819	1.1901	1.1031	1.1931	1.1792
Hadh	1.4831	1.752	1.5413	1.56	1.5963	1.6029	1.6424	1.5005	1.6458	1.6863	1.7414	1.6851	1.567	1.699	1.6591
Hacl1	1.3063	1.207	1.2412	1.2305	1.1353	1.2024	0.93074	1.0768	1.2188	1.3657	1.291	1.1367	1.068	1.2306	1.3073
H3f3c;H3f3a	0.70147	0.67568	0.75137	0	0.77073	0.752	0.70139	0.74971	0.59731	0.67686	0.66065	0.6965	0.70682	0.7839	0.71034
H2afz;H2afv	0.5176	0.67976	0.57909	0.71018	0.68674	0.53925	0.57955	0.62679	0.60825	0.63978	0.55504	0.57005	0.69904	0.72368	0.63559
H2afy2	0.45889	0.57963	0.46407	0.44412	0.49205	0.44317	0.42463	0.55028	0.44693	0.41768	0.4284	0.45436	0.42925	0.43103	0.40328
H2afy	0.93865	0.96663	0.93782	0.99186	0.95881	0.95401	0.94954	0.9269	0.90647	0.96417	0.94507	0.95737	0.99695	0.95245	0.92761
H2-D1;H2-L	0.43211	0.3701	1.5643	0.56171	0.46986	0.35337	0.43053	0.30387	0.43033	0.34406	0.28484	0.31906	0.40453	0.36476	0.40396
H1f0	1.0002	1.132	1.1891	0.98831	0.92629	0.95215	0.91551	1.0988	0.94622	0.83015	0.9662	0.9948	1.0154	1.0244	0.8835
Gyg1	1.0409	0.99299	0.86781	0.87182	0.99878	0.94724	0.91084	0.94503	0.76954	0.98231	1.212	1.147	1.5259	0.89796	1.3771
Gusb	1.251	1.2345	1.28	1.2448	1.2109	1.2426	1.1925	1.1527	1.3627	1.1708	1.329	1.5461	1.155	1.3233	1.3587
Gtf3c4	0.64772	0.66074	0.63752	0.6488	0.57518	0.6494	0.54621	0	0.62724	0.66673	0.59901	0.68565	0.54726	0	0.58416
Gtf2i	0.64979	0.47787	0.84014	0.53337	0.53301	0.78772	0.6604	0.82578	0.6511	0.96334	0.73344	0.66366	0.70073	0.61951	0.74461
Gstz1	1.0511	1.0329	1.0087	0.98012	0.81457	1.2578	1.1304	1.0508	1.095	0.97908	1.1207	1.0541	1.083	0.91062	1.1091
Gstp1;Gstp2	1.2342	1.2059	1.2364	1.2332	1.1947	1.1811	1.1708	1.1185	1.1267	1.0784	1.1013	1.0934	1.1947	1.1496	1.1229
Gsto1	0.89451	0.80258	0.78562	0.89544	0.88289	0.80669	0.85716	0.77168	0.84117	0.79197	0.90358	0.84299	0.80776	0.79986	0.879
Gstm7	1.5945	1.4459	0	1.3521	1.7309	1.3555	1.5516	1.3774	1.4034	1.2672	1.7105	1.4957	1.6139	1.3849	1.1477
Gstm5	1.0519	1.0188	0.96475	1.0978	1.0288	1.0467	1.0567	1.0043	1.079	1.0204	1.0037	1.0147	1.0815	1.0232	1.0633
Gstm1	1.0904	1.1532	1.0539	1.1223	1.1025	1.1604	1.2073	1.077	1.145	1.0887	1.124	1.1994	1.1398	1.1197	1.1651
Gstk1	1.5047	1.8678	1.5271	1.6753	1.3965	1.7514	1.7508	1.5397	1.9529	1.7153	1.9134	1.7672	1.6765	1.6472	1.7954
Gsta4	0.66517	0.68502	0.68065	0.75498	0.69303	0.72245	0.59738	0.66188	0.64612	0.68783	0.6418	0.64082	0.63906	0.64219	0.64573
Gss	0.88386	0.88712	0.859	1.0057	0.97486	0	0.94759	0.93292	0.93592	0.9919	0.99058	0.93157	0.87986	0.89196	0
Gsr	0.75601	0.89925	0.91378	1.0882	0.852	0.85841	0.8725	0.83037	0.94116	0.82726	0.95286	0.91186	0.99123	1.0755	0.95294
Gsn	1.8964	1.8632	2.142	1.948	2.295	2.381	1.7593	1.6657	1.9643	1.8401	1.6777	1.8292	1.8081	2.2116	1.9816
Gsk3b	0.84544	0.78173	0.79912	0.7907	0.7685	0.72716	0.75404	0.78871	0.73826	0.79578	0.74734	0.74503	0.77454	0.876	0.73892
Gsk3a	0	1.0552	0.86657	1.0913	1.3927	0.82755	0.948	1.2179	1.0669	0.88623	0.96339	0.77206	0.99283	0.9388	1.0739
Grpel1	0.96333	0.93879	0.95712	0.9453	0.99817	0	1.0441	1.0048	0.96947	1.0394	0.91873	0.92043	1.0047	1.0196	0.96871
Gripap1	1.0906	0.94203	0	0.92176	1.0652	0.99293	1.1111	1.1479	1.1734	1.1012	0.99463	1.1016	1.1323	1.034	1.0408
Grhpr	1.0582	1.2249	1.1218	1.3139	1.1525	1.3787	1.1218	1.1378	1.1385	1.1816	1.0948	1.1361	1.2457	1.2081	1.2126
Grb2	0.85076	0.81459	0.85102	0.81805	0.84029	0.91853	0.89176	0.86335	0.85631	0.90262	0.83641	0.89945	0.92293	0.88168	0.90157
Gpx4	0.97074	0.93365	1.0994	0	0.98155	1.073	0.91741	0.92137	1.2077	0.97935	1.2607	1.2788	1.5854	1.2387	0.96195
Gpx1	0.86236	0.75753	0.77987	0.83334	0.75402	0.86804	0.8822	0.77504	0.82834	0.82806	0.81078	0.85958	0.7537	0.87155	0.82208
Gpt2	0.78403	0.76539	0.81847	0.76128	0.82608	0.83654	0.82855	0.91593	0.78819	1.0052	0.89698	0.85791	0.80317	0.75661	0.97936
Gps1	0.96034	0.90491	0.80075	0.97976	1.0245	0.91378	0.82691	0.89153	0.90108	0.89905	0.94904	0.79608	0.8894	0.87359	0.87332
Gprin1	0.94191	1.1767	1.1098	0.98924	1.0224	1.0116	1.2105	1.1511	1.2023	1.1312	1.0509	1.1031	1.134	0.97059	0.91608
Gprasp2	1.1577	0.67871	0.61715	0.53957	0.61208	1.1145	1.2344	0.90334	0.54676	0.58474	0.83258	0.57862	1.6678	0.77477	0.83514
Gpr37l1	1.555	1.4923	1.4927	1.4507	1.33	1.3522	1.6212	1.2022	1.3179	1.3523	1.4912	1.5584	1.3417	1.3286	1.8021
Gpm6a	1.602	1.5651	1.3994	1.5039	1.4326	1.4623	1.7333	1.4788	1.7264	1.5413	1.7341	1.6053	1.6079	1.5754	1.4053
Gpi	1.0761	1.1163	1.169	1.1602	1.1386	1.1748	1.1335	1.1238	1.1069	1.0982	1.1409	1.1196	1.1169	1.1149	1.0776
Gphn	0.85616	0.85978	0	0.70192	0.99751	0.94186	0	0.95866	1.0276	0.79641	0	0.78144	1.0129	0.89053	0.74677
Gpd2	2.1839	2.3431	2.1075	2.0297	2.0339	2.1846	2.3659	2.0182	2.1089	2.1619	2.2242	2.1747	2.0462	2.2216	2.122
Gpd1l	1.1373	1.1477	1.0898	1.0897	1.1493	1.1874	1.1057	0.99317	1.187	1.1367	1.1524	1.1362	1.148	1.1153	1.164
Gpd1	1.8942	2.295	2.3392	2.3181	2.1597	2.1714	2.1283	1.4793	1.7749	1.9194	1.5374	1.7066	1.854	1.9034	1.9799
Got2	1.1405	1.093	1.1534	1.0957	1.1029	1.0572	1.1614	1.0961	1.1212	1.1214	1.1169	1.1244	1.1162	1.1512	1.1423
Got1	1.3231	1.2871	1.3324	1.2654	1.3549	1.22	1.4366	1.3264	1.3467	1.2525	1.3388	1.2676	1.3337	1.2844	1.2179
Gorasp2	0.8737	0.95681	0.84754	0.88796	0.83109	0.81614	0.87127	0.84279	1.0487	0.7383	0.90782	1.3319	0.99694	0.91089	0.89341
Golga2	0.79361	0.70315	0.68443	0.68079	0	0.6568	1.0782	0.65138	0	0.82007	0.89534	0.93254	0.79615	1.2973	0
Gns	0.85457	0.82829	0.78181	0.92684	0.90747	1.0158	0.84375	0.83128	1.0261	0.91298	0.9504	0.91029	0.98584	0.98946	0.96675
Gnpda2	1.1508	1.0375	1.143	1.0089	0.96982	0.99935	1.0665	0.97042	1.0852	1.0423	1.1825	1.016	0.9726	1.0682	0.97287
Gnpda1	1.1031	1.1758	0.909	0	1.1665	0.87542	1.2038	1.0464	1.0389	1.0938	1.1171	1.1218	1.1088	0.98765	0.91429
Gng5	1.1285	1.3649	1.4118	1.3473	1.1961	1.2066	1.1604	1.1487	1.6933	1.3451	1.5474	1.223	1.3372	1.3857	0
Gng4	0.92121	0.9784	0.98231	0.98433	0.88907	1.3308	1.0548	1.1927	1.2903	0.94245	1.2437	0.91225	1.0158	1.2825	0.95411
Gng3	0.96541	0.80072	0.88107	0.79897	0.83447	0.98693	1.0842	1.0131	1.0566	0.95569	0.93672	1.0344	1.0746	1.0015	0.84283
Gng2	1.2003	1.2686	1.1479	1.1664	1.2053	1.169	1.4257	1.2911	1.1367	1.2099	1.1822	1.2186	1.2955	1.0491	1.131
Gng12	0.84277	0.91008	0.86629	0.92666	0.89531	0.92786	0.7714	0.86087	0.89164	0.91623	0.86758	0.9162	0.85185	0.92705	0.97696
Gnb2l1	0.72221	0.70129	0.72224	0.72693	0.76503	0.73384	0.69747	0.7283	0.68044	0.74743	0.75466	0.73297	0.75248	0.75345	0.74215
Gnb2	1.208	1.2327	1.1873	1.2062	1.1555	1.1336	1.2258	1.2184	1.2892	1.1726	1.2422	1.1874	1.1757	1.2076	1.2679
Gnb1	1.327	1.3357	1.2736	1.243	1.2903	1.1614	1.2976	1.2614	1.293	1.2879	1.2692	1.2553	1.2428	1.2527	1.2477
Gnaz	1.2091	1.1421	1.1806	1.0384	0.9789	1.1353	1.2285	1.204	1.0878	1.127	1.3505	1.2164	1.0436	1.0449	1.2719
Gnas	1.203	1.2118	1.1644	1.1522	1.1946	1.1557	1.2496	1.1573	1.1931	1.2586	1.2865	1.2233	1.1638	1.2274	1.1598
Gnaq	1.1852	1.1421	1.1583	1.1106	1.1322	1.0864	1.2045	1.0984	1.1831	1.1176	1.1562	1.1447	1.1968	1.1087	1.1659
Gnao1	1.444	1.39	1.3359	1.3423	1.3255	1.3016	1.3876	1.3537	1.3364	1.3771	1.4002	1.3798	1.3657	1.292	1.2652
Gnai3	0.75941	0.76764	0.83047	0.7157	0.75931	0.75188	0.67103	0.75257	0	0.62233	0.74173	0	0.70037	0	0.77077
Gnai2	0.92984	0.92996	0.89076	0.93779	0.87954	0.88484	0.90519	0.92496	0.90843	0.96259	0.87207	0.92528	0.85607	0.88947	0.96343
Gnai1	1.3253	1.135	1.2163	1.1918	1.1985	1.0584	1.3789	1.1361	1.1641	1.2995	1.2921	1.3187	1.2514	1.2476	1.1139
Gna13	1.2424	1.2347	1.2326	1.2728	1.1435	1.1869	1.141	1.1517	1.1982	1.223	1.1861	1.1888	1.1304	1.0854	1.187
Gna11	1.1612	1.2309	1.2534	1.1865	1.1645	1.1356	1.1995	1.1145	1.2477	1.1946	1.2168	1.1863	1.2013	1.1907	1.1307
Gmps	0.72321	0.76382	0.78454	0.7756	0.80022	0.75656	0.83287	0.77824	0.83147	0.75615	0.78101	0.80581	0.75123	0.71353	0.7755
Gmpr	1.8667	2.1777	1.9269	2.2884	1.8272	2.4479	2.2252	2.0044	2.1996	2.252	2.25	2.1464	2.0027	2.0392	2.2134
Gmfb	0.89902	0.87053	0.95762	0.9916	0.96436	1.0466	0.92697	1.1141	1.0676	0.96827	0.91868	0.92561	0.98849	0.93704	0.95551
Gm2a	1.3329	1.2933	1.2471	1.3105	1.2724	1.4664	1.4613	1.2954	1.2144	1.4505	1.3084	1.4856	1.3424	1.3014	1.4451
Glul	2.1452	2.1622	2.4052	2.0779	2.155	2.1325	2.2621	1.9988	2.2773	1.991	2.2078	2.0877	2.3479	2.1504	2.1996
Glud1	1.1466	1.1517	1.1307	1.1517	1.1301	1.158	1.1545	1.1712	1.2065	1.172	1.206	1.2511	1.1609	1.206	1.3261
Gltp	1.2378	1.2311	1.2171	1.4049	1.2707	1.5286	1.1606	1.2532	1.3141	1.3141	1.2258	1.294	1.2706	1.4038	1.4203
Gls	1.4322	1.4558	1.3157	1.3604	1.332	1.3068	1.409	1.4386	1.4102	1.3896	1.4034	1.3568	1.4311	1.3397	1.3628
Glrx3	0.9564	0.87151	0.94558	0.95601	0.99498	0.96858	0.91398	0.98405	0.90149	0.95612	0.96537	0.91601	0.95701	0.93288	0.95096
Glrx	0.72599	0	0.65541	0.62706	0.75757	0.71744	0.75936	0.54959	0.63816	0.56533	0.65144	0.67766	0.7793	1.0839	0.57776
Glod4	1.4365	1.4087	1.3133	1.4668	1.407	1.3725	1.3289	1.3797	1.3565	1.443	1.2624	1.3971	1.4663	1.3869	1.4077
Glo1	1.246	1.2367	1.2928	1.3381	1.3116	1.3592	1.2008	1.2444	1.2233	1.2517	1.1789	1.2086	1.2119	1.2418	1.2507
Glipr2	1.1804	1.3251	0.82159	1.3084	1.0204	1.0973	1.0559	0.99435	1.2992	1.1983	1.3188	1.0353	1.2761	1.2435	1.264
Glg1	1.0113	0.95836	0.89189	0.87344	1.0071	0.90034	0.86775	0.88152	0.93362	0.9044	0.936	0.94291	0.96705	0.92994	0.96047
Glb1	1.079	0.8466	0.88383	1.011	0.86827	0.98388	0.83926	1.1041	0.8014	0.95754	0.9126	0.90902	0.77666	0.7892	0.82562
Gja1	1.857	1.6741	1.843	1.9179	1.8488	1.9521	1.5448	1.718	1.9257	1.9247	2.0117	2.0446	1.6199	1.5416	2.2275
Git1	0.91818	0.8995	0.99717	0.87897	0.77377	0.77527	0	0.8542	1.0104	1.053	1.0188	0	0.92304	0.91291	0.91159
Ggh	2.3639	3.0051	1.9275	2.308	2.4424	0	2.4572	2.3054	2.5488	2.8669	2.221	2.3356	2.5182	2.7496	2.281
Gfpt1	0.7314	0.61206	0.65903	0.80627	0.7068	0	0.73847	0.72321	0.61703	0.68695	0.88163	0.80676	0.68773	0.59611	0.75732
Gfap	0.55938	0.55765	0.59281	0.60705	0.6117	0.64779	0.53599	0.55278	0.55771	0.59206	0.5722	0.60915	0.54008	0.60803	0.62104
Get4	0.88192	0	0.91425	0.8035	0	1.5512	1.0474	1.0158	0.90507	0.88989	0.8381	0.92594	0.82578	0.94473	0
Gdpd1	1.0616	1.0743	1.0017	0.98595	1.0759	0	0.98282	0	1.1749	1.0039	1.1061	1.1372	1.0683	1.0351	0
Gdi2	0.95915	0.9404	0.92689	0.95003	0.8979	0.91955	0.92449	0.90218	0.95916	0.92186	0.89959	0.91449	0.9244	0.91249	0.90613
Gdi1	0.95768	0.91104	0.9214	0.91016	0.89144	0.87535	0.92207	0.92446	0.9271	0.89695	0.91209	0.88027	0.9299	0.92259	0.86027
Gdap1l1	1.1357	1.1395	1.143	1.0193	1.0585	1.0858	1.0984	1.143	1.1398	1.1417	1.1073	1.1093	0.98445	0.92182	1.0989
Gda	1.0216	1.1682	1.0253	0.99219	1.0728	1.1849	1.2955	1.355	1.4212	1.0822	1.318	1.0162	1.149	1.0301	0.95217
Gclm	0.47998	0.4258	0.40323	0.42411	0.43	0.57461	0.53181	0.64231	0.45547	0.50729	0.4602	0.55553	0.45164	0.5239	0.5265
Gclc	0.83063	0.76561	0.76969	0.908	0.81063	0.826	0.7905	0.80529	0.92195	0.72094	0.65229	0.87765	0.89354	0.90509	0.77536
Gbp2	0.27693	0.22278	0.28123	0.296	0.27356	0.32719	0.27548	0.2179	0.33175	0.25577	0.21096	0.20548	0.36409	0.3746	0.43508
Gbas	1.2958	1.2421	1.3347	1.2192	1.0946	1.2375	1.3215	1.2565	1.2616	1.2656	1.3245	1.1772	1.3126	1.293	1.2848
Gba	1.3197	1.1465	1.1132	1.2974	1.1571	1.2178	1.2179	1.1315	1.1612	1.2931	1.1107	1.4341	1.2493	1.2219	1.317
Gatm	1.0031	0.98104	0.99271	0.93804	0.99863	1.0429	0.93303	1.0042	0.91725	0.96127	0.96621	1.0355	1.0241	0.92722	1.0749
Gart	0.95842	0.88563	0.97402	0.94374	0.87706	0.83673	0.91913	0.92104	0.94054	0.93028	0.95568	0.85494	0.9635	0.86169	0.87448
Gars	0.80331	0.82521	0.85281	0.78985	0.88534	0.75329	0.86491	0.86942	0.77835	0.82584	0.75281	0.77247	0.88766	0.88677	0.84619
Gapdh	0.97708	0.95072	0.98928	0.9419	0.99173	0.97034	0.97748	0.96835	0.95422	0.94749	0.96432	0.97938	0.9604	0.9457	0.90671
Gap43	1.2885	1.2405	1.2904	1.2188	1.1915	1.082	1.4409	1.3185	1.371	1.2329	1.2925	1.2376	1.3211	1.2491	1.1456
Ganab	0.88488	0.90851	0.95264	0.8865	0.92927	0.94496	0.93891	0.88166	0.89219	0.95824	0.94309	0.92756	0.83585	0.90205	0.92894
Galc	1.6645	1.5664	1.5619	1.7958	1.6893	1.6746	1.97	1.5069	1.6925	1.8002	1.604	1.8522	1.7864	1.7604	2.09
Gak	1.1287	0.97581	0.99654	1.4275	0.92411	0.8358	0.96265	0	1.1303	1.3585	1.187	1.1709	0.97897	1.0032	1.0101
Gad2	1.6473	1.7106	1.5786	1.3975	1.4774	1.3675	1.66	1.5388	1.6073	1.4989	1.5006	1.476	1.5592	1.4097	1.3605
Gad1	1.0357	1.0391	0.93396	0.95147	0.86695	0.933	1.0565	1.0503	1.1127	0.96024	1.1034	0.98682	0.98346	0.92272	0.8367
Gaa	0.94598	0.95312	0.9599	0.91733	0.93276	0.88439	0.96805	0.96637	0.98507	0.9528	1.0265	1.0035	0.94866	0.94895	0.91015
G6pdx	0.77293	0.82297	0.72696	0.75761	0.73416	0.81632	0.78943	0.75309	0.83909	0.78675	0.77728	0.83013	0.71668	0.78142	0.87816
G6pc3	1.0049	1.0157	0.90332	1.0001	0.89095	0.66141	0.92102	0.90554	0.89732	0.9793	0.94719	0.92918	0.92476	0.97834	0.92429
G3bp2	0.70854	0.70538	0.65904	0.68021	0.71296	0.72919	0.74927	0.61611	0.73984	0.7655	0.80416	0.73604	0.73397	0.59347	0.91517
G3bp1	0.58369	0.65483	0.60595	0.63404	0.67341	0.70301	0.60794	0.70248	0.66315	0.65258	0.62479	0.64406	0.60448	0.87899	0.76301
Fxyd6	0.80659	0.78976	0.84162	0.9708	0.80925	0.79029	0.77766	0.909	0.88037	0.844	0.87133	0.68191	0.94974	0.74296	0.76978
Fxyd1	0.989	0.94283	1.0953	1.1459	1.1321	1.1235	0.86019	0.93778	1.12	0.96623	1.0669	1.0944	0.88986	1.0167	1.2044
Fxr1	0.88329	0.84809	0.78453	0.79115	0.75943	0.71731	0.68713	0.6694	0.7869	0.75917	0.70712	0.85255	0.78502	0.82345	0
Fus	0.58535	0.66242	0.68112	0.65336	0.64456	0.59291	0.61209	0.63194	0.61125	0.61939	0.663	0.6517	0.67895	0.65388	0.62401
Fubp1	0.625	0.62687	0.68627	0.69439	0.64246	0.71878	0.85447	0.73641	0.59804	0.71325	0.74682	0.63695	0.7307	0.58661	0.72285
Ftl1	1.2375	1.4271	0.7958	1.3167	1.0802	1.2714	1.1238	1.2224	1.1653	1.1105	1.1672	1.1711	1.1611	1.1322	1.1856
Fth1	1.0135	0.9897	0.9061	1.0166	0.97937	1.0558	0.97916	0.95344	1.1159	1.0116	0.85892	0.89851	1.0509	1.0478	1.0957
Fscn1	1.0463	1.0835	1.0557	1.0951	1.0419	0.99524	0.98664	0.92704	0.97239	1.0506	1.0418	1.0438	1.141	0.932	1.1127
Fop	0.67999	0.69807	0	0.78226	0.63947	0.67335	0.59191	0.90647	1.0773	0.73916	0.79502	0.56103	0.5843	0.67088	0.50426
Fnta	0.91727	0.99087	0.9655	0.99103	1.025	1.0345	0.89031	0.88941	0.98851	0.90812	0.94662	0.96587	0.98585	0.98043	0.96405
Fnbp1	1.1742	1.9393	1.089	1.169	1.0911	0	1.0192	1.022	0	1.2277	1.2449	1.2633	1.3226	1.1862	0
Fn3krp	1.0504	1.2097	0.94355	1.1142	1.027	0	0.93274	0	1.1407	0.83317	0.89764	0.92337	0.92727	1.9076	0.94969
Flot2	1.1626	1.2716	1.1025	1.0895	1.1185	1.2453	1.1704	1.0284	1.212	1.2404	1.3018	1.2841	1.0574	1.2032	1.1845
Flot1	1.1909	1.2573	1.2416	1.0543	1.2103	1.2231	1.2138	1.0877	1.1474	1.1831	1.1851	1.2186	1.0365	1.2074	1.1652
Flnc	0.69043	0.59353	0.73412	0.70963	0.71819	0.75274	0.59156	0.69372	0.57988	0.71781	0.65819	0.65331	0.67426	0.67028	0.79888
Flnb	1.2015	1.0707	1.1414	1.3126	1.2062	1.0572	1.0918	0.90286	1.0777	1.0878	1.1783	1.2514	1.2152	1.2518	1.3372
Flna	0.54994	0.5231	0.55944	0.54737	0.50689	0.56748	0.49255	0.47122	0.49199	0.54451	0.50676	0.51911	0.53921	0.59934	0.58304
Fkbp8	0.70107	0.59546	0.54355	0.65258	0.5655	0.61728	0.68093	0.70237	0.57636	0.65756	0.58603	0.57535	0.58073	0.58266	0.59661
Fkbp4	0.8158	0.8704	0.9337	0.84425	0.83661	0.78527	0.98116	0.86023	0.86723	0.82898	0.87242	0.92429	0.88237	0.80003	0.87275
Fkbp3	0.69867	0.71385	0.76644	0.77659	0.72096	0.65462	0.70569	0.64702	0.69945	0.70757	0.70537	0.69371	0.70589	0.70352	0.68582
Fkbp2	0.79082	0.85689	0.89503	0.81147	0.80884	0.82764	0.76272	0.76902	0.80128	0.71723	0.76858	0.81773	0.80172	0.84454	0.80575
Fkbp1a	0.99205	1.0285	0.92862	1.1718	1.0646	1.0294	1.0355	0.95762	0.9607	0.91117	0.9046	0.9514	0.98718	0.95906	0.94925
Fis1	0.93535	0.99134	1.024	0.93491	0.96896	0.94538	0.973	0.91946	1.009	0.96005	0.97695	0.99502	0.95912	0.9631	0.99263
Fhl1	0.97941	0.93795	1.0413	1.036	0.91752	0.98303	0.83726	0.86904	0.81539	0.99126	0.94487	0.91965	0.96606	1.0191	1.0532
Fh	1.2672	1.2776	1.2363	1.2431	1.268	1.2252	1.28	1.2271	1.2992	1.2774	1.3135	1.3111	1.2425	1.2859	1.2893
Fermt2	0.91554	0.86195	0.88753	0.84192	0.91727	0.6876	0.74909	0.83963	0.77136	0.77636	0.92745	0.8351	0.90446	0.8046	0.76194
Fdps	0.55229	0.49123	0.54819	0.55304	0.56404	0.55859	0.56739	0.45299	0.4935	0.55174	0.45989	0.48545	0.52428	0.52479	0.47856
Fbxo2	0.67156	0.71577	0.71961	0.76809	0.71736	0.74742	0.71044	0.67934	0.72495	0.71094	0.71691	0.74251	0.71625	0.76395	0.74039
Fbl	0.93981	0.89189	0.93445	0.94493	0.85234	0.74374	0.89719	0.88346	0.8819	0.89548	0.91147	0.91799	0.93669	0.92924	0.87502
Fau	0.61789	0.64408	0.71666	0.69042	0.66406	0.65366	0.61528	0.58844	0.65459	0.60332	0.64293	0.74947	0.73547	0.87075	0.65683
Fasn	0.68317	0.62476	0.63815	0.62844	0.60386	0.65301	0.64307	0.60003	0.6457	0.62346	0.62493	0.61951	0.64576	0.64552	0.69005
Farsb	0.85064	0.84375	0.85288	0.75361	0.79546	0.81986	0.84546	0.82685	0.80588	0.84701	0.83518	0.85171	0.80835	0.79515	0.81384
Farsa	0.7712	0.82182	0.80805	0.82779	0.79579	0.85599	0.82139	0.85195	0.77256	0.89753	0.77818	0.80874	0.77486	0.77561	0.78771
Farp1	1.1678	1.2346	1.2045	1.2846	1.1604	1.145	1.1086	0.99085	1.2306	1.1585	1.332	1.2474	1.1499	1.1817	1.2968
Fam98b	0.8911	0.82062	0.93573	0.8305	0.90489	0.80398	0.87849	0.85017	0.83422	0.89046	0.82348	0.82747	0.85276	0.89569	0.77904
Fam82a2	1.088	1.1014	1.1173	1.0776	1.0259	1.0431	1.1089	0.96993	1.1481	1.1211	1.0836	1.1732	1.0783	1.0588	1.0908
Fam54b	1.5501	1.3137	1.2536	1.1936	1.1573	0	1.4815	1.3106	1.6766	1.4072	1.2089	1.2177	1.3053	1.1121	1.2838
Fam49b	0.99869	1.053	0.93825	1.0021	0.94959	0.96887	1.0288	0.98428	1.0195	0.95226	1.0496	1.1242	1.0222	1.0582	0.92771
Fam213a	1.1572	1.1627	1.1089	1.1797	1.2164	1.1793	1.0717	1.1179	1.1495	1.1704	1.0954	1.1339	1.2055	1.1644	1.3456
Fam21	1.0407	0.99789	0.94698	0.83247	0.98529	0.92316	0.78862	1.046	0	1.0725	0	1.1368	1.0701	1.0408	1.0015
Fam208a	0.71084	0	0.64941	0.55889	0.62712	0.67478	0.46279	0	0.67914	0.59607	0.57309	0.6909	0.59837	1.1039	0
Fam195b	0.7986	0.81082	0.7508	0.82043	0.88125	0.75879	0.61754	0.69047	0.66885	0.70463	0.77851	0.67066	0.64891	0.63106	0.68282
Fam169a	0.7903	0.94697	0.77104	0.81855	0.70792	0.86048	0.77193	0.84743	0.85075	0.81903	0.84737	0.79527	0.85421	0.75173	0.6842
Fam162a	1.1691	1.1465	1.3127	1.0383	1.222	1.0756	1.4112	1.0885	1.2227	1.1068	1.093	1.0783	1.0069	1.1467	1.0312
Fam136a	0.99784	1.0057	1.0871	0	1.0349	1.1619	1.0145	1.613	1.1023	0.96312	1.3573	1.2813	1.16	1.118	1.0863
Fam120c	0.7567	0.82862	0.7453	0.60774	0.69257	0.78299	0.79624	0.81957	0.82979	0.80089	0.8667	0.97656	0.72224	0.82514	0.74222
FAM120A	0.79655	0.6626	0.80532	0.7793	0.75497	0.6853	0.65839	0.6415	0.70678	0.81097	0.72818	0.67718	0.68783	0.80415	0.70864
Fam115a	7.1145	10.405	8.2699	4.2904	9.6175	6.1276	8.3598	0	6.309	4.8155	7.1842	5.8942	7.3617	6.241	7.1735
Fahd2	1.7336	1.569	1.6691	1.5118	1.4778	1.4991	1.5966	1.4854	1.6093	1.4845	1.5537	1.655	1.5474	1.5624	1.7037
Faf2	0.91364	0.96939	0.93741	0.91802	0.94801	0.91766	0.91393	0.80841	0.94927	0.93275	0.93098	0.88123	0.92131	0.88495	0.84467
Fads2	0.47521	0.43566	0.52104	0.39967	0.41118	0.49822	0.38389	0.39108	0.36346	0.55198	0.38096	0.41507	0.39986	0.45365	0.47017
Fabp7	0.17927	0.14892	0.14675	0.19674	0.17515	0.18983	0.15618	0.1823	0.14428	0.16174	0.14571	0.15879	0.1715	0.14698	0.15536
Fabp5	1.507	1.5197	1.6433	1.6858	1.6693	1.6032	1.2563	1.3868	1.4245	1.5181	1.452	1.4925	1.5615	1.4043	1.5948
Fabp3	0.96051	0.96668	0.99741	0.92025	0.94557	0.94386	1.073	1.0892	0.99072	0.93925	1.0494	0.94545	0.91678	0.90014	0.85452
Faah	1.353	1.209	1.2102	1.2619	1.1947	1.2408	1.0229	1.0826	1.177	1.1858	1.1425	1.2255	1.286	1.2081	1.2581
Ezr	0.83665	0.83296	0.91013	0.93312	0.78357	0.88791	0.75506	0.75814	0.82362	0.86377	0.74201	0.85915	0.92641	0.94356	0.90802
Exoc6b	1.0045	1.2221	2.5037	0.79268	0.98048	0	0.90721	0.97482	1.0548	1.0456	1.0674	0	1.1579	0.92004	1.0531
Exoc4	0.7461	0.93765	0.87514	0.77011	0.80488	0.68113	0.72151	0.65205	0.73246	0.8152	0.6003	0.75729	0.7132	0.7638	0.8195
Ewsr1	0.64496	0.57017	0.63581	0.64563	0.55453	0.67323	0.61712	0.66703	0.65873	0.641	0.6894	0.63778	0.63154	0.67322	0.64414
Ethe1	0.75597	0.75892	0.78609	0.75353	0.72224	0.67718	0.81184	0.78538	0.90636	0.73885	0.81724	0.78518	0.81138	0.80896	0.70644
Etfdh	1.1756	1.1086	1.2167	1.2075	1.1387	1.2428	1.269	1.2242	1.1218	1.2535	1.312	1.2711	1.129	1.1502	1.1811
Etfb	1.4541	1.4443	1.3164	1.5535	1.4089	1.4723	1.5355	1.4093	1.561	1.5352	1.5599	1.5941	1.5389	1.5684	1.6124
Etfa	1.3345	1.4	1.3219	1.3952	1.304	1.3727	1.4117	1.2807	1.4141	1.3997	1.4038	1.4065	1.423	1.4256	1.4641
Etf1	0.66143	0.70272	0.73173	0.75631	0.62073	0.64421	0.68558	1.0999	0	0.60367	0.73546	1.6941	0.67785	0.8354	0.87521
Esd	0.6619	0.60901	0.62709	0.71258	0.65892	0.73196	0.67192	0.7594	0.69335	0.65589	0.66942	0.61047	0.7289	0.68199	0.67808
Erp44	0.72027	0.70369	0.70324	0.61998	0.74414	0.65436	0.67856	0.68129	0.69915	0.65489	0.69339	0.73267	0.7024	0.75022	0.73699
Erp29	0.70053	0.7469	0.71298	0.78904	0.94169	0.86563	0.82502	0.73168	0.79046	0.92904	0.74128	0.74962	0.84313	0.78332	0.75799
Erlin2	0.75864	0.87078	0.88825	0.86597	0.84836	0.78548	0.87401	0.81541	0.90939	0.7942	0.82055	0.82439	0.90696	0.95182	0.82025
Erh	0.58602	0.62892	0.61082	0.57623	0.63206	0.62484	0.57405	0.61893	0.59548	0.64559	0.57786	0.72061	0.66802	0.67096	0.5499
Ergic1	0.74509	0.7922	0	0.73551	0.71334	0.63099	0.72205	0.65581	0.74271	0.65737	0.7292	0.76329	0.68002	0.70562	0.71825
Erbb2ip	0.87786	0.78399	0.85005	0.81771	0.73958	0.79758	0.69119	0.85031	0.79299	0.73115	0.86428	0.74753	0.71918	0.96144	0.77313
Eps15	1.0671	1.0233	1.1333	1.0422	1.0273	1.2512	1.0006	0.98971	1.1745	1.0247	0.92309	1.0683	0.95586	1.0578	0.98547
Eprs	0.76783	0.74955	0.78486	0.76862	0.71638	0.75079	0.76289	0.76686	0.76117	0.73944	0.7656	0.73892	0.75381	0.79175	0.77652
Epn3	1.0592	0.93425	1.1252	1.2439	1.2833	1.267	1.1757	1.2151	1.2411	1.2208	0.97398	1.2744	1.2304	1.3295	0
Epn1	1.0017	1.2691	0	0	0.91037	0.82942	1.1835	0	0.89258	1.1062	1.0414	0	0.86903	0.84932	1.0252
Epm2aip1	0.65559	0.65089	0.60284	0.65336	0.74357	0	0.6636	0	0.8574	0.59847	1.1023	0.8745	0.79772	0.85528	1.2754
Ephx1	0.93118	1.1089	0.97158	0.92565	0.98727	1.0541	1.1192	0.96768	1.0836	1.0836	1.057	1.2167	0.96173	1.0767	0.9625
Ephb2	0.91273	1.0945	1.1055	1.5893	0.91325	1.4055	1.4983	1.1541	0.98656	1.8827	0.90577	0.83157	0.74654	0.74605	1.0201
Epdr1	0.99018	1.0636	0.98395	1.1298	1.1091	1.1027	1.2056	1.0678	1.1803	1.1415	1.1573	1.2276	1.1798	1.2226	1.1816
Epb41l3	1.4807	1.4446	1.2969	1.4048	1.2272	1.3442	1.5139	1.5473	1.6486	1.3766	1.5276	1.4122	1.4367	1.2835	1.217
Epb41l2	1.3388	1.3117	1.3532	1.3581	1.2875	1.4223	1.2368	1.3148	1.3133	1.3383	1.3373	1.3502	1.1916	1.2592	1.3337
Epb41l1	1.1487	1.0636	0.98684	1.0507	1.0267	0.98971	1.1192	1.1629	1.103	1.098	1.1785	1.15	1.0882	1.1039	1.1603
Entpd2	0.43093	0.38826	0	0	0.95224	0.5368	0.42987	0.41589	0.80231	0.45727	0.58254	0.65022	0.67073	0.50199	0.62171
Ensa	0.92671	0.91138	0.97039	0.93776	0.86083	0.86089	0.9364	1.0951	1.0265	0.73532	0.75528	0.95753	0.82156	0.83024	0.80444
Eno2	1.2339	1.1299	1.199	1.143	1.1645	1.1397	1.2568	1.2131	1.2279	1.1143	1.1808	1.0845	1.1551	1.097	1.052
Eno1	1.1443	1.1612	1.1915	1.2053	1.2332	1.2804	1.1773	1.2073	1.1729	1.1897	1.1898	1.1786	1.2055	1.2566	1.2061
Endod1	2.0709	2.0041	1.8136	1.9552	1.9662	1.993	1.9357	1.6814	2.0509	1.9264	1.8669	1.9762	1.7567	2.1855	2.2295
Enah	1.0317	1.7325	1.4493	1.0917	0.95614	1.4476	0.77424	1.2928	1.2707	1.5772	0.87275	0.98553	0.99398	0.91621	0.84882
Eml2	1.2322	1.0869	0.93084	1.0178	1.2297	0	0.96331	1.0034	0.92832	0.79209	1.1477	0.99947	1.2963	0	1.1189
Emd	0.89834	0.97313	0.92546	1.0358	0.88429	0.89046	0.80436	0.93809	0.88682	0.86238	0.94012	0.86568	0.8637	0.88493	0
Elavl4;Elavl2	0.81972	0.86625	0.85359	0.7889	0.8464	1.1408	1.0093	1.2453	0.79922	0.71117	0.64548	0.76413	0.86961	0.79661	0.79378
Elavl3	1.5844	1.8333	1.6265	0	1.9718	2.525	2.4869	2.2506	1.3053	2.1608	2.1366	0	1.8461	1.8127	2.0381
Elavl1	0.79143	0.7939	0.76042	0.75091	0.73416	0.75881	0.74456	0.85158	0.776	0.81187	0.79596	0.81181	0.79664	0.80116	0.75788
Eif6	0.66377	0.69562	0.66727	0.70058	0.68345	0.72861	0.7505	0.65021	0.70004	0.60596	0.59308	0.7579	0.68781	0.72224	0.66473
Eif5a	0.89151	0.8874	0.85884	0.89199	0.91972	0.83619	0.86035	0.83771	0.85356	0.9045	0.87626	0.8603	0.91745	0.88834	0.93131
Eif5	0.79862	0.66143	0.71977	0.70608	0.7349	0.69423	0.66712	0.80025	0.70461	0.70437	0.6971	0.70823	0.74095	0.7161	0.65461
Eif4h	0.7798	0.78613	0.75707	0.71806	0.73394	0.74456	0.7461	0.77806	0.81741	0.80594	0.83595	0.75657	0.84783	0.77337	0.76213
Eif4g3	0.8874	0.70719	0.88621	0.71153	0.72249	0.77972	0.72295	0.85371	0.75308	0	0.71488	0.76737	0.7129	0.64161	0.78181
Eif4g1	0.69023	0.73127	0.67156	0.69653	0.68733	0.70519	0.70819	0.71447	0.683	0.68027	0.7001	0.68944	0.66569	0.70359	0.70888
Eif4e	0.74692	0.77505	0.76101	0.75843	0.81771	0.8152	0.82333	0.89297	0.79535	0.78533	0.83014	0.69607	0.89868	0.87681	0.83987
Eif4b	0.81106	0.7648	0.83725	0.84799	0.76206	0.88407	0.73202	0.77723	0.74321	0.8874	0.73564	0.77053	0.75871	0.79356	0.76529
Eif4a3	0.76004	0.85556	0.74735	0.71421	0.74837	0.6898	0.73812	1.0696	0.85101	0.71498	0.83915	0.72054	0.8351	0.86192	0.73617
Eif4a2	0.76867	0.72726	0.76469	0.77893	0.73789	0.75797	0.81906	0.75928	0.79016	0.7782	0.80598	0.77168	0.81484	0.71274	0.67587
Eif4a1	0.63099	0.67245	0.69906	0.67167	0.69659	0.69318	0.66135	0.70002	0.67104	0.68841	0.67048	0.6778	0.73132	0.71292	0.67313
Eif3m	0.97641	0.75516	1.0003	0.86057	0.86482	0.82045	0.94677	0.75714	0.7659	0.82402	0.97373	1.0472	0.89356	0.73631	0.7172
Eif3l	0.74043	0.75747	0.79138	0.79605	0.76058	0.76273	0.7691	0.74964	0.8048	0.81819	0.79341	0.7877	0.75793	0.83631	0.78384
Eif3k	0.78244	0.81396	0.83767	0.8675	0.85649	0.79799	0.76628	0.9223	0.76515	0.94748	0.83763	0.83815	1.0054	1.5858	0.7524
Eif3j	0.71347	0.78662	0.74881	0.84807	0.71499	0.93842	0.88457	0.82368	0.74453	0.90883	0.87838	0.85174	0.92404	0.92025	0.84917
Eif3i	0.89595	0.87413	1.131	0.8334	0.813	0.85641	0.85067	0.80174	0.86158	0.85664	0.86844	0.86526	0.86792	0.82942	0.7285
Eif3h	0.82977	0.73682	0.83611	0.73476	0.83049	0.78643	0.80614	0.77626	0.76364	0.8293	0.84441	0.79126	0.84337	0.85599	0.99309
Eif3g	0.76204	0.97247	0.76325	0.76388	0.87994	0.95194	0.64303	0.63751	0.87187	0.57026	0.79053	0.50499	0.73355	1.1932	0.66798
Eif3f	0.79754	0.82258	0.78023	0.75774	0.76969	0.77122	0.8005	0.7656	0.76932	0.83508	0.79071	0.83697	0.8096	0.76589	0.78777
Eif3e	0.76656	0.73974	0.80186	0.8031	0.83252	0.86939	0.78729	0.74669	0.74921	0.78873	0.80733	0.83602	0.78805	0.86874	0.7308
Eif3d	0.78415	0.78029	0.76369	0.87345	0.91719	1.0128	0.79242	0.77998	0.70664	0.77868	0.75633	0.66543	0.73611	0.76772	0.91628
Eif3c	0.75844	0.79693	0.7469	0.74917	0.75861	0.75293	0.7631	0.69681	0.76963	0.77636	0.74676	0.77459	0.74507	0.79776	0.78997
Eif3b	0.79835	0.74381	0.78121	0.67829	0.74288	0.71582	0.76067	0.71742	0.71284	0.78668	0.68852	0.82627	0.7651	0.71892	0.76304
Eif3a	0.7513	0.75239	0.784	0.74658	0.76994	0.85079	0.69791	0.75695	0.72244	0.80181	0.75395	0.75156	0.7074	0.73985	0.74246
Eif2s3x;Eif2s3y	0.74935	0.76641	0.75117	0.7638	0.72176	0.75501	0.67889	0.79268	0.68003	0.73391	0.73833	0.7295	0.72473	0.73379	0.68557
Eif2s2	0.73086	0.77162	0.7376	0.7551	0.87707	0.68538	0.75454	0.70465	0.71314	0.71808	0.71319	0.73451	0.73926	0.73582	0.67174
Eif2s1	0.73772	0.69832	0.83913	0.82476	0.78708	0.7725	0.70457	0.70971	0.7107	0.82141	0.77807	0.70706	0.87027	0.71199	0.79624
Eif2c2	0.8314	0.93192	0.8139	0.75914	0	0.82408	0.80063	0.95481	0.94735	0.82011	0.91937	0.86737	0.92962	0.85626	0.83317
Eif1ax;Eif1a	1.671	1.0247	2.6079	0	0.89497	1.9389	0.73541	0	0.6263	0	0.72396	0.66047	0.77914	0.64345	0.65634
Eif1;Eif1b	0.63818	0.71286	0.60839	0.6014	0.65911	0.75608	0.62063	0.71946	0.64884	0.71285	0.69381	0.74411	0.66719	0.69209	0.61251
Ehd3	1.4008	1.3077	1.4283	1.4364	1.3315	1.2965	1.3633	1.2415	1.49	1.2694	1.3813	1.2977	1.3901	1.3811	1.2151
Ehd1	0.75367	0.81696	0.79724	1.0153	0.75766	0.88687	0.75383	0.77473	0.72499	1.087	0.64402	0.70673	0.76895	0.9665	0.91931
Eftud2	0.75564	0.68482	0.73151	0.71334	0.73232	0.68112	0.70224	0.75315	0.82019	0.74022	0.75313	0.77079	0.78838	0.7586	0.66361
Efhd2	0.8593	0.89576	0.89826	0.85357	0.85812	0.82557	0.78841	0.90289	0.97769	0.82589	1.0186	0.94242	0.9106	0.90664	0.87589
Eef2	0.75732	0.70193	0.74313	0.70378	0.74442	0.74892	0.67478	0.72712	0.70229	0.75379	0.73397	0.70738	0.75193	0.74845	0.78212
Eef1g	0.74421	0.76408	0.71718	0.715	0.74139	0.73937	0.72733	0.72653	0.74517	0.70975	0.76697	0.73851	0.77741	0.77519	0.74677
Eef1d	0.65929	0.70874	0.73023	0.73886	0.72452	0.74606	0.64885	0.69744	0.63415	0.77457	0.71532	0.76423	0.67834	0.73353	0.71576
Eef1b	0.70309	0.74106	0.77284	0.73612	0.7391	0.75102	0.72377	0.71936	0.78458	0.78452	0.72843	0.74498	0.7946	0.74696	0.69191
Eef1a2	0.6726	0.6951	0.66436	0.66459	0.67542	0.63839	0.70259	0.70928	0.65987	0.66427	0.67152	0.64953	0.61248	0.63523	0.64231
Eef1a1	0.69413	0.64744	0.68802	0.67598	0.70847	0.69321	0.64414	0.69865	0.67058	0.70262	0.67662	0.66282	0.66944	0.68791	0.66125
Edil3	1.4793	1.3433	1.1973	1.8774	1.5404	1.6492	1.331	1.7006	1.6218	1.4867	1.5481	1.3379	1.5396	1.5114	1.4019
Ecsit	1.114	1.1262	1.1417	0	1.1037	1.0237	1.0473	1.0502	1.1901	1.2158	1.1647	1.2322	1.1662	1.0627	1.016
Ecm29	0.83299	0.76861	0.83665	0.77792	0.75618	0.81298	0.77129	0.75257	0.82605	0.81347	0.81525	0.78059	0.81452	0.79259	0.83843
Eci2	1.34	1.255	1.2175	1.2984	1.3445	1.2724	1.2923	1.456	1.2191	1.3699	1.3281	1.3048	1.2726	1.2666	1.4087
Eci1	1.3562	1.2777	1.2713	1.3776	1.2675	1.3351	1.3282	1.3318	1.3455	1.41	1.3555	1.3909	1.3653	1.3586	1.3872
Echs1	1.15	1.1982	1.0966	1.1365	1.1157	1.2119	1.1895	1.1126	1.1401	1.2002	1.1793	1.158	1.1033	1.1974	1.1475
Echdc1	0.94376	1.074	0.97257	1.0807	0.95318	0.86111	1.0426	0.88974	0.98003	0.99583	1.0795	0.89984	1.024	1.0288	0.98206
Ech1	1.3604	1.5968	1.3821	1.4616	1.3002	1.3867	1.423	1.3401	1.4665	1.4552	1.5739	1.4666	1.5579	1.4138	1.4754
Dynlt1	0.64399	0.61351	0.74523	0.59551	0.59978	0.60424	0.53055	0.5753	0.55119	0.70137	0.64231	0.64925	0.63853	0.78266	0
Dynlrb1	0.73067	0.77898	0.70957	0.75396	0.85571	0.68458	0.81707	0.83675	0.81443	0.69483	0.76051	0.73998	0.76874	0.81196	0.78024
Dynll2	1.0257	1.0293	1.0254	0.93708	1.074	0.99244	1.0296	1.0298	1.0039	1.0133	0.99872	1.0426	1.0542	1.0204	1.0092
Dynll1	1.0387	1.1388	1.1046	0.90575	1.0959	1.0471	1.014	1.0324	0.95242	1.0719	0.95654	0.99325	1.1598	1.1463	1.25
Dync2h1	0.91449	0.93743	0.9246	0.93878	0.88016	0.90517	0.83584	0.85433	0.88979	0.93204	0.88636	0.92163	0.95827	0.90165	0.97192
Dync1li2	0.78461	0.7484	0.80188	0.75777	0.82867	0.81424	0.70643	1.0671	0.74752	0.79191	0.73615	0.76859	0.74178	0.78076	0.84787
Dync1li1	0.96335	0.85037	0.92342	0.94537	0.8775	0.92151	0.94791	0.95308	0.89686	0.93118	0.91612	0.92496	0.96702	0.98901	0.90583
Dync1i2	0.87757	0.86854	0.7294	0.84668	0.77091	0.80444	0.80299	0.69712	0.84227	0.89051	0.88364	0.82749	0.95026	0.89351	0.7888
Dync1h1	1.0042	0.97303	0.93366	0.91456	0.9002	0.91679	0.93923	0.9283	0.96622	0.92779	0.96052	0.94865	0.91608	0.8942	0.94416
Dusp3	0.78662	0.74871	0.83664	0.82822	0.83909	0.89029	0.76732	0.84123	0.76338	0.8206	0.81401	0.74748	0.8199	0.80311	0.7911
Dtna	1.2643	1.3061	1.3643	1.3197	1.2654	1.2626	1.1564	1.1106	1.1809	1.2928	1.2809	1.4028	1.1028	1.2278	1.3188
Dtd1	0.90036	1.0672	0.98888	1.0898	1.0817	0.99681	0.96391	0.91103	0.9015	0.93427	1.0215	0.95609	0.93934	0.83595	0.93305
Dstn	0.93114	0.87758	0.91494	0.96209	0.95057	0.84935	0.82865	0.83863	0.89445	0.81929	0.90576	0.91604	0.97748	0.9699	0.9418
Drg2	0.90936	0.78196	0.87389	0.8563	0.8657	0.79587	0.75445	0.74471	0.90973	0.82721	0	0.8513	0.85284	0.785	0.85807
Dpysl5	1.1497	1.0566	1.0382	1.1942	1.051	1.0596	1.1891	1.0452	1.1215	1.001	1.0493	1.143	1.1179	1.0512	1.0902
Dpysl4	0.78802	0.77175	0.78629	0.78021	0.72835	0.71201	0.85434	0.80643	0.77254	0.85175	0.80955	0.78532	0.77114	0.74037	0.81815
Dpysl3	0.57938	0.62123	0.55493	0.64128	0.60703	0.59109	0.59668	0.63628	0.58552	0.58754	0.62668	0.62734	0.63109	0.60859	0.60255
Dpysl2	1.1836	1.201	1.2068	1.1537	1.1877	1.1778	1.2122	1.1991	1.1861	1.1632	1.2046	1.1614	1.1748	1.1822	1.1431
Dpp7	1.0351	1.2091	1.3109	1.7373	1.72	1.4919	1.428	1.0902	1.1757	1.8684	1.1988	1.378	1.204	0.88689	0
Dpp6	1.136	1.2059	1.1383	1.0363	1.2143	0	0	1.4041	1.1064	1.3161	0.91444	1.5934	0.98346	1.047	0
Dpp3	0.75658	0.89349	0.75467	0.87934	0.78209	0.77304	0.99709	0.71157	0.68829	0.68742	0.60311	0.76836	0.82675	0.70297	0.57029
Dpcd	0.89799	0.87471	0.99708	0.90371	0.74416	0	0.83625	0.82042	0.92158	0.84828	0.76681	0.94919	1.0193	1.1461	0
Dos	0.9331	0.92512	0.88953	0.88367	0.79458	0.84602	0.81492	0.85922	0.95781	1.036	0.90364	0.83474	0.7136	0.92065	0.80797
Dock7	1.0534	0.96864	0.98064	0	0.93557	1.0192	0.9828	0.8549	1.0382	0.95182	1.0268	1.1449	0.89307	0.9861	1.1802
Dnpep	0.71367	0.66874	0.61936	0.68062	0.64984	0.64993	0.69159	0.65566	0.62806	0.69748	0.67125	0.63377	0.67102	0.69594	0.70254
Dnm3	1.3123	1.1906	1.209	1.3738	1.0903	1.1758	1.303	1.2841	1.3215	1.2671	1.3241	1.2403	1.1978	1.099	1.2837
Dnm2	0.95685	0.79765	1.2536	0.98006	0.88675	0.85548	1.4788	1.1814	1.3014	0.78285	1.3207	1.2625	1.1469	0.81066	1.2417
Dnm1l	1.0544	0.99357	1.0169	0.99377	0.98051	0.99341	1.01	1.0189	1.0512	0.9981	1.0422	1.0189	0.96853	0.97465	0.9418
Dnm1	1.1829	1.2192	1.2316	1.1133	1.1799	1.1305	1.309	1.272	1.3332	1.1447	1.2871	1.1972	1.1946	1.1311	1.1596
Dnajc7	0.88218	1.0342	0.8797	1.0626	0.86132	0.92114	0.94074	0.98906	0.81638	1.3814	1.0162	0.97687	0.84785	0.84071	0
Dnajc6	0.99569	1.0005	1.0622	1.0168	1.0215	1.0888	1.1265	1.2656	1.1012	1.0933	1.2473	1.123	1.0508	1.118	1.3397
Dnajc5	1.2515	1.302	1.3469	1.3064	1.3278	1.2504	1.3461	1.3229	1.3926	1.2171	1.3195	1.256	1.1861	1.1558	0.99836
Dnajb2	0.67344	0.91644	0.75127	0.61898	0.75778	1.3122	1.6487	0.93956	0.82543	0.92988	1.0456	1.0173	0.89789	1.1851	0.7892
Dnajb1	0.73491	0.49499	0.97578	0.75545	0.90843	0.65437	0.71717	0.578	0.72777	0.90836	0.76095	0.65586	0.92736	0.95255	0
Dnaja4	0.8856	0.96838	0	0.776	0	1.0599	1.0816	0.92113	0	0.78743	0.87271	0	1.0689	1.0492	0.96262
Dnaja3	1.0399	0.88512	0	1.0413	0.95154	0	1.1731	0.98202	1.2995	0	1.6264	1.0321	1.1862	0.77518	0
Dnaja2	0.82637	0.83542	0.89704	0.79716	0.89703	0.84107	0.87384	0.89674	0.81597	0.89745	0.75191	0.74791	0.79262	0.7405	0.81248
Dnaja1	0.76922	0.79791	0.77885	0.70269	0.79416	0.70406	0.73134	0.75483	0.74317	0.76574	0.74276	0.71609	0.75359	0.70114	0.74788
Dmxl2	1.2598	1.1649	1.2025	1.0943	1.1414	1.1594	1.1191	1.0672	1.066	1.0817	1.2598	1.134	1.5857	1.2021	1.2523
Dlst	1.0975	1.2245	1.0672	1.0824	1.1639	1.1326	1.1512	1.2007	1.1788	1.2085	1.3128	1.1898	1.263	1.2666	1.165
Dlk1	1.033	0.96137	1.093	0.85699	0.88324	0.94734	0.82774	0.85968	0.7429	0.83653	0.96877	0.84542	0.82619	1.1097	0.74169
Dlgap4	1.1385	0.97322	1.1339	1.0858	1.1246	0.92638	0.97636	0.97791	1.1903	1.0457	1.072	1.0673	0	1.0744	1.0968
Dlg1	1.0862	1.1043	1.1897	1.2044	1.1313	1.15	1.1448	1.1633	1.256	1.213	1.1357	1.3198	1.1737	1.1748	1.1205
Dld	1.304	1.2948	1.2463	1.2045	1.2188	1.2685	1.2817	1.2865	1.2406	1.3472	1.2321	1.2984	1.2387	1.2603	1.2959
Dlat	1.2442	1.2343	1.189	1.1621	1.2045	1.2062	1.3237	1.2382	1.3009	1.3203	1.2868	1.3119	1.304	1.3079	1.2845
Diras2	1.1284	1.0507	0	1.1173	0.97451	1.0389	1.0704	1.2422	1.0637	0.99136	1.2082	1.1411	0.96196	1.0066	0.8991
Dhx9	0.76371	0.73674	0.75055	0.75385	0.72746	0.7265	0.70588	0.74944	0.69539	0.77036	0.76618	0.72747	0.72331	0.73079	0.73145
Dhx29	0.49604	0.46495	0.52876	0.54051	0.5293	0.45595	0.3918	0.54686	0.54881	0.48243	0.5187	0.39227	0.50667	0.55802	0.4789
Dhx15	0.72518	0.66051	0.74397	0.71805	0.69096	0.69591	0.69837	0.76047	0.71402	0.74511	0.76133	0.69483	0.71819	0.72486	0.64369
Dhrs7	0.79532	0.83498	0.8089	0.919	0.93504	0.89148	0.71196	0	0.71844	0.82282	0.66251	0	0.75658	0.80024	0
Dhrs4	1.7356	1.6896	1.4365	1.6144	1.6678	1.6509	1.7169	1.5507	1.6986	1.5184	2.004	1.7054	1.6501	1.5634	1.4295
Dhrs1	0.51661	0.52861	0.50408	0.51524	0.50387	0.51725	0.51525	0.47341	0.52674	0.52076	0.51478	0.52554	0.48708	0.53662	0.55788
Dgkg	2.7026	0	1.5693	1.5208	1.6241	1.4532	0.96702	0	1.0375	1.2919	1.0049	1.0172	1.36	0	1.0715
Dgke	1.1261	1.2159	1.1139	1.0234	0	1.0627	1.226	1.1763	1.2577	0.99511	0	1.298	1.2955	1.0355	0
Dek	0.98649	0.92069	0.96333	1.0278	0.84189	0.7878	0.91782	1.114	0.97793	0.77342	0.84898	0.74171	0.98325	1.0892	0.73334
Decr1	1.3927	1.4492	1.6056	1.3748	1.3132	1.3756	1.4319	1.3852	1.367	1.5475	1.3382	1.5147	1.338	1.3678	1.4443
Ddx6	0.79016	0.80439	0.98789	0.77759	0.81183	0.84963	0.85533	0.81227	0.92098	0.78153	0.77851	0.73069	0.97416	0.97164	0.74884
Ddx5	0.75143	0.74857	0.7494	0.77815	0.74232	0.70566	0.69784	0.7221	0.70056	0.7646	0.73701	0.72344	0.74072	0.68566	0.72571
Ddx3y	1.1286	1.0668	0.85254	2.7398	1.1779	1.168	0	0.97209	0.85646	1.2712	0.95741	0	0.78067	0.50803	0.70928
Ddx3x;D1Pas1	0.86423	0.83797	0.86326	0.81697	0.83875	0.78092	0.83163	0.83193	0.85679	0.88905	0.91975	0.85778	0.90414	0.87038	0.8558
Ddx39b;Ddx39a	0.69689	0.66707	0.69757	0.73095	0.7175	0.72172	0.68351	0.71604	0.69059	0.72107	0.70322	0.70696	0.73194	0.70554	0.68722
Ddx17	0.76008	0.74572	0.7278	0.72939	0.77519	0.73476	0.71774	0.77119	0.732	0.78181	0.73824	0.75654	0.7353	0.68302	0.71803
Ddx1	0.83892	0.79319	0.8155	0.8167	0.77143	0.77222	0.78589	0.79271	0.80821	0.76636	0.82828	0.80508	0.81634	0.81668	0.79294
Ddt	1.0184	1.0905	1.156	1.1708	1.0438	1.0872	1.0974	1.0947	1.1173	1.0985	1.0629	1.0099	1.0626	1.0434	1.0888
Ddost	0.66477	0.74365	0.6874	0.71362	0.68372	0.69692	0.64729	0.66986	0.73983	0.74331	0.70325	0.7125	0.74219	0.71226	0.86721
Ddb1	0.77075	0.69351	0.73846	0.71098	0.73724	0.70223	0.7259	0.69396	0.73136	0.74	0.74383	0.74724	0.73901	0.709	0.71204
Ddah2	0.79685	0.90518	0.81702	0.74149	0.68964	0.7544	0.77651	0.80342	0.74432	0.86234	0.67594	0.71546	0.68274	0.62895	0.79054
Ddah1	1.1095	1.0781	1.0868	1.2393	1.0793	1.1853	1.0514	0.98778	1.0375	1.1157	0.97188	1.1396	1.1839	1.0743	1.1666
Dctn5	0	0.8619	0.86811	0.84321	0.94097	1.0122	1.1053	0.97047	1.044	1.0089	0.89516	0	0	0.73674	1.2188
Dctn4	0.98928	0.94445	0.92245	0.88882	0.94191	0.89939	0.91025	1.045	0.96108	1.047	0.93153	0.95278	0.86989	0.82436	0.92139
Dctn3	0.97931	1.0337	1.0224	1.0582	1.0656	1.0791	1.0259	1.2524	1.1396	1.0271	1.0449	1.0904	1.0358	1.0631	1.0727
Dctn2	0.96067	0.98119	0.94016	0.97809	0.98926	1.0256	1.0867	0.91782	1.0397	0.97053	1.044	1.0727	1.0069	1.0083	1.0255
Dctn1	1.0559	1.034	0.99962	1.0407	1.0448	1.0556	1.0559	0.97703	1.0185	1.0253	1.0105	1.0234	1.0098	0.97237	1.0401
Dcps	0.82198	0.79986	0.8553	0.89347	0.6562	0.85706	0.79113	0.77861	0.83025	0.7665	0.79526	0.81081	0.8721	0.84628	0.77779
Dclk1	0.71699	0.68037	0.74286	0.82548	0.73727	0.66513	0.77348	0.81064	0.71228	0.64451	0.67505	0.69939	0.73833	0.7609	0.64875
Dcakd	0.73524	0.71982	0.65027	0.72031	0.70799	0.69052	0.67546	0.65753	0.82097	0.72241	0.66882	0.76218	0.72584	0.62104	0.666
Dcaf7	0.97508	0.71956	0.76738	0.64433	0.90119	0.71517	0.83023	0.90826	0.81166	0.81753	0.85633	0.89613	0.82168	0.73634	0.81864
Dbt	1.4933	1.5638	1.3435	1.4264	1.3561	1.22	1.5772	1.434	1.5249	1.4795	1.5926	1.638	1.3881	1.4385	1.3741
Dbnl	0.9064	0.93575	0.94259	0.9025	0.94022	0.86276	0.98919	0.85865	0.96776	0.90426	0.94794	0.91462	0.909	0.904	0.921
Dbn1	0.89144	0.88979	0.84393	0.87805	0.89294	0.85592	0.87733	0.88238	0.94175	0.86626	0.91918	0.87057	0.86633	0.86509	0.81505
Dbi	0.84239	0.87326	1.0182	0.98744	0.92522	0.99039	0.86576	0.81995	0.86649	0.90563	0.90393	0.86676	0.92195	0.91466	0.89252
Dazap1	0.82144	0.78845	0.60126	0.67601	0	1.1421	2.5713	0.68344	0.95811	0.97954	0.74449	8.3165	0.69064	1.1303	0.87093
Dars	0.71221	0.71746	0.73134	0.7703	0.73092	0.73587	0.75034	0.7506	0.77	0.76616	0.73159	0.71969	0.74929	0.73834	0.74381
Dad1	0.70496	0.76326	0.91986	0.78667	0.73876	0.85967	0.74501	0.73116	0	0.76527	0.99835	0.70755	0.81926	0	0.82652
D10Wsu52e	0.85916	0.85676	0.84633	0.8291	0.80977	0.83902	0.84555	0.90927	0.79517	0.84588	0.83512	0.8082	0.76739	0.79683	0.85126
D10Jhu81e	1.7568	1.6811	1.6856	1.7308	1.6317	1.6616	1.6421	1.6286	1.6932	1.6835	1.7305	1.8095	1.6352	1.8854	1.7421
Cyfip1	0.93922	0.81281	0.8201	0.85139	0.81008	0.81756	0.86826	0.79265	0.82206	0.84592	0.98501	0.91799	0.82872	0.79749	0.91055
Cycs	1.5609	1.5135	1.0884	1.408	1.1802	1.3784	1.6408	1.3835	1.2038	1.5159	1.3687	1.5215	1.4184	1.0626	1.1568
Cyc1	0.86138	0.93125	0.83987	0.85124	0.9119	0.87963	0.95049	0.89691	0.85565	0.89781	1.0105	0.89634	0.9635	0.96864	0.93871
Cyb5r3	0.78045	0.77772	0.82652	0.84153	0.79671	0.80573	0.83697	0.73631	0.80037	0.84623	0.81042	0.8418	0.81191	0.83108	0.8238
Cyb5d2	0.7293	0.65605	0.79332	0.65143	0.72288	0.6151	0.50438	0.47415	0.62235	0.66009	0.68038	0.68852	0.60701	0.57854	0.68232
Cyb5b	0.89454	0.91312	0.87429	0.891	0.88989	0.93514	0.90686	0.86775	0.91171	0.93841	0.91082	0.94382	0.88892	0.9784	0.89582
Cyb5a	0.42999	0.48296	0.46132	0.45245	0.44778	0.47232	0.47141	0.47304	0.46642	0.47653	0.50408	0.49429	0.49731	0.58106	0.53265
Cuta	1.0709	1.1113	1.0792	1.1296	0.89494	1.0449	0.91814	0.97051	1.0385	1.0078	0.98797	0.92686	1.0152	0.97193	1.0934
Cul5	0.97987	0.92788	1.0702	1.0079	0.95849	0.99248	0.93725	1.0017	1.013	0.96162	1.0516	1.0279	1.009	0.91909	0.98692
Cul4b	0.88096	0.78227	0.86944	0.85525	0.90893	0.79009	0.84669	0.86843	0.72489	0.77795	0.77759	0.65164	0.74837	0.60072	0.61274
Cul3	1.0742	1.0098	0.77911	0.91019	1.2003	1.0249	1.164	1.0856	1.1172	0.9808	1.4694	0.87902	1.0395	1.1318	1.0839
Cul1	0.90217	0.89658	0.84451	0.86957	0.81359	1.1342	0.83569	0.74455	0.79928	0.75248	0.85485	0.79362	0.71508	0	0.97034
Cttn	0.89208	0.86473	0.93544	0.86601	0.87471	0.88557	0.84757	0.89071	0.88573	0.85604	0.88932	0.84809	0.92096	0.89969	0.93836
Ctsz	0.62632	0.51126	0.56657	0.65159	0.80083	0.64011	0.56358	0.58888	0.70237	0.71436	0.6828	0.67087	0.49234	0.70532	0.5009
Ctss	0.56577	0.57849	0	0	0.8132	0.8238	0.63364	0.84787	0.72065	0	0.658	0.83406	0.69332	0.74511	0.73577
Ctsl1	0.79694	0.85157	0.93761	0.95857	0.86378	1.0384	1.2536	0.83343	0.91332	0.93463	1.0863	1.1899	1.0244	1.0279	1.2123
Ctsh	0.77431	0.74999	0	0.84125	1.153	1.936	1.407	0.80813	0.82373	0.80028	0.89798	0.96125	1.0549	0.96684	1.1927
Ctsd	0.74385	0.74993	0.78811	0.76593	0.78377	0.7763	0.65841	0.76139	0.70702	0.81001	0.79506	0.86814	0.6613	0.70438	0.69813
Ctsb	1.2782	1.3038	1.3314	1.3467	1.3347	1.2756	1.3297	1.3091	1.3764	1.546	1.3919	1.54	1.3225	1.3901	1.568
Ctsa	1.0831	0.98529	1.0515	1.2132	1.0557	1.0743	1.0884	1.1394	1.1033	1.2176	1.0909	1.1062	1.0859	1.0182	1.2074
Ctps2	1.1187	0.90328	0	1.0831	0.915	0.82018	1.1248	0.92409	0	0.84633	1.1586	1.0292	1.1024	0.87929	1.0298
Ctps	0.51802	0.52452	0.49849	0.52908	0.45199	0.54779	0.52974	0.47338	0.56001	0.55312	0.55246	0.61159	0.60544	0.56166	0.58895
Ctnnd2	1.2693	1.2963	1.2137	1.1515	1.1094	1.0853	1.1191	1.1121	1.1353	1.1807	1.2238	1.1665	0.98062	0.88226	1.0707
Ctnnd1	0.74885	0.82409	0.80868	0.7734	0.83917	0.7549	0.80619	0.74539	0.79604	0.79896	0.85442	0.83106	0.82442	0.85466	0.8487
Ctnnb1	1.0674	1.0316	0.997	1.0183	0.98494	1.0115	1.0301	0.96776	1.0431	1.0705	1.082	1.0367	0.97569	0.96226	1.0291
Ctnna2	1.0835	1.115	1.0703	1.0234	0.99163	0.9864	1.1126	1.0654	1.1729	1.114	1.2484	1.0964	1.0552	1.0659	0.97889
Ctnna1	1.1311	1.0835	1.1078	1.0475	1.029	1.0666	1.1006	1.0227	1.0933	1.1106	1.0983	1.1516	1.0695	1.0814	1.1085
Ctif	0.94039	0.90809	1.0073	0	0.90403	0.87664	0.88969	0.95797	0	0.96816	1.1125	1.0064	0.92895	0.78528	0
Ctcf	0.81739	0	0.79508	0	0.71809	0.7649	0.7612	0.7725	0	0.88755	0.81841	0.88933	0.79322	0.77633	0.70285
Ctbp1	1.0361	1.1132	1.0208	1.0313	1.0629	1.0026	0.9808	1.0777	0.9875	0.93716	0.98722	0.95359	0.95616	0.93276	1.0208
Cstb	1.0086	0.87191	1.0007	1.0678	1.1623	1.046	1.1218	0.94212	1.0112	0.97072	1.0068	1.0315	1.0656	1.0959	1.0692
Cst3	1.1656	1.3062	1.2347	1.2782	1.0889	0	1.4384	0.86259	0.97398	1.0251	1.1228	3.2365	0.95023	0.9973	0.82382
Csrp1	1.1658	1.1537	1.2998	1.169	1.3027	1.3459	1.1878	1.1504	1.2907	1.1736	1.2664	1.3108	1.3264	1.2739	1.2359
Csnk2b	0.59685	0.60137	0.66322	0.82815	0.74446	0.90649	0.68791	0.56832	0.67773	0.68865	0.86137	0.61917	0.84803	0.78821	0.83007
Csnk2a1	0.77113	0.81338	0.84794	0.77847	0.80521	0.88872	0.79571	0.87018	0.78445	0.89579	0.81352	0.82757	0.81571	0.88804	0.7928
Csnk1d;Csnk1e	0.81403	0.91596	0.81922	0	1.0859	0.8438	0	0.89104	1.0983	0.82659	0	1.1235	1.1712	1.0089	0.80844
Csnk1a1	0.87059	0.79728	0.81539	0.82077	0.81826	0.78691	0.82875	0.94111	0.86689	0.85646	0.8356	0.85362	0.82531	0.82756	0.83573
Cse1l	0.81689	0.73246	0.75468	0.80561	0.65907	0.73318	0.77276	0.69842	0.76098	0.74287	0.78695	0.78828	0.71296	0.73742	0.68995
Csde1	1.0582	1.0948	0	0.83665	0.74709	1.7878	0.91041	1.09	0	1.0391	0.86406	0.8779	0	1.3039	0.76142
Cs	1.1608	1.2232	1.1651	1.1674	1.1708	1.1693	1.2032	1.1839	1.2228	1.2197	1.2185	1.2012	1.2043	1.2705	1.2577
Cryz	0.98581	1.0398	1.1883	1.1046	1.1255	1.3097	0.94895	1.092	1.2234	1.0654	1.0372	1.1323	0.98425	1.0499	1.1346
Crot	1.0668	0.96734	1.1537	1.3099	1.0035	0	1.0176	0.89971	1.0573	1.4302	1.3682	1.4235	1.1752	0.55267	0
Crmp1	0.86462	0.94406	0.95382	0.85695	0.88634	0.85379	0.96916	0.9854	0.90277	0.87207	0.95996	0.87934	0.89678	0.88206	0.90078
Crkl	0.84188	0.92814	0.95923	0.82138	0.88366	0.88748	0.81139	0.86849	0.83728	0.81376	0.92502	0.83781	0.83314	0.80018	0.90332
Crk	0.94964	1.0134	0.92861	1.0324	0.98668	1.0077	0.92839	0.92246	0.98851	0.93433	0.98787	0.90679	0.91636	0.89867	0.90296
Crip2	0.89779	0.78638	0.90313	0.99757	0.9117	0.91635	0.75465	0.78394	0.77107	0.89628	0.83753	0.80898	0.91647	0.92201	0.99585
Crat	1.0779	1.0152	1.0205	0.99767	0.84541	1.1487	1.0246	0.97801	1.1579	1.1601	1.026	1.1467	1.1505	1.1238	1.0787
Cpt2	1.292	1.283	1.1381	1.2562	1.0775	1.1471	1.2173	1.1493	1.3578	1.1325	1.2814	1.3769	1.2761	1.378	1.2721
Cpt1a	1.3194	1.4795	1.3439	1.3844	1.4196	1.544	1.3674	1.4297	1.4219	1.4255	1.5488	1.5286	1.4049	1.4047	1.702
Cpsf7	0.8678	0.88578	0.90858	0.7903	0.85832	0.84363	0.83478	0.87128	0.81469	0.86286	0.81882	0.82518	0.82501	0.76547	0.86009
Cpsf6	0.77687	0.79012	0.80245	0.80944	0.82239	0.80595	0.76648	0.81049	0.79624	0.79631	0.84302	0.82555	0.83283	0.81744	0.75981
Cpq	2.4516	3.4508	1.9558	2.3959	1.9993	2.3814	2.6376	2.5469	2.2932	2.6339	2.2484	2.8166	2.2669	2.1382	2.9247
Cpne2	0.88603	0.86326	0.94165	0.84345	0.86493	0.94544	0.76344	0.81954	0.87858	0.77267	0.86306	0.86693	0.84932	0.9298	0.92485
Cpne1	0.96032	0.97523	1.0871	1.0513	0.93904	0.94918	0.93473	0.88192	0.96237	0.96678	0.95017	1.0117	0.84835	0.98531	1.0378
Cpe	1.4118	1.3478	1.2969	1.3145	1.2362	1.2831	1.4086	1.3392	1.3359	1.3102	1.3494	1.3713	1.2755	1.4329	1.228
Cp	0.32495	0.59813	0.39369	0.44683	0.46111	0.65919	0.52031	0.53432	0.77833	0.34262	0.34112	0.36182	0.70064	0.72326	0
Cox7a2	0.76598	0.84754	0.70906	0.80738	0.77358	0.77642	0.76142	0.73319	0.78498	0.83669	0.84004	0.82123	0.84659	0.87365	0.75411
Cox6c	0.92528	0.96923	0.95231	0.81736	0.85975	0.87064	0.9361	0.88328	0.95169	0.99711	0.9278	0.93867	0.95436	0.97457	0.9423
Cox6b1	0.8516	0.8315	0.86575	0.81355	0.80822	0.79057	0.83727	0.82227	0.80468	0.90923	0.86432	0.87425	0.86182	0.87007	0.80689
Cox6a1	0.8174	0.81685	0.83785	0.78642	0.7656	0	1.1963	0	0.86513	0.90805	1.0779	0.75717	0.7988	0.75139	0
Cox5b	0.79844	0.78581	0.81698	0.82666	0.83181	0.84134	0.93608	0.94358	0.81561	0.83962	0.83934	0.87541	0.85228	0.85546	0.86587
Cox5a	0.78552	0.81036	0.75561	0.77613	0.79118	0.85813	0.8658	0.89613	0.8307	0.92824	0.89745	0.85603	0.87169	0.86983	0.77408
Cox4nb	0.79783	0.75237	0.72642	0.85676	0.76315	0.86053	0.76359	0.74998	0.69115	0.86527	0.82058	0.83056	0.83832	0.82272	0.98871
Cox4i1	0.84001	0.85104	0.89161	0.84996	0.85195	0.79367	0.88855	0.84656	0.84064	0.93174	0.96961	0.88347	0.94499	0.89256	0.89991
Cox17	0.84772	0.71839	0.85234	0.72146	0	0.77262	0.69569	0.55115	0.73245	0.82722	0.79177	0.86314	0.86556	0.7341	0.71812
Cotl1	1.044	1.058	1.095	1.2057	1.1786	1.1674	0.95452	1.034	1.0927	1.0589	1.0726	1.1002	1.0881	1.1255	1.1562
Coro2b	1.3417	1.249	1.1975	1.38	1.2228	1.2335	1.319	1.143	1.2721	1.2753	1.2228	1.2877	1.1856	1.158	1.2844
Coro1c	1.2626	1.1213	1.0675	1.2204	1.1304	1.1293	1.0378	1.1979	1.1246	1.1144	1.1552	1.1709	1.0883	1.0896	0.92525
Coro1b	1.2036	0.95883	1.1563	0.9566	0.9613	0.94116	0.88751	0	0.94759	0.81625	1.0072	1.0775	0.96853	0.91861	1.0297
Coro1a	0.68603	0.58563	0.55351	0.63812	0.59744	0.69008	0.61257	0.73054	0.74397	0.62628	0.97719	0.62289	0.71077	0	0.72099
Coq9	1.0482	0.88552	1.1557	1.0468	1.1613	1.0819	1.3196	1.3143	1.2977	1.214	1.1918	1.2401	1.3117	1.3109	1.0145
Copz1	0.70631	1.0878	0.76972	0.81835	0.80754	0.98716	0.82472	0.79287	0.86634	0.91254	0.7684	0.84096	0.81715	0.89178	1.108
Cops8	0.90415	1.0218	1.1166	1.0433	0.84718	1.0623	0.86623	0.84772	0.99714	0.78736	0.91908	0.80935	1.0091	0.93577	0.98706
Cops7b	0.66241	0.56623	0.72572	0.63643	0	0.73552	0.55971	0.66447	0.71876	0.72926	0.66481	0.74143	0.63731	0.59389	0.65816
Cops7a	1.063	1.1074	1.0762	1.0376	0.98994	0.99413	1.1457	0.99123	1.042	1.1347	1.1877	1.0968	1.0107	1.0588	1.06
Cops6	1.0168	0.84713	1.0399	0.86769	0.98971	0.95249	0.93819	0.88566	1.0434	1.0065	1.0873	1.0635	0.93915	0.97339	0.98527
Cops5	1.0374	0.97276	0.98464	0.89241	0.95309	0.85773	0.92377	1.0089	0.95179	0.96046	0.95367	0.93391	0.95402	0.96693	0.80921
Cops4	0.99845	1.0631	1.002	0.99861	0.92795	0.8913	0.97545	0.9461	0.93368	0.99372	0.95498	0.92164	0.96821	0.96005	0.76769
Cops3	1.0114	0.90087	0.98165	0.95367	0.94903	0.96163	1.0033	0.96691	0.9424	1.0504	1.142	0.99769	0.97656	1.0123	0.972
Cops2	0.94116	0.89496	0.99201	1.0207	1.0021	0.90406	1.0218	0.93868	1.0173	1.0427	1.0463	0.97787	0.94385	0.98325	0.95251
Copg2	0.9449	0.84333	0	0.80467	0.85043	0.92826	0.89327	1.0353	0.89993	0.94064	0	0.83021	0.9381	0.80319	0.80158
Copg1	0.77252	0.67963	0.77105	0.74139	0.67929	0.73218	0.70806	0.74012	0.72691	0.66552	0.75418	0.73842	0.75863	0.77327	0.79468
Cope	0.7982	0.68157	0.78449	0.80698	0.82941	0.82374	0.72506	0.74224	0.69164	0.70243	0.74875	0.80154	0.82416	0.89965	0.81072
Copb2	0.83168	0.69068	0.7772	0.82566	0.77603	0.86153	0.79626	0.73136	0.73811	0.78788	0.81318	0.77236	0.7678	0.77712	0.80101
Copb1	0.80375	0.77901	0.71018	0.75149	0.79382	0.73504	0.7656	0.78173	0.69207	0.77082	0.73607	0.81499	0.7658	0.77061	0.81589
Copa	0.79961	0.73514	0.75162	0.71874	0.80757	0.72379	0.73487	0.70424	0.69771	0.74637	0.73044	0.73286	0.7269	0.74953	0.72559
Comt	0.87191	0.79787	0.90986	0.85844	0.87084	0.85748	0.85844	0.86013	0.86293	0.91504	0.87128	0.84421	0.82177	0.8087	0.69005
Col7a1	0.92253	0.93948	0.94131	0.99816	0.86347	0.62305	0.82451	0.8849	1.0813	0	1.0316	0.88818	1.0147	0.65973	0
Coasy	0.9207	0.86181	0.89061	1.0521	0.81365	0.86396	0.82718	0.78325	0.90573	0.94677	0.83243	1.0339	0.86731	0.85275	0.78709
Cntn1	1.2926	1.3041	1.1992	1.1025	1.2017	1.1863	1.4219	1.2691	1.2932	1.4187	1.3645	1.3973	1.3059	1.2289	1.4386
Cnrip1	1.0885	0.93039	1.0194	1.011	1.054	0.97063	1.0691	1.0289	1.1541	0.94636	1.1122	1.0443	1.1426	0.98511	0.95295
Cnpy2	0.73408	0.71367	0.89311	0.89313	0.6838	0.92761	0.76633	0.79555	0.71883	0.7785	0.71414	0.86058	0.73754	0.77298	0.6394
Cnp	0.98588	1.0539	1.2249	0.99594	1.2476	1.1169	0.86312	0.90219	0.9715	1.0253	0.97425	1.0418	0.93105	0.96423	1.1647
Cnot1	0.8436	0.77315	0.66348	0.79382	0.70994	0	0.70898	0.67183	0.72254	0.66213	0.83768	0.70659	0.787	0.69334	1.1833
Cnn3	0.43713	0.43284	0.43799	0.47256	0.4257	0.43762	0.41316	0.3615	0.44748	0.44767	0.40591	0.42918	0.46016	0.52579	0.51694
Cndp2	0.89284	0.84314	0.9633	1.1222	0.97389	0.96318	0.93729	0.92599	0.98573	0.91995	0.9985	1.0236	1.0035	0.96873	0.88949
Cnbp	0.57933	0.57341	0.68754	0.52405	0.53316	0.61605	0.62536	0.70932	0.58772	0.60902	0.64322	0.6049	0.63702	0.59872	0.60932
Cmtm5	1.1244	1.1466	1.3033	1.2629	1.2337	1.2022	1.0489	1.023	1.1006	1.2128	1.0969	1.1076	1.1566	1.0852	1.1677
Cmpk2	0.65822	0.60142	0.66627	0.72085	0.6655	0.52349	0.65781	0.41751	0.73455	0.66968	0.53907	0.6191	0.84919	0.83592	0.67802
Cmpk1	0.8425	0.8116	0.83416	0.91818	0.92826	0.89916	0.90279	0.86569	0.87714	0.804	0.92295	0.92242	0.86091	0.83037	0.8056
Cmbl	1.3049	1.053	0	1.2043	1.1839	1.0569	1.3089	1.2569	1.2621	0	1.1807	0.93036	1.1488	1.2605	0
Cmas	0.90745	0.87794	0.87756	0.90052	0.8285	0.8922	0.84469	0.95366	0.93924	0.87335	0.92191	0.85779	0.88401	0.88445	0.87812
Clu	0.75517	0.57876	0	0	0.74775	0.87353	0.64366	0.97379	0.68379	0.83225	0.73873	1.0941	0.95999	1.4041	1.1616
Cltc	0.99081	0.9426	0.93143	0.92435	0.92733	0.92591	0.94817	0.92165	0.94173	0.92686	0.94466	0.93193	0.91175	0.93353	0.92643
Cltb	0.83843	0.82964	0.81042	0.95927	0.85784	0.88531	1.0283	0.82836	0.94057	0.96296	0.95803	0.95934	0.93354	1.0009	0.94518
Clta	0.87733	1.3855	0.90652	0.94034	1.5618	0.85712	0.95298	1.0352	1.033	0.96915	0.99378	1.0058	0.88807	0.99477	0.91877
Clptm1	0.70588	0.74625	0.71158	0.62474	0.67213	0.67389	0.67019	0.65745	0.65475	0.67995	0.74789	0.74675	0.71127	0.70302	0.76719
Clpp	1.2941	1.4466	1.1335	1.0712	1.023	1.4295	1.4794	1.3301	1.0917	1.1491	1.2044	1.071	1.2249	1.2131	1.2948
Clip2	0.688	0.73248	0.79764	0.83503	0.77569	0.79791	0.64759	1.6603	0.65604	0.81037	0.85439	0.72969	0.90753	0.67377	0.94585
Clic4	0.87127	0.7885	0.80839	0.97031	0.88807	0.94655	0.83182	0.72851	0.82909	0.86214	0.82755	0.83582	0.98439	0.98765	1.0888
Clic1	0.6154	0.56044	0.61934	0.68675	0.60135	0.65331	0.63202	0.55606	0.64494	0.68099	0.60745	0.63689	0.69515	0.94704	0.69412
Clasp2	0.88025	0.93232	0.89637	0.81713	0.89057	1.062	0.86118	0.88785	0.84966	0.84928	0.83814	0.924	0.90142	0.81521	0.97751
Clasp1	0.44783	0.66374	0.46508	0.72898	0	1.0387	0	1.2366	0.61877	0	0.68628	0.76464	0	0.78821	1.37
Ckmt1	1.4118	1.2524	1.3482	1.1493	1.4303	1.2004	1.3929	1.2584	1.3423	1.2143	1.2514	1.2264	1.2022	1.2475	1.2843
Ckb	1.1947	1.2105	1.2898	1.2058	1.2258	1.3103	1.2177	1.2535	1.1926	1.2673	1.2465	1.181	1.2019	1.2442	1.2003
Ckap5	0.86443	0.79032	0.86517	0.79782	0.79439	0.89221	0.93071	0.8717	0.86488	0.91133	0.87202	0.84028	0.83242	0.74016	0.86656
Ckap4	0.40837	0.43056	0.44998	0.53368	0.42685	0.4534	0.47058	0.46401	0.42218	0.46424	0.45163	0.53719	0.43986	0.46203	0.47179
Cisd1	1.3319	1.4879	1.328	1.4443	1.3511	1.4197	1.3877	1.3576	1.4846	1.4185	1.4477	1.4349	1.3252	1.3956	1.3165
Cirbp	0.65807	0.7689	0.72259	0.78468	0.71963	0.70156	0.74281	0.71521	0.81181	0.753	0.73388	0.85348	0.79011	0.6398	0.6854
Ciapin1	0.94376	0.85307	0	1.0731	1.0544	0.80027	1.0428	0.82958	0.91735	1.059	0.88464	0.92359	0.97941	0.78893	0.76255
Chordc1	1.0228	0.85134	0.69243	0.63915	0.79693	0.85613	0.76331	0.92684	0.77293	0.8052	0.74828	0.7542	0.78765	0.75846	0.81993
Chmp4b	0.83326	0.76089	0.75988	0.80119	0.75446	0.84201	0.89177	0.80944	0.82699	0.78298	0.82092	0.73924	0.65337	0.76966	0.78458
Chmp1a	0.74512	0.81076	0.89493	0	0.75705	0.76911	0.64591	0.76574	0.80377	0.71334	0.74367	0.78097	0.78033	0.53931	0
Chgb	1.5443	1.2299	1.5935	1.3891	1.3913	1.236	1.2832	1.0639	1.3085	1.2796	1.2081	1.2243	1.2859	1.5443	1.1221
Chga	0.76317	0.83783	0.80845	0.97744	0.82805	0.84896	0.75667	0	0.9078	0.81516	0.81913	0.78948	0.80137	0.80233	0
Chd4	0.67793	0.77601	0.65428	0.65549	0.60948	0.52821	0.69435	0	0.64487	0.71319	0.60935	0.57354	0.70108	0.75771	0.60811
Chchd6	1.4513	1.3047	1.2407	0.98646	1.2407	1.1134	1.4115	1.0978	1.257	1.2327	1.6844	1.3422	1.27	1.3233	1.4506
Chchd3	1.1587	1.0953	1.0706	1.188	1.2065	1.068	1.1434	1.042	1.2803	1.1826	1.2226	1.2008	1.232	1.2565	1.2484
Cfl2	0.85096	0.89554	0.95327	0.88905	0.95684	0.83861	0.95127	1.0223	0.87926	0.91781	0.99874	0.94029	0.93109	0.88009	0.91817
Cfl1	0.7579	0.78217	0.82578	0.82323	0.84113	0.84505	0.76433	0.81618	0.8085	0.80226	0.76293	0.80149	0.80699	0.79696	0.8057
Cenpv	1.204	1.1968	1.1489	1.199	1.3144	1.1415	1.2103	1.0259	1.178	1.1266	1.2027	1.1894	1.2696	1.1921	1.0215
Cend1	1.1648	1.2068	1.2057	1.1314	1.1202	1.0576	1.2883	1.2096	1.2576	1.2506	1.2759	1.1867	1.1268	1.0821	1.1088
Celf6	1.2298	0	0.60117	0.70712	0.83218	0.76649	0.70236	1.0179	0.601	1.2753	0.67572	0.54069	0.69649	0.68324	0.58315
Celf4	0.845	1.0394	1.5694	2.1313	2.436	1.6041	1.8049	1.5937	2.2795	2.3641	2.2378	1.4212	2.2373	3.3161	1.7637
Cdv3	0.62035	0.62105	0.98277	0.68544	0.63827	0.63424	0.70723	0.64605	0.6488	0.69087	0.64037	0.66043	0.59119	0.65182	0.58517
Cds2	0.97967	1.0417	0.98858	1.0236	1.0134	0.99334	1.0197	0.94539	1.0762	0.91403	1.0314	0.98496	0.96965	0.95995	0.99774
Cdkn2aip	0.70991	0.7347	0.63382	0.67822	0.70975	0.67283	0.71989	0.79448	0.64425	0.7354	0.76669	0.80108	0.73719	0.60421	0.72573
Cdk5	1.0688	0.9547	0.89753	0.94934	0.99053	0.87965	0.85101	0.94161	0.96519	0.96529	0.98478	0.90316	0.95954	0.86264	0.91823
Cdh2	1.0134	1.1174	1.055	1.1401	1.0242	1.1242	1.0204	0.99256	1.1042	1.1438	1.1625	1.0872	1.0538	1.0869	1.1129
Cdh13	0.7894	0.74376	0.7707	0.73368	0.68235	0.68719	0.78387	0.79418	0.78483	0.75091	0.87719	0.72313	0.75168	0.65876	0.57886
Cdc5l	0.66555	0.60005	0.84337	0.64523	0.65798	0	0.69845	0	0.69041	0.679	0.69103	0.67165	0.66368	0.7456	0.91695
Cdc42ep4	1.2077	1.3113	1.4233	1.1273	1.248	1.803	1.2339	1.173	1.3233	1.2685	1.347	1.3241	1.3671	1.1756	1.4838
Cdc42	0.88217	0.9123	0.90427	0.95705	0.8992	0.92034	0.87744	0.8777	0.92121	0.88934	0.9636	0.96441	0.9091	0.93277	0.97064
Cdc37	0.91112	0.91246	1.0539	0.95848	1.0981	0.86248	1.241	0.97938	1.2112	0.96475	0.8603	1.0077	1.3361	1.0914	1.0754
Cda	0.82153	0.56656	0.73068	0.81272	0.71556	0.69448	0.58469	0.70797	0.77348	0.72809	0.73003	0.65671	0.68918	0.77433	0.67214
Cd81	1.2654	1.2351	1.3008	1.2458	1.2601	1.419	1.276	1.2935	1.1405	1.2654	1.1414	1.2927	1.2034	1.226	1.2492
Cd63	1.4266	1.1332	0	0	1.5468	1.6087	1.3525	2.0281	1.5205	2.1544	1.5171	1.3573	1.5333	1.6558	1.6357
Cd47	1.1052	1.0791	1.0529	1.044	0.98097	1.0587	1.2135	1.1367	1.2332	0.99865	1.117	1.1487	1.1301	1.1339	0.91111
Cd44	0.51838	0.54762	0.53091	0.65238	0.58335	0.67616	0.60137	0.51183	0.59917	0.63298	0.59603	0.60772	0.67499	0.70703	0.68245
Cd200	0.99919	1.106	1.0191	0.94159	0.99675	0.91491	0.9786	1.0635	1.0298	1.078	1.0771	1.089	1.0646	0.82351	0.9537
Cd109	0.70639	0.69018	0.84269	0.88038	0.84858	0.83528	0.61205	0.66317	0.67554	0.69025	0.74649	0.7768	0.66176	0.73582	0.75857
Cct8	0.98669	0.92247	0.97137	0.91483	0.95492	0.91014	0.9313	0.97354	0.91999	0.95441	0.87227	0.87908	0.91481	0.94703	0.89975
Cct7	0.95014	0.97439	0.97167	0.94642	0.93787	0.94913	0.96192	0.99809	0.97499	0.97508	0.96172	0.93892	0.92326	0.93509	0.91478
Cct6a	0.97069	0.92728	0.93682	0.95928	0.92555	0.9105	0.93257	0.91922	0.94662	0.96248	0.92717	0.9381	0.97052	0.99737	0.90978
Cct5	1.0024	0.90104	0.91746	0.93756	0.94633	0.91104	0.97074	0.94594	0.96383	0.96294	0.91325	0.91936	0.96465	0.96527	0.93302
Cct4	0.99672	0.916	0.8966	0.91333	0.95558	0.91649	0.96031	0.95578	0.93338	0.98118	0.91683	0.91896	0.93688	0.91962	0.89393
Cct3	0.98992	0.95777	0.94799	0.96684	0.90783	0.89114	0.95134	0.94282	0.9392	1.0327	0.96903	0.92348	0.90184	0.93195	0.92372
Cct2	0.96226	0.92216	0.96796	0.93686	0.95213	0.91405	1.0109	0.93829	0.95183	0.93645	0.96531	0.93878	0.95995	0.95632	0.98614
Ccnk	0.73798	0.54374	0.67452	0	0.71457	0.70032	0.5472	0	0.60582	0.62984	0.65734	0.64019	0.60043	0.70598	0.654
Cck	4.2207	6.2145	2.8584	0	1.8809	2.0621	1.7259	1.7003	1.6521	2.1702	1.806	2.3478	2.4945	3.3585	2.3827
Ccdc47	0.79733	0.71755	0.74564	0	0.78719	0.77764	0.75855	0.6995	0.79903	0.84496	0.80724	0.81363	0.79244	0.80548	0.75137
Ccar1	0.70762	0.69131	0.79163	0.73895	0.71824	0.69076	0.69671	0.73191	0.83251	0.68173	0.70029	0.69022	0.69473	0.73472	0.71661
Cbx5	0.81298	0.84423	0.83608	1.0441	0.96716	0.75815	0.91606	0.96688	0.83037	0.82886	0.81772	0.92897	0.90208	0.95061	0.81366
Cbx3	0.77741	0.82408	0.70995	0.75851	0.79612	0.80274	0.75813	0.68714	0.79602	0.73297	0.80139	0.77147	0.85971	0.81192	0.70794
Cbs	0	1.2952	1.1198	0.99487	0.95739	0	1.1026	0.908	1.0896	1.1272	1.0341	1.0884	1.0163	0.92921	0
Cbr3	0.51244	0.52479	0.71377	0	0.5066	0.48127	0.52699	0.59148	0	0.5633	0.51914	0	0.57297	0.51157	0.54566
Cbr1	1.0858	1.0628	1.1099	1.0912	1.096	1.0874	1.123	1.0811	1.1106	1.0726	1.0753	1.1419	1.0324	1.072	1.0616
Cblc	0.8116	0.78399	0.79323	0.89632	0.77646	0.72598	0.74855	0.80323	0.83926	0	0.85136	0.79847	0.80175	0.78057	0.78714
Cat	0.68088	0.68868	0.71447	0.73463	0.69271	0.74284	0.57397	0.6721	0.67869	0.7466	0.73008	0.7165	0.66726	0.66674	0.70918
Cask	1.777	1.8197	1.764	1.4862	1.626	1.7087	1.8252	1.7088	1.5582	1.6848	1.8276	1.8503	1.487	1.5598	1.6666
Carkd	1.2653	1.3173	1.2976	1.1513	1.1041	1.3135	1.1775	1.1309	1.1898	1.232	1.0297	1.1575	1.0372	1.1932	1.1615
Carhsp1	0.75756	0.69438	0.86643	0.77678	0	0.79258	0	0.73069	0.66113	0	0.65912	0.78019	0.76664	0.6512	0.76121
Capzb	1.0168	1.0352	1.0268	0.93075	0.98964	1.0053	0.97118	1.0246	0.96611	1.0247	0.9965	0.99094	1.0154	0.95441	0.9566
Capza2	0.96806	1.0096	0.95767	0.99663	0.9805	0.97382	1.0131	0.98224	1.0298	1.0416	1.0112	1.0592	1.0038	1.0067	1.0017
Capza1	0.7023	0.71398	0.7484	0.794	0.83804	0.72636	0.68814	0.78083	0.75214	0.67349	0.70599	0.80297	0.95267	0.7017	0.66129
Caprin1	0.62864	0.68646	0.65554	0.71816	0.67551	0.65984	0.64224	0.64162	0.59877	0.66002	0.76693	0.63619	0.63032	0.70387	0.7296
Capns1	1.2443	1.1061	1.2499	1.268	1.2962	1.0882	1.181	0.92377	1.2013	1.2417	1.1493	1.1613	1.1013	1.1525	1.2608
Capn2	1.3677	1.2293	1.2373	1.2853	1.2499	1.3013	1.1823	1.1232	1.298	1.2093	1.2259	1.2072	1.2088	1.2651	1.2351
Capg	0.81347	0.87532	0.98652	1.009	0.8895	0.8802	0.71027	0.73662	0.80052	0.83368	0.76469	0.7424	0.76743	0.88688	1.1563
Cap2	1.1632	1.1313	1.0212	0.73773	0.99069	1.0121	1.2311	1.0744	1.1618	1.0072	1.1246	1.0461	1.0215	1.1253	0.93751
Cap1	1.017	1.0019	1.0079	1.0393	0.99115	1.0176	0.94332	1.0051	0.9705	1.0299	1.0016	1.0023	1.0011	0.99292	0.96848
Canx	0.76821	0.77084	0.73763	0.78788	0.79174	0.81955	0.78969	0.77125	0.81544	0.79196	0.77967	0.78043	0.79651	0.82203	0.78889
Cand2	0.57984	0.51067	0.56241	0.52999	0.47575	0.52234	0.57373	0.5033	0.54386	0.52623	0.53437	0.56007	0.48507	0.52705	0.49429
Cand1	1.067	1.0218	0.95087	1.009	0.97988	0.99683	1.0033	1.0035	0.99007	1.0051	0.99578	0.97511	0.9535	0.98058	0.99087
Camkv	1.5888	1.4567	1.7077	1.5443	1.5503	1.2937	1.6585	1.1437	1.2672	1.3641	2.0004	1.1739	1.4591	1.3671	1.5823
Camk2g	1.0909	1.0681	1.0781	0.96885	1.0995	1.0927	1.0136	1.0218	1.0022	1.052	1.1242	1.0626	1.1036	0.93063	1.0565
Camk2d	0.90965	0.92777	0.93529	0.78531	0.89659	0.89886	0.90529	0.92478	0.92291	0.92539	0.87626	0.92528	0.85576	0.82576	0.95274
Camk2b	1.0583	0.96642	1.0004	0.92971	1.0218	0.96951	1.0127	0.99738	0.98763	0.96651	1.0249	0.95915	0.93731	0.92985	1.0402
Camk2a	1.0588	1.0985	1.0314	1.021	1.1594	1.0686	1.3005	1.2151	1.3509	1.0958	1.114	1.0741	1.1079	1.0711	1.0787
Camk1	1.0476	1.1364	1.0407	0.95834	0.78855	1.0393	0.92405	0.97296	1.0171	0.87928	1.0553	0.88074	0.9422	0.85156	1.0242
Calu	0.50379	0.56754	0.54348	0.63899	0.55488	0.62109	0.59977	0.60454	0.55902	0.57346	0.53566	0.61139	0.6459	0.6044	0.63164
Calr	0.61615	0.64149	0.65891	0.6644	0.65998	0.66146	0.61886	0.63545	0.62868	0.67845	0.64787	0.66136	0.66428	0.69541	0.66929
Calm1;Calml3	1.0126	1.0564	1.0342	1.0365	1.0705	1.0275	1.054	1.0828	1.0476	1.1048	1.097	1.0651	1.0613	1.0342	1.0039
Calb2	0.98948	1.113	1.1036	1.0833	1.0179	1.0872	1.1108	1.148	1.34	0.96771	1.249	1.0926	1.1355	0.99009	1.0241
Calb1	1.2615	1.3578	1.3821	1.1596	1.3619	1.312	1.3418	1.418	1.3395	1.2263	1.3526	1.3013	1.3019	1.1761	1.1864
Cadps2	1.5435	1.4623	1.1889	1.2372	0	1.3175	1.2299	1.8786	1.505	1.3543	1.3631	1.2508	1.4559	1.1371	1.2189
Cadps	1.2755	1.3663	1.1491	1.2814	1.2784	1.0988	1.3759	1.2588	1.3455	1.2625	1.2005	1.396	1.1907	1.2258	1.2466
Cadm4	0.78233	0.79817	0.78767	0.86863	0.75764	0.75714	0.83511	0.76011	0.82477	0.75085	0.75218	0.79923	0.75441	0.76459	0.74265
Cadm3	1.4529	1.5152	1.3097	1.3424	1.0967	0.96884	1.5247	1.3142	1.6065	1.1608	1.3923	1.3947	1.3648	1.3543	1.3463
Cadm2	1.3757	1.3721	1.3573	1.4008	1.5582	1.3576	1.5075	1.26	1.4313	1.3913	1.544	1.5128	1.3637	1.3779	1.3823
Cadm1	1.5617	1.5853	1.505	1.4461	1.4339	1.5187	1.6466	1.6241	1.6269	1.5509	1.5251	1.5851	1.5964	1.6346	1.4298
Cacybp	0.73522	0.69131	0.71294	0.69604	0.73736	0.70567	0.72123	0.73123	0.74754	0.70928	0.73364	0.70003	0.67072	0.70742	0.65282
Cacnb1;Cacnb2;Cacnb4	1.1997	1.1065	1.1312	0.97395	1.0183	0.9191	1.0341	1.0015	0.96892	1.0361	1.0479	0.96093	1.0137	1.0388	0.96527
Cacna2d3	0.87707	0.8531	0.68897	0.85645	0.71032	0.92805	0.87231	1.0165	0.94496	0.91556	1.0145	0.93363	1.2179	1.0546	0.79259
Cacna2d1	1.3533	1.2377	1.3559	1.1363	1.649	1.5656	1.3338	1.3231	1.2802	1.192	1.4164	1.3465	1.0805	1.187	1.3132
Cab39l	0.84146	0.81843	0.85991	0.78259	0.79015	0.81498	0.77523	0.78569	0.85931	0.82523	0.89403	0.86186	0.82247	0.79906	0.77757
Cab39	0.90539	0.97247	0.92814	0.90365	0.86172	0.84128	0.92157	0.83083	0.83335	0.85015	0.84561	0.92635	0.88231	0.85668	0.85928
Ca2	1.5101	1.6397	1.7289	1.6344	1.8025	1.8618	1.4883	1.5395	1.6106	1.4878	1.4747	1.5069	1.4721	1.4313	1.7579
C1qbp	1.3038	1.4374	1.4396	1.2864	1.2388	1.2817	1.3629	1.266	1.3382	1.3429	1.2257	1.202	1.3232	1.2917	0.80472
Bzw1	0.67359	0.66733	0.70866	0.72898	0.71924	0.65444	0.58732	0.65774	0.65968	0.68771	0.71104	0.66386	0.69321	0.67807	0.71858
Bub3	0.73953	0.64477	0.64002	0.69905	0.65183	0.83275	0.69376	0.74314	0.81095	0.63673	0.64036	0.68312	0.66147	0.81073	0.68932
Btf3l4	0.75217	0.68119	0.68327	0.68773	0.67497	0.71735	0.69026	0.73668	0.65303	0.85526	0.81801	0.62885	0.69671	0.71053	0.77046
Btf3	0.60893	0.6355	0.5839	0	0.64695	0.59606	0.64988	0.59057	0.60128	0.69127	0.61505	0.64947	0.7479	0.62054	0.65351
Bsn	1.5804	1.0124	1.3818	1.0169	0.89088	1.2634	1.5516	1.2812	1.3759	1.4858	1.5214	1.3139	1.429	1.2614	1.4493
Bsg	0.80746	0.94676	0.9998	1.0115	0.95688	0.99353	0.85352	0.83219	0.88089	0.94256	0.8683	0.91833	0.85149	0.96404	1.0618
Brp44	1.2072	1.2298	1.3352	1.1498	1.1614	1.2295	1.2695	1.172	1.2867	1.2652	1.4301	1.2168	1.2732	1.2446	1.2647
Brox	1.1692	1.1658	1.6994	1.1682	1.1287	1.2246	1.0467	0	1.2251	1.2224	1.1196	1.3243	1.1807	1.088	0.97511
Bpnt1	1.1574	1.1146	1.1974	1.1433	1.0294	1.216	1.0689	1.0745	1.1134	1.0553	0.98671	1.0811	1.0395	1.0682	1.0669
Bphl	1.151	1.2076	1.1946	1.1588	1.1003	1.1756	1.1985	1.0666	1.1946	1.1855	1.0974	1.1736	1.0446	1.1842	1.1229
Bola2	0.77627	0.85651	1.0006	1.0481	0.94772	0.92405	0.86026	0.77408	0.9715	0.79086	0.77125	0.82606	0.81995	0.70425	1.0386
Blmh	0.80462	0.83148	0.84572	0.9437	0.8746	0.91371	0.83016	0.8675	0.88693	0.81795	0.82881	0.81994	0.81268	0.80942	0.82728
Bin1	1.0003	1.0284	1.0921	0.88728	1.0076	1.0913	1.0299	1.1022	1.0404	1.0246	0.96359	1.1063	1.042	0.98652	1.0517
Bdh1	0.4579	0.44461	0.47483	0.50273	0.47863	0.46422	0.44829	0.46304	0.4679	0.49931	0.48833	0.51535	0.47779	0.50626	0.5021
Bclaf1	0.83273	0.6394	0.95955	0.70623	0.64824	0.62563	0.67873	0.81604	0.72716	0.76559	0.90758	0.91294	0.62544	0.86103	0.65289
Bcat1	1.7425	1.4843	1.4109	1.6375	1.53	1.3709	1.6088	1.5678	1.5472	1.4676	1.5905	1.4461	1.6601	1.4878	1.332
Bcas2	0.6753	0.67664	0.66311	0.73528	0.66115	0.60522	0.70212	0.66495	0.70092	0.77888	0.70569	0.72963	0.74627	0.69273	0.54243
Bcas1	1.273	1.632	1.9846	1.3393	1.7164	1.7937	1.2325	1.3361	0.94832	1.4083	1.5126	1.4208	1.1791	1.2764	1.612
Bcap31	0.89965	1.1053	1.2221	0.97904	0.91797	1.0253	0.99208	0.87741	0.9211	1.0784	0.95265	0.91035	0.96275	0.9614	1.096
Bcan	1.1845	1.1421	1.1766	0.97982	1.2212	1.2505	1.064	1.0344	1.0848	0.94614	1.0867	1.1592	1.0909	0.8691	1.0721
Bax	0.48872	0.88371	0.66299	0.67422	0.66416	0.56427	0.63997	0.6033	0.91571	0.51605	0.65557	0.54107	0.64638	0.49075	0.76008
Basp1	0.95194	0.98022	1.0108	1.0148	0.93719	0.93503	1.011	1.002	1.0165	0.98866	1.0193	0.95666	1.0224	0.99426	0.88898
Bag6	0.94608	0.96526	0.93994	1.021	0.96444	0.96399	0.97999	0.7548	0.92335	0.94124	1.0003	0.87745	0.96809	0.78954	1.0133
Bag3	0.49934	0.51887	0.66336	0.82672	0.54152	0.66424	0.55925	0.58813	0.57844	0.48791	0.47718	0.60423	0.53139	0.79499	0.81836
Avp	1.6475	1.3183	1.4279	1.3871	1.3478	1.2681	1.3698	1.2735	1.2072	1.4492	1.4132	1.3113	1.4323	1.536	1.2184
Auh	1.7441	1.6101	1.4128	1.7482	1.5165	1.4998	1.5975	1.5908	1.4133	1.6048	1.2913	1.3975	1.3037	1.1445	1.3152
Atxn2l	0.6439	0.67869	0.6587	0.67256	0.7365	0.81268	0.65688	0.67929	0.63536	0.67262	0.68804	0.84523	0.64487	0.62233	0.71328
Atxn10	0.71242	0.67822	0.67112	0.66221	0.67691	0.6239	0.65738	0.69928	0.64595	0.72838	0.73022	0.73233	0.63748	0.67141	0.69563
Atpif1	1.0463	0.90473	0.81246	0.95548	0.96495	1.0287	1.0758	0.99495	1.0409	1.0872	1.0846	1.0783	0.95614	1.0111	0.95888
Atp8a1	1.5938	1.4678	1.3495	1.2026	1.2183	1.3531	1.3113	1.38	1.421	1.3639	1.2504	1.2637	1.2676	1.3776	1.1835
Atp6v1h	1.2593	1.2195	1.1839	1.1811	1.1784	1.2064	1.2338	1.1748	1.2701	1.1902	1.2351	1.2236	1.2094	1.1876	1.2145
Atp6v1g2	1.2225	1.1665	1.1648	1.236	1.3716	1.199	1.3044	1.1365	0.9235	1.127	1.2745	1.2372	1.5	1.1916	1.2677
Atp6v1g1	1.2079	1.0571	1.1612	1.2423	1.1617	1.2585	1.2991	1.2802	1.4479	1.2296	1.3551	1.2876	1.3641	1.3017	1.2611
Atp6v1f	1.1225	1.2907	1.0954	1.253	1.1341	1.0635	1.1822	1.1658	1.2895	1.2494	1.2169	1.216	1.1523	1.0968	1.1508
Atp6v1e1	1.2499	1.1745	1.312	1.2043	1.258	1.2133	1.313	1.2581	1.3342	1.2481	1.2041	1.2337	1.2346	1.1801	1.1795
Atp6v1d	1.2841	1.2467	1.2246	1.1915	1.2564	1.3309	1.3257	1.267	1.2984	1.266	1.3947	1.4441	1.2961	1.3949	1.3313
Atp6v1c1	1.3024	1.3321	1.2892	1.2322	1.1824	1.2706	1.3931	1.3037	1.351	1.2976	1.3651	1.2989	1.2772	1.2612	1.3002
Atp6v1b2	1.2378	1.1681	1.1727	1.1768	1.1842	1.1724	1.2243	1.2192	1.2408	1.1597	1.2291	1.1724	1.1893	1.2119	1.191
Atp6v1a	1.258	1.2336	1.2113	1.2224	1.2565	1.1886	1.3149	1.2646	1.2471	1.2346	1.2523	1.2124	1.2471	1.2266	1.2185
Atp6v0d1	1.44	1.3715	1.2166	1.3074	1.2253	1.2906	1.4885	1.3307	1.3989	1.3196	1.3234	1.3118	1.3569	1.3414	1.2439
Atp6v0c	1.4659	1.4507	1.499	1.6302	1.5126	1.6432	1.739	1.7219	1.4824	1.5636	1.4112	1.5862	1.5557	1.8139	1.7207
Atp6v0a1	1.4462	1.39	1.322	1.387	1.3178	1.2778	1.5187	1.2935	1.5068	1.342	1.3938	1.3548	1.4126	1.3878	1.3398
Atp6ap2	1.4145	1.5017	1.2843	0	1.3338	1.4856	1.52	1.3703	1.4405	0	1.5449	1.4933	1.4222	1.4364	1.2372
Atp6ap1	1.4382	1.5538	0	1.4741	0	1.3553	1.6927	1.5717	1.4467	1.5978	0	1.4428	0	1.4846	1.561
Atp5o	1.1609	1.2318	1.2566	1.171	1.1833	1.1899	1.2374	1.1698	1.1952	1.2392	1.1854	1.242	1.1706	1.2252	1.2214
Atp5l	0.95385	1.0412	1.0762	1.1338	1.0822	1.1086	1.1968	0.9876	0.9841	1.2074	0.9998	1.0092	1.0004	1.0923	1.0493
Atp5j2	1.1984	1.1388	1.2797	1.0716	1.1352	1.0852	1.1566	1.1539	1.1457	1.198	1.198	1.184	1.1724	1.2079	1.1672
Atp5j	1.0654	1.1893	1.1115	1.0714	1.1328	1.1858	1.2197	1.1869	1.1675	1.2615	1.1556	1.2287	1.1462	1.1436	1.1645
Atp5i	1.0109	1.0408	1.0946	1.1268	0.99614	1.1201	0.98357	1.1015	0.99779	1.1639	1.0193	1.0858	1.1348	1.122	1.1454
Atp5h	1.1712	1.3181	1.2289	1.1732	1.1853	1.1738	1.2567	1.2756	1.2449	1.2699	1.2566	1.2365	1.242	1.2478	1.23
Atp5f1	1.1356	1.2534	1.2124	1.2523	1.1427	1.1742	1.2646	1.2905	1.1724	1.2508	1.2187	1.2272	1.1376	1.1862	1.2001
Atp5e	1.0694	1.1582	1.1219	1.0324	1.0467	1.1227	1.1852	1.2136	1.1169	1.3112	1.202	1.255	1.3041	1.3515	1.1547
Atp5d	1.0335	1.0599	1.1203	1.0354	0.70603	0.98816	1.1023	1.1012	1.018	0.99106	1.0615	1.4474	1.1277	1.1319	1.5751
Atp5c1	1.1369	1.2288	1.1919	1.2078	1.1654	1.1732	1.2552	1.1857	1.2108	1.1876	1.291	1.2821	1.2257	1.2794	1.2297
Atp5b	1.1419	1.2094	1.2149	1.1273	1.238	1.1926	1.2708	1.1922	1.1939	1.2374	1.2192	1.2513	1.2122	1.2582	1.2491
Atp5a1	1.1736	1.2064	1.2029	1.1343	1.1995	1.1954	1.2052	1.1884	1.2068	1.2286	1.2028	1.2232	1.1951	1.251	1.2195
Atp2b2	1.4361	1.272	1.2317	1.2569	1.2053	1.2275	1.3974	1.2948	1.3769	1.3204	1.3115	1.2862	1.2328	1.1571	1.218
Atp2a2	0.85229	0.81776	0.79559	0.81939	0.76993	0.8028	0.78348	0.75624	0.85588	0.81376	0.79478	0.85825	0.78215	0.82896	0.84613
Atp1b3	1.3278	1.1377	1.5137	1.0934	1.1221	1.1455	1.1809	1.0343	0	1.0698	1.0816	1.0683	1.0624	1.212	1.1876
Atp1b2	1.5443	1.5636	1.527	1.5641	1.4424	1.62	1.4655	1.4944	1.5063	1.5373	1.5629	1.5033	1.4068	1.492	1.5051
Atp1b1	1.1901	1.1505	1.16	1.1221	1.1022	1.0449	1.1628	1.1431	1.1964	1.1046	1.1565	1.1135	1.1263	1.1221	1.0923
Atp1a3	1.3584	1.2677	1.2276	1.2043	1.1857	1.1601	1.3365	1.3017	1.303	1.1867	1.3238	1.2264	1.2367	1.205	1.237
Atp1a2	1.566	1.4986	1.4807	1.4467	1.4034	1.4631	1.4631	1.4322	1.4604	1.4404	1.476	1.5415	1.3586	1.3762	1.4913
Atp1a1	1.0168	0.90364	0.98405	0.91441	0.90713	0.87949	0.86118	0.84528	0.82857	0.89665	0.84398	0.90864	0.89804	0.9788	0.95754
Atp12a	0	1.5888	1.4848	1.5207	0	1.4579	1.3279	1.7325	1.2955	0	1.4482	1.4641	1.4803	1.4586	0
Atox1	1.1015	1.0814	1.1028	1.1622	1.0424	1.1095	0.99786	0.98801	1.1179	1.0901	1.0635	1.2026	1.1419	1.1323	1.0978
Atl1	1.2329	0.99658	1.099	1.2149	0.88708	1.1184	1.0944	0	1.1457	1.4061	0	1.1334	0.94241	1.0021	1.0516
Atic	1.0486	1.0051	0.95962	0.98967	0.9314	0.97323	0.99886	0.98076	1.0199	0.98889	1.052	1.0229	0.98979	0.95504	0.97914
Ate1	0.92249	0.82722	0.99196	0	0.85103	0.83152	1.1515	0.58202	0.93107	0.70031	0.68246	0.95941	0.96658	0.66444	0.91084
Atat1	0.84517	0.76057	0.78539	1.0397	0.85517	0.82999	0.81758	0.86281	0.84332	0.82091	0.8295	0.87231	0.78791	0.85074	0.8821
Atad3	0.97487	1.0867	0.88595	0.99622	0.93918	0.98861	0.95178	0.92148	1.0428	1.053	1.0127	0.99289	0.87871	0.99636	0.95308
Atad1	0.97014	0.98252	0.94359	0.96813	0.94539	0.88405	0.92595	0.90476	1.029	0.99512	0.98837	1.0146	0.95993	0.92859	0.94004
Astn1	0.99343	0.82396	0.89206	0.89224	0.90385	0.91537	0.95754	0.90905	0.74856	0.87251	0.92974	0.90738	0.94125	0.84104	0.8613
Asrgl1	1.1369	1.1198	1.1501	1.2499	1.1393	1.1904	1.0456	1.0624	1.1652	1.0859	1.1309	1.1592	1.0989	1.1386	1.1804
Asph	0.91517	0.8096	0.86217	0.86764	0.83603	0.78122	0.92164	0.71098	0.9318	0.84131	0.92239	0.86153	0.88489	0.78155	0.79017
Asns	0.8481	0.72515	0.77857	0.71059	0.81612	0.92445	0.69293	0.75213	0.70349	0.81695	0.73472	0.66045	0.72235	0.93122	0
Asna1	0.82335	0.84613	0.85336	0.83796	0.77501	0.83927	0.78288	0.80142	0.83788	0.9007	0.79683	0.79655	0.83931	0.8278	0.8734
Asl	1.0236	1.0031	0.92055	1.0535	1.0359	1.013	0.97793	0.87527	0.86907	0.8515	0.94804	0.8716	0.81036	0.83824	0
Asap2	0.99931	0	0.94354	0	0.84326	0.90256	0	0.85438	0.92123	0.78889	0.93168	0	0.86969	0.86211	0
Asah1	1.2579	1.3151	1.3809	1.5751	1.5174	1.5651	1.3438	1.2251	1.2555	1.5741	1.347	1.6458	1.2641	1.3126	1.5777
Arvcf	1.13	1.0073	1.0636	1.2722	0.95132	0.99141	0.86622	0.84713	0.93068	1.0455	0.91351	1.0385	1.0098	0.70138	1.0396
Arsb	2.6522	2.4199	2.2777	2.6351	2.3445	2.7163	2.4003	2.3063	2.6694	2.5171	2.5	2.6224	2.617	2.6943	2.6479
Arsa	2.1921	2.1002	2.3148	1.9208	1.9249	2.0452	1.9777	2.1273	1.9106	0	2.159	1.943	1.8997	1.8742	2.1181
Arrb1	1.3057	1.2114	1.3501	1.483	1.3526	1.414	1.4042	1.4447	1.5101	1.1881	1.3445	1.2057	1.2511	1.08	1.3547
Arpc5l	1.2426	1.1643	1.1108	1.0252	1.0946	1.1068	1.0566	1.1128	1.1138	1.0902	1.2162	1.1886	1.0936	1.0732	1.0663
Arpc5	0.93709	0.78589	0.82857	0.78377	0.719	0.81984	0.64894	0.78987	0.80019	0.83985	0.76481	0.74437	0.7879	0.84318	0.79484
Arpc4	0.75202	0.7944	0.81484	0.89305	0.85615	0.80657	0.87403	0.82051	0.82549	0.83406	0.83287	0.90351	0.82677	0.94147	0.85351
Arpc3	0.95008	0.90061	0.87816	0.92892	0.94646	0.88323	0.92658	1.0445	0.89628	0.98791	0.90216	0.84258	0.90468	0.83211	0.84848
Arpc2	0.88228	0.92011	0.93225	1.0148	0.95476	0.90456	0.89463	0.96075	0.98834	0.9395	0.96715	0.97854	0.93582	0.91633	0.8826
Arpc1a	1.1838	1.104	0.95104	1.059	1.2175	1.0705	1.0967	1.1477	1.0998	1.0875	1.053	1.094	1.0357	1.0611	0.92237
Arl8b	1.2584	1.2244	1.3594	1.277	1.2002	1.4033	1.1269	1.1639	1.2633	1.415	1.2386	1.4226	1.2332	1.2361	1.529
Arl8a	1.0809	0.99827	1.1997	1.2142	1.0652	0.99357	1.0132	1.1147	1.0964	1.0532	1.0204	1.1509	1.0392	1.1143	1.0826
Arl6ip5	0.85718	0.85283	0.75369	0.85885	0.8328	0.83203	0.84394	0.85838	0.88084	0.85955	0.84623	0.86915	0.86122	0.94394	0.8694
Arl6ip1	1.1526	1.159	1.137	1.0504	1.0481	0	1.0049	0.99732	1.0605	1.0891	1.1025	1.1483	1.0181	1.2423	0.94424
Arl3	0.79239	0.81605	0.70618	0.8251	0.78018	0.76307	0.69116	0.72481	0.78054	0.73278	0.71642	0.71315	0.80239	0.78852	0.66673
Arl1	0.78751	0.8337	0.78356	0.73517	0.74461	0.75564	0.78752	0.72688	0.78089	0.78046	0.7479	0.78627	0.73313	0.73386	0.7241
Arhgdia	0.89241	0.9049	0.94928	1.0528	0.96637	0.94644	0.95704	0.97263	1.0308	0.92029	1.0428	1.0374	0.9719	1.0414	0.92457
Arhgap1	1.042	1.0881	1.1201	1.0589	1.1059	1.1344	1.1104	1.1127	1.0992	1.0943	1.1748	1.0596	1.1189	1.116	1.0297
Arf6	0.96318	1.2306	1.1249	1.1341	1.1853	0.96718	1.2164	1.1254	1.1719	1.3795	1.1331	1.0971	1.1858	1.2209	0.85008
Arf5	0.50147	0.61172	0.71807	0.69636	1.228	0.77653	0.63389	0.71317	0.67204	0.63151	0.75416	0.74467	0.84689	0.86734	0.7458
Arf4	0.80578	0.84105	0.87265	0.85503	0.82402	0.82731	0.81034	0.78021	0.84942	0.83919	0.83818	0.85104	0.8629	0.8118	0.88504
Arf3;Arf1	0.98761	0.9497	0.97218	0.98236	0.97774	0.92182	0.97102	0.96617	0.91661	0.93173	0.94604	1.0037	0.95246	0.96943	0.94554
Arcn1	0.68998	0.7352	0.74316	0.74444	0.71202	0.7758	0.7384	0.74679	0.71997	0.76015	0.8239	0.76231	0.78712	0.77473	0.72585
Aqp4	0.88322	0.82584	0.87067	1.01	0.94926	0.96531	0.8178	0.90265	0.84933	0.78983	0.88521	0.92746	0.7399	0.68411	0.93811
Appl1	1.144	1.0474	1.1048	0.98204	0.92912	0.97617	1.1307	1.0238	0.96805	1.1255	1.1931	1.244	1.1563	1.0212	0.9944
Apool	0.86993	0.7716	0.98869	1.034	0.90444	1.0745	1.0713	0.9695	1.1764	1.0008	0.97162	1.0252	0.92675	1.0434	1.1239
Apoo	1.7014	1.4	1.4418	1.3091	1.3712	2.0677	1.5694	1.4956	1.296	1.611	1.404	1.5855	1.3023	1.3794	1.6689
Apoe	0.71576	0.74072	0.92543	0.82301	0.85445	0.81326	0.68684	0.79117	0.76994	0.82451	0.82785	0.91596	0.75556	0.77402	0.84779
Apoa1bp	1.2733	1.0348	1.1398	1.1289	1.2692	1.2756	1.1952	1.0698	1.2212	1.1648	1.1491	1.2399	1.169	1.1683	1.2106
Apmap	0.90403	0.94222	1.0231	0.98275	0.94191	0.9333	1.0693	0.91562	0.91229	0.86182	0.96413	1.0079	0.80742	0.86227	1.0266
Api5	0.74123	0.84408	0.70052	0.75491	0.74659	0.99983	0.70677	0.75532	0.78449	0.82069	0.81552	0.74485	0.83033	0.72641	0.7549
Apex1	0.66819	0.61414	0.64672	0.62514	0.61966	0.60424	0.62466	0.65103	0.58717	0.61449	0.64313	0.62141	0.65453	0.62239	0.57619
Apeh	0.6581	0.62876	0.65209	0.70151	0.47202	0.61431	0.53395	0.63644	0.62284	0.65718	0	0.59697	0.82224	0.96662	0
Ap3m2	1.0763	1.0239	1.0151	1.0134	0.95182	0.92272	0.96672	0.9626	1.0301	0.99248	0.98557	0.96386	1.0116	1.0213	0.95241
Ap3d1	0.94672	0.90214	0.93002	0.92261	0.91915	0.98833	0.93792	0.92552	0.98856	0.89046	1.0272	0.93343	0.90758	0.87794	0.83732
Ap3b2	0.92745	0.96943	0.93596	0.94151	0.99242	0.92176	0.99462	0.87042	0.99281	0.86265	0.97749	0.90844	0.92884	1.0284	0.86005
Ap2s1	1.0901	1.0777	1.1332	1.0421	1.1903	0.97529	1.0931	1.0144	1.0719	1.1629	1.1252	1.0591	1.0759	1.0736	1.0011
Ap2m1	1.052	1.0262	1.0852	0.99646	1.0477	1.0389	1.1112	1.0317	1.0844	1.0492	1.0447	0.9841	1.032	1.0263	1.0788
Ap2b1	1.0324	0.98234	0.97791	0.98193	0.9669	0.9562	0.99225	0.93973	0.98192	0.97585	0.96074	0.9527	0.9468	0.95645	0.94803
Ap2a2	1.2731	1.1136	1.162	1.1511	1.0749	1.0453	1.1914	1.0776	1.1937	1.086	1.1257	1.1018	1.0969	1.1476	1.0707
Ap2a1	1.0871	0.99323	1.0394	0.99178	1.0191	1.0084	1.0608	0.99935	1.0168	1.0192	1.0425	1.0134	0.98915	0.98674	1.0205
Ap1m1	0.92932	0.82463	0	0.83773	0.97755	1.3999	1.282	0.82842	0.83938	0.84538	1.3482	1.0207	0.80325	0.99562	1.6709
Ap1g1	0.95708	0.87132	0.86107	0.84628	0.84932	0.75936	0.84336	0.78844	0.86476	0.83468	0.89551	0.84988	0.87149	0.8482	0.92179
Ap1b1	0.98041	0.93368	0.87364	0.8767	0.81609	0.85324	0.94515	0.98426	0.95001	0.85218	0.93054	0.95666	0.92278	0.93078	0.90088
Anxa7	0.83847	0.87417	0.72827	0.93957	0.85206	0.82255	0.77718	0.83962	0.84287	0.79948	0.71309	0.77087	0.79653	0.79257	0.8582
Anxa6	0.79143	0.69286	0.71372	0.82105	0.7653	0.77386	0.69598	0.65458	0.69874	0.74055	0.69005	0.7281	0.73475	0.74903	0.76504
Anxa5	1.6707	1.528	1.8061	1.8822	1.7104	1.8626	1.5044	1.4686	1.4807	1.5895	1.455	1.5315	1.6436	1.7449	1.6936
Anxa2	0.8799	0.80874	0.92417	0.9797	0.89965	0.88544	0.75864	0.70422	0.75149	0.82377	0.69986	0.81939	0.89449	0.92079	0.93386
Anxa11	0.89082	0	0.79402	0.60368	0.55422	0.65251	0.81415	0.58394	1.0718	0	0.70393	0.73368	0	0.6281	0.65512
Anp32e	0.69401	0.88485	0.68267	0.78415	0.65865	0.66149	0.76002	0.73823	0.70444	0.74912	0.85568	0.78243	0.73401	0.79534	0.71569
Anp32b	0.5678	0.67791	0.71139	0.71496	0.67711	0.69328	0.61948	0.70665	0.59815	0.67257	0.64168	0.62485	0.62931	0.62915	0.58719
Anp32a	0.80985	0.80232	0.84376	0.73253	0.78538	0.79274	0.70401	0.78765	0.82107	0.80586	0.78626	0.79166	0.90236	0.8757	0.8658
Ano8	1.2278	1.2037	1.154	1.227	1.2171	1.2833	1.2416	1.207	1.2326	1.2228	1.2729	1.2608	1.3213	0	1.3536
Ank2	1.2509	1.258	1.1888	1.2335	1.1518	1.3422	1.2297	1.1575	1.2492	1.2524	1.2562	1.3335	1.2212	1.1938	1.3161
Amt	0.94383	0.94584	1.2241	1.105	0.94	1.0117	0.92834	0.97091	1.0158	1.0532	1.0916	1.0317	1.0461	1.0622	1.0568
Amph	1.1779	1.218	1.2588	1.0711	1.173	1.0285	1.204	1.1417	1.1721	1.1126	1.1981	1.1845	1.0139	1.0269	1.0083
Ampd3	0.58958	0.54918	1.1729	0.66813	0.63249	0.61886	0.65056	0.60602	0.57243	0.69494	0.6134	0.58587	0.57074	0.70978	0.63225
Ampd2	1.3142	1.5844	0	0	1.07	1.2323	1.108	1.5484	1.091	1.1994	1.0251	0.96859	1.1257	1.0671	1.0797
Alyref;Refbp2	0.68736	0.75732	1.084	0.75641	0.76467	0.73164	0.81222	0.85117	0.76171	0.72327	0.79721	0.89704	0.95351	0.88929	0.71567
Alg2	0.87649	0.89706	0.83092	0.87589	0.94158	0.95117	0.93498	0.93668	0.99543	0.91051	0.88275	0.83908	0.90943	1.0216	0.91423
Aldoc	0.90802	0.92437	0.90757	0.91372	0.91509	0.98909	0.92924	0.90593	0.94117	0.89494	0.88375	0.86669	0.88532	0.94128	0.92139
Aldoa	0.88362	0.85414	0.89097	0.849	0.86172	0.85389	0.90968	0.9163	0.89973	0.86566	0.89212	0.83861	0.8729	0.88858	0.86233
Aldh9a1	1.3156	1.3023	1.235	1.2997	1.129	1.2556	1.346	1.2129	1.3832	1.3152	1.368	1.2715	1.1408	1.3239	1.3921
Aldh7a1	1.1848	1.1241	1.1062	1.1796	1.0717	1.1282	1.1356	1.0872	1.1649	1.0965	1.1362	1.1237	1.1297	1.0935	1.1257
Aldh6a1	1.5013	1.5415	1.4359	1.492	1.4283	1.4707	1.5333	1.4689	1.6155	1.5683	1.6023	1.6219	1.4895	1.4377	1.5575
Aldh5a1	1.7733	1.8039	1.7139	1.8726	1.7091	1.7968	1.9264	1.8122	1.9535	1.8881	1.9933	1.937	1.8049	1.7873	1.9483
Aldh4a1	1.2986	1.2635	1.2013	1.1372	1.1984	1.1476	1.2472	1.225	1.2838	1.2741	1.2473	1.2626	1.1244	1.161	1.2586
Aldh3a2	1.0505	0.99869	0.96144	1.0519	1.0989	0.96434	1.0236	0.9538	1.0297	0.91562	1.1269	1.1332	0.98163	0.98762	0.98199
Aldh2	1.0084	1.0724	0.96171	0.96674	0.98813	0.99327	1.0392	0.9753	1.0079	1.0234	1.111	1.1499	1.0111	1.0239	1.0704
Aldh1l2	1.0067	1.0725	1.0533	1.3426	1.0281	0	0.98329	0.98529	0	0	0.93695	0.91665	0.68696	1.3358	0
Aldh1l1	0.5663	0.58782	0.56327	0.58001	0.56308	0.58033	0.53247	0.57525	0.58396	0.55935	0.60173	0.56394	0.57446	0.61376	0.59598
Aldh1a1	2.0716	2.6925	2.4018	1.8498	2.1536	2.4288	2.4442	2.4139	2.0004	2.305	2.5379	2.3927	2.3363	1.9788	2.1967
Aldh18a1	1.0603	1.075	0.95864	0.98414	0.99329	0.92131	1.0807	1.034	1.0052	1.0547	0.94043	0.97153	0.92151	1.0175	0.85835
Alcam	1.0247	1.0415	0.93739	1.0644	0.95822	0.95706	1.1715	1.153	1.2275	1.0243	1.1407	1.0796	1.1277	0.95721	0.91289
Alb	0.063663	0.0395	0.084901	0.07751	0.12934	0.16048	0.14122	0.16934	0.075032	0.088448	0.13087	0.13776	0.13195	0.1113	0.13617
Aktip	1.028	0.94472	1.0311	0.80012	1.0051	0.98109	0.97196	0.72169	0.94504	0.78796	0.92278	0.89234	1	0.89696	1.0016
Akt1	0.83873	0.75261	0.79082	0.76163	0.7614	0.62216	0.67631	0.77146	0.76836	0.67755	0.76785	0.81626	0.76617	0.79974	0
Akr7a2	1.0269	1.069	1.1119	1.1621	1.1111	1.1863	1.0771	1.0687	1.0946	1.2047	1.0306	1.1458	1.1758	1.1308	1.1524
Akr1e2	0.9288	0.77789	0.91926	0.70593	1.3198	0.90309	0.85223	0.7454	0	0.82844	0.95496	0.80633	0.82704	0.77906	0
Akr1b1	1.2872	1.1478	1.1897	1.2424	1.2402	1.2237	1.1792	1.1305	1.1884	1.2121	1.2281	1.2755	1.1311	1.1746	1.0877
Akr1a1	1.0402	1.0428	1.0489	0.9959	1.0288	1.0232	1.0956	1.0524	1.0515	0.92393	0.98016	0.98994	1.0274	1.0121	0.91394
Akap12	0.52353	0.53473	0.58462	0.43219	0.61227	0.52942	0.52402	0.48228	0.54645	0.58171	0.59044	0.53675	0.51083	0.5494	0.33958
Ak4	1.4849	1.3264	1.4681	1.378	1.1483	1.288	1.4564	1.1867	1.2155	1.4041	1.3252	1.4623	1.252	1.2208	1.3339
Ak3	1.4021	1.6192	1.3604	1.5461	1.4945	1.5905	1.405	1.3544	1.4719	1.5548	1.2724	1.3826	1.3649	1.4385	1.6437
Ak2	0.86468	0.9015	0.87555	0.90202	0.86334	0.8675	0.87414	0.89065	0.82635	0.93456	0.90953	0.88008	0.89716	0.90647	0.9657
Ak1	1.0481	1.1309	1.0344	1.0771	1.0829	1.02	1.1095	1.0091	1.02	1.0512	1.0634	1.1106	1.1252	1.087	1.0664
Aimp2	0.81872	0.8415	0.79026	0.74287	0.87294	1.1365	0.72223	0.87904	0.78734	0	0.91305	0.79697	0.84601	0.78087	0.69736
Aimp1	0.85377	0.95412	0.78679	0.75976	0.81765	0.90375	0.81727	0.8828	0.88587	0.80842	0.85441	0.83025	0.84306	0.82949	0.81882
Aifm1	1.264	1.2467	1.1965	1.0309	1.0238	0.85644	1.1041	1.0184	1.1008	1.3088	0.93112	0.96482	1.2025	1.2177	1.0398
Ahsa1	0.85014	0.80625	0.81858	0.74869	0.89453	0.82574	0.94021	0.81579	0.80973	0.78291	0.77675	0.85307	0.81844	0.8366	0.85381
Ahi1	0.91495	0.82017	0.83042	0.76222	0.7935	0.75654	0.83677	0.82461	0.84413	0.81269	0.83459	0.83265	0.74193	0.75272	0.82409
Ahcyl2	1.4461	1.5367	1.3408	1.2389	1.3337	1.2382	1.26	1.2528	1.3217	1.327	1.3367	1.3402	1.3207	1.1441	1.3217
Ahcyl1	2.0288	2.1031	1.8621	2.0505	1.8637	2.0321	1.9694	1.7625	2.1488	1.9521	2.0489	2.0201	1.8466	1.8232	2.0572
Ahcy	1.0451	0.99914	1.0726	1.0403	1.0695	0.98312	1.0431	1.001	1.0002	0.99857	0.93137	0.98591	0.98095	0.95401	0.89542
Agxt2l1	2.4079	3.6758	3.8012	2.5576	3.6681	3.3392	3.0717	2.905	3.3076	2.6835	3.8204	3.8288	3.5788	3.1084	0
Agpat5	1.1668	1.1132	1.311	1.0337	1.0135	1.0252	0.94751	0.97895	0.99328	0.96542	1.0317	1.0018	1.0415	0.98158	1.4152
Agpat4	0.98429	1.0412	1.1971	0.82163	0.97112	0.98033	0.99407	0.89521	0.99287	0.93774	0.96351	0.94775	0.98281	0.98848	1.0634
Agpat3	1.1399	1.0866	1.0598	0.99639	1.0322	1.0752	1.1656	1.0572	1.1255	1.1437	1.2617	1.203	1.1246	1.2405	1.248
Agpat1	0.94081	0.85106	0.92251	0.94184	0.88809	0.90734	0.94376	0.87734	0.94698	0.86929	0.88066	0.88313	0.85428	0.90755	1.0074
Agfg1	0.97585	1.1206	0	0.95089	0	0.90541	0.8313	0.98297	0.92249	0.97509	0.9201	0	0.97726	0.56635	0
Aga	1.2455	1.3118	1.3689	1.3758	1.323	1.3187	1.2192	1.2063	1.3362	1.3442	1.1758	1.4994	1.2975	1.3258	1.3219
Afg3l2	0.75367	1.0947	0.77803	0.91593	0.99349	1.0649	0.99881	1.3178	0.97707	1.1747	1.0088	1.0191	0.91248	0.85979	0.95446
Adssl1	2.2755	2.7069	2.9649	2.4188	3.7545	2.5908	2.2959	1.6963	2.5866	1.721	1.6278	2.2253	1.6539	1.6262	0
Adss	0.72193	0.64716	0.65053	0.66852	0.59425	0.61304	0.684	0.66745	0.62958	0.56107	0.63198	0.65485	0.76202	0.5917	0.66143
Adsl	0.89678	0.97327	0.90583	1.0075	1.1279	0.95969	0.98497	0.86144	0.90858	0.96754	0.99332	0.92277	0.96009	0.96707	0.91959
[truncated: 83 more rows]
