# Supplementary material for: Multi‐Omic Analysis Reveals Astrocytic Annexin‐A2 as Critical for Network‐Level Circadian Timekeeping in the Suprachiasmatic Nucleus
Source: Glia. 2025 Apr 2;73(7):1483–501. doi: 10.1002/glia.70018 (PMC12121465; doi:10.1002/glia.70018)
Supplement: Supplementary file 3 — Supporting Information 2 Circadian SCN Proteome. [file GLIA-73-1483-s001.xlsx]

## Sheet: Sheet1
	Names	RAIN_pVal	RAIN_phase	peak.shape	RAIN_period	JTK_BH.Q	JTK_ADJ.P	JTK_PER	JTK_LAG	JTK_AMP	CT0_rep1	CT0_rep2	CT0_rep3	CT6_rep1	CT6_rep2	CT6_rep3	CT12_rep1	CT12_rep2	CT12_rep3	CT18_rep1	CT18_rep2	CT18_rep3	CT24_rep1	CT24_rep2	CT24_rep3
1	Cck	1.99775371218193e-05	6	12	24	0.0856728985300414	4.11493268636126e-05	24	0	0.660119535576701	4.2207	6.2145	2.8584	0	1.8809	2.0621	1.7259	1.7003	1.6521	2.1702	1.806	2.3478	2.4945	3.3585	2.3827
2	Fkbp1a	8.42469967730544e-05	12	12	24	0.418937852063902	0.0102621664050235	24	9	0.0553134279583178	0.99205	1.0285	0.92862	1.1718	1.0646	1.0294	1.0355	0.95762	0.9607	0.91117	0.9046	0.9514	0.98718	0.95906	0.94925
3	Mif	0.000117630447391865	18	12	24	0.304358336901194	0.00276337947766519	24	12	0.0251376460711817	1.0298	1.0722	1.0342	1.0734	1.082	1.092	1.1287	1.1067	1.0985	1.0978	1.0416	1.0866	1.0875	1.0346	1.0327
4	Rnh1	0.000263601909310785	6	12	24	0.304358336901194	0.00100737357880215	24	3	0.0410793684530324	0.95316	0.94008	0.97966	0.96714	0.91517	0.91693	0.87626	0.87987	0.89486	0.91458	0.88182	0.89268	0.92604	0.97828	0.96092
5	Tubb3	0.000263601909310785	18	12	24	0.304358336901194	0.00169397269397269	24	15	0.0494179251701748	0.81387	0.78905	0.79949	0.78901	0.84534	0.81575	0.90929	0.89288	0.8871	0.83274	0.85988	0.86183	0.82121	0.78077	0.8083
6	Xpo5	0.00027521026541521	6	6	24	0.486455974794436	0.0151871461871462	24	0	0.0644881384442132	0.82926	0.80971	0.79134	0.79183	0.67786	0.6483	0.68972	0.70326	0.70563	0.73278	0.79181	0.75263	0.81398	0.8897	0.80332
7	Psat1	0.000447486803787697	12	6	24	0.304358336901194	0.00169397269397269	24	6	0.0951659661459915	1.0772	1.0733	1.1855	1.1372	1.2147	1.2025	0.98963	1.0292	1.0129	1.0691	0.99255	1.0003	1.1292	1.0993	1.0592
8	Fabp5	0.000492235484166467	12	6	24	0.550428236135637	0.0438862090290662	24	6	0.124945768235663	1.507	1.5197	1.6433	1.6858	1.6693	1.6032	1.2563	1.3868	1.4245	1.5181	1.452	1.4925	1.5615	1.4043	1.5948
9	Acat1	0.000542607775826452	24	12	24	0.418937852063902	0.0102621664050235	24	21	0.0325976226126999	1.2739	1.2306	1.2374	1.1884	1.2122	1.1556	1.2404	1.2478	1.1935	1.2786	1.2504	1.2698	1.2275	1.191	1.2555
10	Appl1	0.000542607775826452	24	12	24	0.304358336901194	0.00438556681413824	24	21	0.105493260685221	1.144	1.0474	1.1048	0.98204	0.92912	0.97617	1.1307	1.0238	0.96805	1.1255	1.1931	1.244	1.1563	1.0212	0.9944
11	Rab3b	0.000542607775826452	24	12	24	0.418937852063902	0.0102621664050235	24	18	0.0612831769584851	0.94835	0.90907	0.85175	0.86427	0.80846	0.77168	1.0138	0.88346	0.91186	0.94846	0.99782	0.93255	0.93026	0.88894	0.89295
12	Serpinb6	0.000542607775826452	12	12	24	0.304358336901194	0.00100737357880215	24	6	0.121339523651611	1.5005	1.6039	1.5534	1.7331	1.5746	1.6352	1.3942	1.4038	1.5456	1.4044	1.4512	1.3924	1.5593	1.5428	1.5656
13	Ssb	0.000542607775826452	24	12	24	0.418937852063902	0.0102621664050235	24	18	0.0406657109860383	0.80236	0.83325	0.85119	0.77891	0.72145	0.78509	0.84845	0.8539	0.86144	0.86343	0.85515	0.85704	0.87608	0.83884	0.83714
14	Hip1r	0.000586912766058885	6	18	24	0.418937852063902	0.0102621664050235	24	3	0.101314259608409	1.1167	0.94111	1.0696	0.89303	0.96369	0.9107	0.85266	0.84526	1.1095	0	0.85615	0.68302	0.98576	1.4783	1.1531
15	Dmxl2	0.000612531604294426	6	12	24	0.304358336901194	0.00357447314590172	24	3	0.0453255446740577	1.2598	1.1649	1.2025	1.0943	1.1414	1.1594	1.1191	1.0672	1.066	1.0817	1.2598	1.134	1.5857	1.2021	1.2523
16	Anxa5	0.000847869733492478	12	6	24	0.304358336901194	0.00438556681413824	24	6	0.175168027369437	1.6707	1.528	1.8061	1.8822	1.7104	1.8626	1.5044	1.4686	1.4807	1.5895	1.455	1.5315	1.6436	1.7449	1.6936
17	Snap47	0.000847869733492478	18	18	24	0.304358336901194	0.00276337947766519	24	18	0.0632082751702655	0.87005	0.86512	0.81645	0.76503	0.84695	0.76981	0.91917	0.89641	0.94793	0.86276	0.95578	0.87418	0.84953	0.85621	0.82198
18	Smc3	0.000972419245744545	6	6	24	0.418937852063902	0.00852454688168974	24	0	0.198758877356774	0.72882	0.88203	1.2671	0.52209	0.60578	0	0.65789	0	0.70588	0.68251	0.80394	0.64657	0.73578	0.73269	0.71962
19	Hnrnpl	0.00108914823569566	6	12	24	0.415599492944031	0.00678692735835593	24	3	0.0113490638380441	0.71489	0.73232	0.72381	0.68055	0.73402	0.6848	0.67074	0.71171	0.6636	0.7143	0.71887	0.68544	0.75234	0.74594	0.72519
20	Rpl10;Rpl10l	0.00119944876761637	24	12	24	0.550428236135637	0.0438862090290662	24	21	0.0154856385079854	0.76835	0.74389	0.76489	0.71701	0.73871	0.74242	0.75435	0.77008	0.75629	0.77041	0.77106	0.78278	0.79835	0.83731	0.74294
21	Agpat5	0.00121016470632851	6	12	24	0.418937852063902	0.0102621664050235	24	3	0.0635335442896112	1.1668	1.1132	1.311	1.0337	1.0135	1.0252	0.94751	0.97895	0.99328	0.96542	1.0317	1.0018	1.0415	0.98158	1.4152
22	Atp1a1	0.00121016470632851	6	12	24	0.418937852063902	0.0102621664050235	24	0	0.0336565150175267	1.0168	0.90364	0.98405	0.91441	0.90713	0.87949	0.86118	0.84528	0.82857	0.89665	0.84398	0.90864	0.89804	0.9788	0.95754
23	Flna	0.00121016470632851	6	12	24	0.304358336901194	0.00169397269397269	24	3	0.0286166114346196	0.54994	0.5231	0.55944	0.54737	0.50689	0.56748	0.49255	0.47122	0.49199	0.54451	0.50676	0.51911	0.53921	0.59934	0.58304
24	Cops7a	0.00131939364437801	24	12	24	0.304358336901194	0.00276337947766519	24	21	0.0590575583647005	1.063	1.1074	1.0762	1.0376	0.98994	0.99413	1.1457	0.99123	1.042	1.1347	1.1877	1.0968	1.0107	1.0588	1.06
25	Cox6b1	0.00131939364437801	24	12	24	0.304358336901194	0.00438556681413824	24	21	0.0370117366942569	0.8516	0.8315	0.86575	0.81355	0.80822	0.79057	0.83727	0.82227	0.80468	0.90923	0.86432	0.87425	0.86182	0.87007	0.80689
26	S100a6	0.00131939364437801	12	12	24	0.304358336901194	0.000579325436468294	24	6	0.0744406663894138	1.0723	1.0091	1.093	1.1843	1.2604	1.219	1.0086	1.0589	1.1226	0.98905	0.99351	1.0379	1.165	1.3126	1.216
27	Wdr6	0.00143933852113964	24	12	24	0.304358336901194	0.00438556681413824	24	21	0.0477385465648568	0.60959	0.61877	0.58876	0.57572	0.53944	0.53212	0.57081	0.55298	0.59662	0.70253	0.62876	0.65487	0.57389	0.50197	0.62762
28	Slc6a1	0.00168396349846423	18	18	24	0.486455974794436	0.0151871461871462	24	18	0.0555679863995449	1.1423	1.2367	1.1251	1.124	0.88379	0.99943	1.1976	1.2466	1.2815	1.1852	1.1467	1.133	1.0007	1.0839	1.066
29	Blmh	0.00191620389739965	12	18	24	0.518319070951724	0.0313680129394415	24	9	0.0402962476928684	0.80462	0.83148	0.84572	0.9437	0.8746	0.91371	0.83016	0.8675	0.88693	0.81795	0.82881	0.81994	0.81268	0.80942	0.82728
30	Hspa2	0.00204786685614853	6	12	24	0.304358336901194	0.00169397269397269	24	3	0.0928006939629224	1.0633	1.0006	1.1805	1.0896	1.0346	1.0675	0.86062	0.8803	0.89842	1.034	0.94346	1.0218	1.0734	1.0783	1.0976
31	Ruvbl1	0.00204786685614853	6	12	24	0.304358336901194	0.00438556681413824	24	3	0.0153654303551837	0.82324	0.78916	0.82117	0.82482	0.78904	0.72233	0.78017	0.74554	0.75015	0.80425	0.80487	0.76896	0.85962	0.86391	0.87344
32	Tppp3	0.00204786685614853	6	12	24	0.304358336901194	0.00169397269397269	24	3	0.0350583542112291	0.82952	0.85408	0.86345	0.87305	0.82085	0.83025	0.78098	0.77617	0.75796	0.81356	0.81185	0.86627	0.94615	0.92671	0.85585
33	Palm	0.00210782428713961	12	18	24	0.304358336901194	0.00276337947766519	24	12	0.0770746391493337	1.3103	1.3813	1.2056	1.5384	1.4587	1.5164	1.5499	1.3268	1.4788	1.4386	1.436	1.4342	1.4213	1.3411	1.3995
34	Txndc12	0.00210782428713961	6	6	24	0.304358336901194	0.00169397269397269	24	0	0.047204680945061	0.69793	0.72524	0.70562	0.56124	0.62789	0.59317	0.58163	0.63099	0.58631	0.63353	0.60441	0.61122	0.66578	0.61405	0.64708
35	Gaa	0.0022083039915451	24	12	24	0.304358336901194	0.000320869606583892	24	18	0.0351502780927833	0.94598	0.95312	0.9599	0.91733	0.93276	0.88439	0.96805	0.96637	0.98507	0.9528	1.0265	1.0035	0.94866	0.94895	0.91015
36	Idh2	0.00227540761794281	6	12	24	0.304358336901194	0.00438556681413824	24	3	0.0484898475198676	1.6592	1.5459	1.6074	1.6242	1.5343	1.5427	1.4988	1.4525	1.5554	1.5285	1.4797	1.5563	1.6422	1.6362	1.6549
37	Sod2	0.00245975501803184	18	12	24	0.515381716197125	0.0220312068883497	24	15	0.0679299807016386	0.89707	0.89602	0.9315	0.93295	0.93453	0.9476	1.1152	1.027	0.99783	1.0162	0.98155	1.0312	0.98153	0.98557	0.89934
38	Ecsit	0.00246600954961127	24	12	24	0.515381716197125	0.0220312068883497	24	21	0.0773574818618084	1.114	1.1262	1.1417	0	1.1037	1.0237	1.0473	1.0502	1.1901	1.2158	1.1647	1.2322	1.1662	1.0627	1.016
39	Eif3d	0.00246600954961127	12	12	24	0.550428236135637	0.0438862090290662	24	6	0.0665528902452778	0.78415	0.78029	0.76369	0.87345	0.91719	1.0128	0.79242	0.77998	0.70664	0.77868	0.75633	0.66543	0.73611	0.76772	0.91628
40	Gnas	0.00246600954961127	24	12	24	0.518319070951724	0.0313680129394415	24	18	0.0332340187157677	1.203	1.2118	1.1644	1.1522	1.1946	1.1557	1.2496	1.1573	1.1931	1.2586	1.2865	1.2233	1.1638	1.2274	1.1598
41	L1cam	0.00246600954961127	24	12	24	0.515381716197125	0.0220312068883497	24	21	0.0826784603902371	0.98658	1.0667	0.86938	0.90809	0.85412	0.80583	0.97519	0.95757	0.97717	0.97194	1.0932	1.3319	0.9877	0.96476	0.85793
42	Marc2	0.00246600954961127	24	12	24	0.304358336901194	0.00276337947766519	24	18	0.0463154941677189	1.1231	1.1047	1.1204	1.0885	1.0726	1.0161	1.1179	1.2514	1.1385	1.136	1.3381	1.1536	1.1261	1.0594	1.0501
43	Pdia6	0.00246600954961127	12	12	24	0.550428236135637	0.0438862090290662	24	6	0.019919198026025	0.6532	0.66187	0.65401	0.65853	0.66664	0.66409	0.61388	0.66119	0.63359	0.64305	0.62595	0.59477	0.63221	0.64657	0.65931
44	Snrpe	0.00246600954961127	24	12	24	0.486455974794436	0.0151871461871462	24	21	0.0312930106014107	0.71478	0.74377	0.72497	0	0.6587	0.69727	0.74025	0.70279	0.7092	0.75961	0.76307	0.72223	0.78197	0.72028	0.67669
45	Hnrnpu	0.00250294837973709	6	12	24	0.418937852063902	0.0102621664050235	24	0	0.0136436253429944	0.72543	0.73183	0.72529	0.70076	0.71247	0.68901	0.68493	0.70717	0.66335	0.67747	0.71999	0.69681	0.72838	0.7133	0.70315
46	Crip2	0.00264897312934711	12	6	24	0.415599492944031	0.00678692735835593	24	3	0.075688709858208	0.89779	0.78638	0.90313	0.99757	0.9117	0.91635	0.75465	0.78394	0.77107	0.89628	0.83753	0.80898	0.91647	0.92201	0.99585
47	Map2	0.00264897312934711	18	18	24	0.515381716197125	0.0220312068883497	24	18	0.034167399666934	0.84616	0.89113	0.89836	0.81356	0.85141	0.834	0.92854	0.92207	0.93514	0.85753	0.92567	0.8682	0.85564	0.82724	0.84681
48	Pde2a	0.00264897312934711	18	18	24	0.515381716197125	0.0220312068883497	24	18	0.0765089537243845	1.072	1.0264	1.0515	0.94376	0.9637	0.9813	1.2106	1.1776	1.1676	1.0135	1.0977	1.0293	0.95724	0.98523	0.94486
49	Slc38a3	0.00291387044228183	24	18	24	0.418937852063902	0.0102621664050235	24	21	0.10090413767532	1.2587	1.3847	1.2325	1.1806	1.2137	1.2366	1.084	1.1794	1.2124	1.4009	1.3319	1.3348	1.21	1.2148	1.2263
50	Idh3a	0.00320628633428603	18	12	24	0.304358336901194	0.00438556681413824	24	15	0.0420198204720104	1.2326	1.2639	1.1788	1.2042	1.2175	1.2262	1.2932	1.3431	1.283	1.2752	1.2404	1.2652	1.1896	1.2452	1.157
51	Atp5j2	0.00328647045799298	6	6	24	0.418937852063902	0.0102621664050235	24	21	0.0445477272147525	1.1984	1.1388	1.2797	1.0716	1.1352	1.0852	1.1566	1.1539	1.1457	1.198	1.198	1.184	1.1724	1.2079	1.1672
52	Sec22b	0.00361511750379228	12	18	24	0.515381716197125	0.0220312068883497	24	12	0.0196752461865157	0.88729	0.92769	0.90458	0.9129	0.97919	1.0252	0.96767	0.97247	0.92863	0.95929	0.9572	0.96383	0.90555	0.92259	0.92561
53	Syne2	0.00409539510997296	6	12	24	0.518319070951724	0.0313680129394415	24	3	0.0860796440077443	0.93322	1.0344	1.0736	0.88931	1.0329	0.94503	0.84301	0.77234	0.8371	0.82625	1.0292	0.89295	0.90603	0.99724	1.0495
54	Arrb1	0.00441660798309021	18	6	24	0.515381716197125	0.0220312068883497	24	9	0.115877123766946	1.3057	1.2114	1.3501	1.483	1.3526	1.414	1.4042	1.4447	1.5101	1.1881	1.3445	1.2057	1.2511	1.08	1.3547
55	Cend1	0.00441660798309021	18	18	24	0.304358336901194	0.00276337947766519	24	18	0.0644174277660945	1.1648	1.2068	1.2057	1.1314	1.1202	1.0576	1.2883	1.2096	1.2576	1.2506	1.2759	1.1867	1.1268	1.0821	1.1088
56	Ncam1	0.00441660798309021	18	18	24	0.515381716197125	0.0220312068883497	24	15	0.0323501352392845	1.1658	1.1945	1.1432	1.1736	1.1068	1.1515	1.2051	1.2037	1.2264	1.1997	1.2083	1.2025	1.2012	1.151	1.1358
57	Dynll1	0.00450493462097025	6	12	24	0.304358336901194	0.00438556681413824	24	3	0.0510460385338569	1.0387	1.1388	1.1046	0.90575	1.0959	1.0471	1.014	1.0324	0.95242	1.0719	0.95654	0.99325	1.1598	1.1463	1.25
58	Cd200	0.00477352051207324	24	12	24	0.515381716197125	0.0220312068883497	24	18	0.0446679353675543	0.99919	1.106	1.0191	0.94159	0.99675	0.91491	0.9786	1.0635	1.0298	1.078	1.0771	1.089	1.0646	0.82351	0.9537
59	Ctnna1	0.00477352051207324	24	12	24	0.418937852063902	0.0102621664050235	24	21	0.0385726749137262	1.1311	1.0835	1.1078	1.0475	1.029	1.0666	1.1006	1.0227	1.0933	1.1106	1.0983	1.1516	1.0695	1.0814	1.1085
60	Ddx3x;D1Pas1	0.00477352051207324	24	12	24	0.486455974794436	0.0151871461871462	24	21	0.0230711265031641	0.86423	0.83797	0.86326	0.81697	0.83875	0.78092	0.83163	0.83193	0.85679	0.88905	0.91975	0.85778	0.90414	0.87038	0.8558
61	Ctnna2	0.00525087256328056	24	12	24	0.304358336901194	0.00276337947766519	24	18	0.0619248763624119	1.0835	1.115	1.0703	1.0234	0.99163	0.9864	1.1126	1.0654	1.1729	1.114	1.2484	1.0964	1.0552	1.0659	0.97889
62	Dbt	0.00525087256328056	24	12	24	0.415599492944031	0.00678692735835593	24	18	0.0992424367395319	1.4933	1.5638	1.3435	1.4264	1.3561	1.22	1.5772	1.434	1.5249	1.4795	1.5926	1.638	1.3881	1.4385	1.3741
63	Fam120c	0.00525087256328056	24	12	24	0.304358336901194	0.00438556681413824	24	18	0.0595366232089543	0.7567	0.82862	0.7453	0.60774	0.69257	0.78299	0.79624	0.81957	0.82979	0.80089	0.8667	0.97656	0.72224	0.82514	0.74222
64	Atp6v1c1	0.00529992957970825	18	18	24	0.418937852063902	0.0102621664050235	24	18	0.0441057854765109	1.3024	1.3321	1.2892	1.2322	1.1824	1.2706	1.3931	1.3037	1.351	1.2976	1.3651	1.2989	1.2772	1.2612	1.3002
65	Lmna	0.00546612226229298	6	18	24	0.515381716197125	0.0220312068883497	24	3	0.0260215295476649	1.0811	1.0566	1.1198	1.1103	1.0753	1.0531	1.0637	1.0502	1.0191	1.0399	1.0365	1.0515	1.0983	1.1045	1.0701
66	Atxn10	0.00572822461448788	24	12	24	0.515381716197125	0.0220312068883497	24	21	0.0359493087555241	0.71242	0.67822	0.67112	0.66221	0.67691	0.6239	0.65738	0.69928	0.64595	0.72838	0.73022	0.73233	0.63748	0.67141	0.69563
67	Rufy3	0.00572822461448788	24	12	24	0.415599492944031	0.00678692735835593	24	18	0.0242184072556393	0.96052	0.97717	0.94247	0.87346	0.9024	0.89249	0.97793	0.92693	0.9469	0.9481	0.99263	0.94422	0.9376	0.93399	0.89655
68	Anp32a	0.00601273448852228	6	6	24	0.518319070951724	0.0313680129394415	24	3	0.00473761543394994	0.80985	0.80232	0.84376	0.73253	0.78538	0.79274	0.70401	0.78765	0.82107	0.80586	0.78626	0.79166	0.90236	0.8757	0.8658
69	Actn4	0.00638099465787113	6	12	24	0.515381716197125	0.0220312068883497	24	3	0.024501249968114	0.87823	0.83621	0.90726	0.91823	0.82625	0.84426	0.8059	0.80728	0.83929	0.85349	0.8493	0.85164	0.89847	0.91812	0.93443
70	Faah	0.00638099465787113	6	12	24	0.486455974794436	0.0151871461871462	24	3	0.0604929851305091	1.353	1.209	1.2102	1.2619	1.1947	1.2408	1.0229	1.0826	1.177	1.1858	1.1425	1.2255	1.286	1.2081	1.2581
71	Fhl1	0.00638099465787113	6	12	24	0.515381716197125	0.0220312068883497	24	3	0.0624021734397128	0.97941	0.93795	1.0413	1.036	0.91752	0.98303	0.83726	0.86904	0.81539	0.99126	0.94487	0.91965	0.96606	1.0191	1.0532
72	Mapt	0.00638099465787113	18	12	24	0.550428236135637	0.0438862090290662	24	12	0.0517248610437961	1.1665	1.126	0.98221	1.0777	1.2135	1.1644	1.2564	1.2827	1.1949	1.1155	1.1441	1.1682	1.0815	1.0194	1.1499
73	Pygb	0.00638099465787113	6	12	24	0.550428236135637	0.0438862090290662	24	0	0.0337643488016577	1.142	1.0944	1.1487	1.1505	1.087	1.0899	1.045	1.0247	1.0606	1.1207	1.0878	1.1313	1.1019	1.1195	1.2265
74	Rpl27a	0.00708999406430126	6	12	24	0.518319070951724	0.0313680129394415	24	0	0.025593729945047	0.68069	0.69723	0.76668	0.71238	0.70951	0.65886	0.65021	0.67762	0.64261	0.70119	0.71337	0.71821	0.73009	0.7483	0.72824
75	Capg	0.00712508074285784	12	6	24	0.550428236135637	0.0438862090290662	24	6	0.0982577905467297	0.81347	0.87532	0.98652	1.009	0.8895	0.8802	0.71027	0.73662	0.80052	0.83368	0.76469	0.7424	0.76743	0.88688	1.1563
76	Clptm1	0.00712508074285784	24	18	24	0.486455974794436	0.0151871461871462	24	0	0.0481115453919326	0.70588	0.74625	0.71158	0.62474	0.67213	0.67389	0.67019	0.65745	0.65475	0.67995	0.74789	0.74675	0.71127	0.70302	0.76719
77	Slc25a11	0.00712508074285784	18	18	24	0.515381716197125	0.0220312068883497	24	18	0.0606697618258058	1.2548	1.2916	1.1396	1.2474	1.2614	1.227	1.3673	1.2841	1.3391	1.3347	1.3489	1.3079	1.2582	1.258	1.2776
78	Tnpo1	0.00714024975118675	12	12	24	0.486455974794436	0.0151871461871462	24	9	0.0384206469557711	0.81595	0.86336	0.8557	0.94256	0.87009	0.87669	0.85769	0.87087	0.89761	0.80248	0.7686	0.84731	0.82162	0.69836	0.83666
79	Tkt	0.00769217917993973	6	18	24	0.550428236135637	0.0438862090290662	24	6	0.0192297689143681	0.82192	0.81458	0.80547	0.80698	0.79863	0.82613	0.79223	0.79854	0.78305	0.79647	0.76012	0.7739	0.80438	0.80457	0.79418
80	Dnm1	0.00783758881714363	18	18	24	0.518319070951724	0.0313680129394415	24	18	0.0598565890274413	1.1829	1.2192	1.2316	1.1133	1.1799	1.1305	1.309	1.272	1.3332	1.1447	1.2871	1.1972	1.1946	1.1311	1.1596
81	S100a4	0.00783758881714363	12	6	24	0.418937852063902	0.0102621664050235	24	6	0.0637704250613089	0.36199	0.36152	0.43344	0.47178	0.44936	0.50839	0.29003	0.37717	0.33582	0.38982	0.35194	0.32409	0.36314	0.49004	0.40368
82	Uqcrfs1	0.00846139709793371	18	18	24	0.418937852063902	0.0102621664050235	24	18	0.0283567496925336	0.85255	0.8893	0.90161	0.84299	0.8477	0.86347	0.94738	0.90207	0.88501	0.8837	0.90834	0.91541	0.88832	0.85262	0.87227
83	Hsp90b1	0.00851836375520513	6	18	24	0.515381716197125	0.0220312068883497	24	6	0.030432108095316	0.68027	0.70351	0.68458	0.6648	0.6994	0.697	0.65467	0.63829	0.64576	0.6421	0.63255	0.66458	0.67067	0.69207	0.68094
84	Sucla2	0.00851836375520513	24	12	24	0.486455974794436	0.0151871461871462	24	18	0.039156038008205	1.3059	1.3047	1.3055	1.2144	1.2958	1.2573	1.3785	1.2805	1.3527	1.369	1.3286	1.3152	1.2738	1.317	1.2845
85	Anxa6	0.00855009689142941	12	6	24	0.518319070951724	0.0313680129394415	24	6	0.0458169838869822	0.79143	0.69286	0.71372	0.82105	0.7653	0.77386	0.69598	0.65458	0.69874	0.74055	0.69005	0.7281	0.73475	0.74903	0.76504
86	Acot11	0.00877025515559492	24	12	24	0.518319070951724	0.0313680129394415	24	21	0.126094816755091	1.4875	1.4358	1.5876	1.2171	1.2539	1.438	1.3554	1.3273	1.556	1.4912	1.6378	1.5694	1.2854	1.3538	1.5409
87	Aldh6a1	0.00877025515559492	24	12	24	0.550428236135637	0.0438862090290662	24	18	0.0702157033718242	1.5013	1.5415	1.4359	1.492	1.4283	1.4707	1.5333	1.4689	1.6155	1.5683	1.6023	1.6219	1.4895	1.4377	1.5575
88	Capza2	0.00877025515559492	24	12	24	0.518319070951724	0.0313680129394415	24	18	0.0299088490772379	0.96806	1.0096	0.95767	0.99663	0.9805	0.97382	1.0131	0.98224	1.0298	1.0416	1.0112	1.0592	1.0038	1.0067	1.0017
89	Mccc1	0.00877025515559492	24	12	24	0.518319070951724	0.0313680129394415	24	21	0.0810167594544488	1.2927	1.5093	1.4206	1.3931	1.2292	1.3456	1.4429	1.3524	1.3172	1.4911	1.5028	1.4775	1.3957	1.4578	1.3775
90	Fnta	0.00923061501592768	12	6	24	0.518319070951724	0.0313680129394415	24	6	0.0439891128576151	0.91727	0.99087	0.9655	0.99103	1.025	1.0345	0.89031	0.88941	0.98851	0.90812	0.94662	0.96587	0.98585	0.98043	0.96405
91	Rpl11	0.00964728067115441	24	12	24	0.518319070951724	0.0313680129394415	24	21	0.0329158206642338	0.72214	0.70003	0.7445	0.71388	0.68345	0.69787	0.69803	0.66573	0.72728	0.78286	0.76018	0.75098	0.68771	0.76054	0.7259
92	Src	0.00972356577440982	24	6	24	0.518319070951724	0.0313680129394415	24	15	0.0249803148123678	0.94709	0.86999	0.91432	0.98608	0.91592	0.9499	0.90647	1.0011	0.93342	0.94303	1.0008	1.0156	0.8589	0.8369	0.83506
93	Cops3	0.0105243061867139	24	12	24	0.550428236135637	0.0438862090290662	24	21	0.0324120070826384	1.0114	0.90087	0.98165	0.95367	0.94903	0.96163	1.0033	0.96691	0.9424	1.0504	1.142	0.99769	0.97656	1.0123	0.972
94	Ctcf	0.0105243061867139	24	12	24	0.418937852063902	0.00852454688168974	24	21	0.0792383858997646	0.81739	0	0.79508	0	0.71809	0.7649	0.7612	0.7725	0	0.88755	0.81841	0.88933	0.79322	0.77633	0.70285
95	Glo1	0.0105243061867139	12	12	24	0.518319070951724	0.0313680129394415	24	6	0.0568513852073984	1.246	1.2367	1.2928	1.3381	1.3116	1.3592	1.2008	1.2444	1.2233	1.2517	1.1789	1.2086	1.2119	1.2418	1.2507
96	Alcam	0.0106674969195654	18	12	24	0.486455974794436	0.0151871461871462	24	15	0.0946250294583837	1.0247	1.0415	0.93739	1.0644	0.95822	0.95706	1.1715	1.153	1.2275	1.0243	1.1407	1.0796	1.1277	0.95721	0.91289
97	Dync2h1	0.0106674969195654	6	12	24	0.550428236135637	0.0438862090290662	24	3	0.0222809346751881	0.91449	0.93743	0.9246	0.93878	0.88016	0.90517	0.83584	0.85433	0.88979	0.93204	0.88636	0.92163	0.95827	0.90165	0.97192
98	Fscn1	0.0106674969195654	6	12	24	0.550428236135637	0.0438862090290662	24	3	0.0342805367519238	1.0463	1.0835	1.0557	1.0951	1.0419	0.99524	0.98664	0.92704	0.97239	1.0506	1.0418	1.0438	1.141	0.932	1.1127
99	Gmps	0.0106674969195654	18	12	24	0.518319070951724	0.0313680129394415	24	15	0.0201030457891336	0.72321	0.76382	0.78454	0.7756	0.80022	0.75656	0.83287	0.77824	0.83147	0.75615	0.78101	0.80581	0.75123	0.71353	0.7755
100	Nsf	0.0106674969195654	18	12	24	0.515381716197125	0.0220312068883497	24	15	0.0520430590953299	1.2826	1.2062	1.1502	1.24	1.2134	1.1706	1.357	1.2704	1.3093	1.2429	1.3024	1.2387	1.2131	1.1763	1.2362
101	Thy1	0.0106674969195654	18	12	24	0.518319070951724	0.0313680129394415	24	15	0.144491967434612	0.93175	0.65512	0.72024	0.81157	0.74782	0.77062	1.0525	0.94823	1.0107	0.76625	1.0138	0.94401	0.73055	0.61487	1.0017
102	Snap25	0.0107356963708052	18	18	24	0.486455974794436	0.0151871461871462	24	15	0.078736340085122	1.1039	1.1412	1.0134	1.069	1.0967	1.0705	1.2421	1.2703	1.1606	1.1695	1.2465	1.107	1.1126	1.0536	1.0126
103	Anxa2	0.0111660973089185	12	6	24	0.486455974794436	0.0151871461871462	24	6	0.0953286007056644	0.8799	0.80874	0.92417	0.9797	0.89965	0.88544	0.75864	0.70422	0.75149	0.82377	0.69986	0.81939	0.89449	0.92079	0.93386
104	Rab3a	0.0111660973089185	18	18	24	0.418937852063902	0.0102621664050235	24	18	0.0856659865407502	1.3763	1.4079	1.3166	1.2219	1.3576	1.2052	1.4983	1.3557	1.4942	1.4416	1.3866	1.4071	1.3146	1.2464	1.3459
105	Lcp1	0.0117814120894581	24	6	24	0.550428236135637	0.0438862090290662	24	15	0.018929248532364	0.7117	0.70518	0.67431	0.75411	0.7908	0.92509	0.68522	0.82154	0.71396	0.85099	0.77349	0.8045	0.62151	0.6207	0.65702
106	Myo5a	0.0122827070398103	18	18	24	0.518319070951724	0.0313680129394415	24	18	0.0516435437639595	1.116	1.0406	1.0666	0.99053	0.98889	1.0005	1.1356	1.1442	1.1061	1.0246	1.1116	1.0656	0.98141	1.0119	1.0369
107	Ifit3	0.0139279501228435	6	18	24	0.515381716197125	0.0220312068883497	24	3	0.0467468293042427	0.35993	0.33673	0.37872	0.37536	0.37565	0.33322	0.32648	0.2466	0.44811	0.28112	0.2689	0.27597	0.48422	0.37877	0.41815
108	Sugt1	0.0139571258058946	12	12	24	0.550428236135637	0.0438862090290662	24	6	0.0486560176134464	0.86854	0.86165	1.0032	0.90529	0.93999	0.88669	0.85715	0.83236	0.77484	0.82415	0.83071	0.8416	0.88487	0.85123	0.78113
109	Gsn	0.0142463099458435	12	6	24	0.515381716197125	0.0220312068883497	24	6	0.202639125818535	1.8964	1.8632	2.142	1.948	2.295	2.381	1.7593	1.6657	1.9643	1.8401	1.6777	1.8292	1.8081	2.2116	1.9816
110	Nup214	0.0142463099458435	24	18	24	0.304358336901194	0.00438556681413824	24	21	0.0442366002310304	0.70558	0.71925	0.73394	0.7114	0.64348	0.64885	0.66578	0.57261	0.69975	0.7466	0.71187	0.74404	0.66692	0.68772	0.67852
111	Cfl1	0.0153843583598795	12	12	24	0.550428236135637	0.0438862090290662	24	9	0.0215349370210364	0.7579	0.78217	0.82578	0.82323	0.84113	0.84505	0.76433	0.81618	0.8085	0.80226	0.76293	0.80149	0.80699	0.79696	0.8057
112	Eif3f	0.0153843583598795	24	12	24	0.515381716197125	0.0220312068883497	24	21	0.0280774425139648	0.79754	0.82258	0.78023	0.75774	0.76969	0.77122	0.8005	0.7656	0.76932	0.83508	0.79071	0.83697	0.8096	0.76589	0.78777
113	Pebp1	0.0153843583598795	12	12	24	0.304358336901194	0.00438556681413824	24	9	0.0553664609669066	1.0456	1.0423	1.0581	1.1514	1.118	1.1602	1.136	1.102	1.1292	1.0163	1.0697	1.0999	1.139	1.1162	1.0943
114	Rps2	0.0166366544746139	6	12	24	0.486455974794436	0.0151871461871462	24	0	0.027016782342185	0.72778	0.7269	0.75995	0.70418	0.73214	0.71532	0.68871	0.68047	0.68522	0.73138	0.71798	0.75377	0.72372	0.72446	0.74085
115	Reep2	0.0169227941958674	12	12	24	0.518319070951724	0.0313680129394415	24	9	0.0223304321498712	0.60143	0.63319	0.63134	0.65393	0.66456	0.62023	0.66295	0.64426	0.6088	0.58634	0.61324	0.6002	0.62494	0.64646	0.64445
116	Gad1	0.0170367275104103	18	18	24	0.518319070951724	0.0313680129394415	24	18	0.0679246774007797	1.0357	1.0391	0.93396	0.95147	0.86695	0.933	1.0565	1.0503	1.1127	0.96024	1.1034	0.98682	0.98346	0.92272	0.8367
117	Psma6	0.0170367275104103	24	18	24	0.515381716197125	0.0220312068883497	24	21	0.0302235115948659	0.82681	0.80574	0.79124	0.75734	0.7957	0.76226	0.74726	0.75769	0.78585	0.80291	0.81699	0.80497	0.79216	0.77735	0.79279
118	Inpp1	0.0172727817569194	18	12	24	0.515381716197125	0.0220312068883497	24	12	0.0306247946931895	0.79392	0.78524	0.74258	0.83445	0.83357	0.77804	0.84002	0.83745	0.85563	0.78325	0.87028	0.8276	0.80734	0.80795	0.8032
119	Zadh2	0.0172727817569194	6	12	24	0.550428236135637	0.0438862090290662	24	0	0.0984646192802267	1.3698	1.7207	1.6626	1.4589	1.5673	1.3598	1.2718	1.4157	1.2961	1.4232	1.6603	1.3674	1.507	1.4955	1.5276
120	Marcksl1	0.0177138990118285	18	12	24	0.518319070951724	0.0313680129394415	24	15	0.0177572190425472	0.3409	0.43113	0.36337	0.37987	0.39478	0.37278	0.43303	0.41907	0.39434	0.40547	0.39532	0.39555	0.36553	0.35737	0.38359
121	Nucks1	0.0191919797299105	18	12	24	0.518319070951724	0.0313680129394415	24	12	0.0351714912962189	0.78784	0	0.74884	0.83864	0.84824	0.80683	0.90577	0.83652	0.86192	0.80883	0.90142	0.83219	0.85212	0.83444	0.75571
122	Ptms	0.0191919797299105	18	12	24	0.550428236135637	0.0376271109842538	24	12	0.0348002602360959	0.55437	0.62034	0	0.62327	0.61847	0.62112	0.62549	0.77329	0.76892	0.61061	0.75034	0.60383	0.76491	0	0.61719
123	Rasa3	0.0191919797299105	6	12	24	0.518319070951724	0.0313680129394415	24	0	0.0409061272916417	0.75696	0.78249	0.77308	0.72413	0.70299	0.66548	0.66168	0.69962	0.69563	0.80635	0.67537	0.67052	0.73058	0.7237	0.77804
124	Cotl1	0.0204440730124923	12	6	24	0.518319070951724	0.0313680129394415	24	6	0.0508056222282535	1.044	1.058	1.095	1.2057	1.1786	1.1674	0.95452	1.034	1.0927	1.0589	1.0726	1.1002	1.0881	1.1255	1.1562
125	S100a1	0.0204440730124923	12	6	24	0.550428236135637	0.0438862090290662	24	6	0.140449084413178	2.0963	1.9099	2.0884	2.5737	2.2384	2.473	2.0149	1.7118	2.0303	2.0086	2.0324	2.0837	2.0097	2.2964	2.443
126	Rps18	0.0211111777029015	6	12	24	0.518319070951724	0.0313680129394415	24	0	0.026965517100549	0.67216	0.73418	0.74089	0.71199	0.70193	0.68465	0.66557	0.69597	0.66774	0.72633	0.70933	0.73976	0.72854	0.75007	0.71101
127	Wdr81	0.0214207492535602	6	6	24	0.550428236135637	0.0438862090290662	24	21	0.0906334116785857	0.94604	0.93595	1.2731	0	0.87967	0.78258	0.78535	0.91192	0.92738	0.91214	0.87425	1.0129	0.89076	0.92823	0.90429
128	Xpo1	0.0237036028987915	18	12	24	0.518319070951724	0.0313680129394415	24	15	0.0317314168057464	0.80428	0.76787	0.76783	0.79244	0.75231	0.78736	0.82247	0.80782	0.87777	0.88247	0.81396	0.78564	0.79426	0.74237	0.7551
129	Adprhl2	0.0259023817197154	24	12	24	0.486455974794436	0.0127246562960849	24	21	0.112776460531442	0.90745	0.87154	0.82956	0	0.68721	0.70842	0.84538	0.76967	0	0.81098	0.91302	0.81273	0.75762	0.7748	0.75973
130	Khsrp	0.0263843673646015	24	12	24	0.518319070951724	0.0313680129394415	24	21	0.0302500280991606	0.80709	0.74946	0.78849	0.75638	0.76254	0.728	0.74396	0.78225	0.73618	0.83482	0.8004	0.77678	0.76859	0.80095	0.76386
131	Iqsec1	0.0271628816005867	6	12	24	0.550428236135637	0.0438862090290662	24	0	0.0522923142356982	1.1149	0.9984	0.95201	1.063	0.95618	0.88157	0.855	0.88095	0.88052	0.99577	0.96099	0.88232	0.90011	0.94748	1.004
132	Fam82a2	0.0284926198916869	24	12	24	0.518319070951724	0.0313680129394415	24	18	0.0260215295476649	1.088	1.1014	1.1173	1.0776	1.0259	1.0431	1.1089	0.96993	1.1481	1.1211	1.0836	1.1732	1.0783	1.0588	1.0908
133	Sec61g	0.0284926198916869	24	12	24	0.486455974794436	0.0151871461871462	24	21	0.0599555839768074	0.72828	0.80588	0.80481	0	0.72281	0.63772	0.7445	0.64177	0.75808	0.82338	0.718	0.80517	0.79574	0.69257	0.78311
134	Dnajc5	0.0301809795562075	18	12	24	0.550428236135637	0.0438862090290662	24	15	0.00777817459305211	1.2515	1.302	1.3469	1.3064	1.3278	1.2504	1.3461	1.3229	1.3926	1.2171	1.3195	1.256	1.1861	1.1558	0.99836
135	Ctif	0.0310828580636585	24	12	24	0.518319070951724	0.0266996099138956	24	21	0.0897601348038205	0.94039	0.90809	1.0073	0	0.90403	0.87664	0.88969	0.95797	0	0.96816	1.1125	1.0064	0.92895	0.78528	0
136	Nudc	0.0322070891124155	6	18	24	0.518319070951724	0.0313680129394415	24	3	0.0325799449431702	0.80419	0.75298	0.74446	0.78864	0.72857	0.74621	0.69887	0.78834	0.66976	0.77994	0.70642	0.66675	0.82118	0.81013	0.78806
137	Atp2b2	0.0369703432769198	18	18	24	0.550428236135637	0.0438862090290662	24	15	0.0568160298683391	1.4361	1.272	1.2317	1.2569	1.2053	1.2275	1.3974	1.2948	1.3769	1.3204	1.3115	1.2862	1.2328	1.1571	1.218
138	Epb41l3	0.0369703432769198	18	18	24	0.550428236135637	0.0438862090290662	24	15	0.103202234714177	1.4807	1.4446	1.2969	1.4048	1.2272	1.3442	1.5139	1.5473	1.6486	1.3766	1.5276	1.4122	1.4367	1.2835	1.217
139	Fam213a	0.0369703432769198	12	6	24	0.515381716197125	0.0220312068883497	24	6	0.0322440692221066	1.1572	1.1627	1.1089	1.1797	1.2164	1.1793	1.0717	1.1179	1.1495	1.1704	1.0954	1.1339	1.2055	1.1644	1.3456
140	Msn	0.0369703432769198	12	6	24	0.550428236135637	0.0438862090290662	24	3	0.0343565507309014	0.9922	0.97086	1.033	1.022	1.0412	1.0597	0.92088	0.92158	0.999	0.98629	1.0113	0.99166	1.0198	1.0954	1.0705
141	Dpysl4	0.0406435157736619	24	12	24	0.518319070951724	0.0313680129394415	24	18	0.0390711851944626	0.78802	0.77175	0.78629	0.78021	0.72835	0.71201	0.85434	0.80643	0.77254	0.85175	0.80955	0.78532	0.77114	0.74037	0.81815
142	Sae1	0.0406435157736619	12	12	24	0.518319070951724	0.0313680129394415	24	6	0.0215632212922838	0.76583	0.7782	0.76241	0.8138	0.76379	0.80231	0.76346	0.74383	0.74731	0.73266	0.77221	0.74066	0.79949	0.74849	0.76559
143	Ezr	0.0415787062479239	6	12	24	0.515381716197125	0.0220312068883497	24	3	0.0460414902900092	0.83665	0.83296	0.91013	0.93312	0.78357	0.88791	0.75506	0.75814	0.82362	0.86377	0.74201	0.85915	0.92641	0.94356	0.90802
144	Farsb	0.042033539728956	24	12	24	0.550428236135637	0.0438862090290662	24	21	0.0230463777658226	0.85064	0.84375	0.85288	0.75361	0.79546	0.81986	0.84546	0.82685	0.80588	0.84701	0.83518	0.85171	0.80835	0.79515	0.81384
145	Cab39l	0.0443383808439948	24	12	24	0.518319070951724	0.0313680129394415	24	21	0.0358184940010046	0.84146	0.81843	0.85991	0.78259	0.79015	0.81498	0.77523	0.78569	0.85931	0.82523	0.89403	0.86186	0.82247	0.79906	0.77757
146	Ubap2l	0.0448710409774593	18	12	24	0.518319070951724	0.0313680129394415	24	12	0.047671371420644	0.63422	0.61816	0.65527	0.67986	0.70999	0.72539	0.72051	0.69575	0.73221	0.66567	0.55815	0.69498	0.67971	0.728	0.6487
147	Coro1b	0.0461985624976933	6	12	24	0.550428236135637	0.0438862090290662	24	0	0.0846671982123242	1.2036	0.95883	1.1563	0.9566	0.9613	0.94116	0.88751	0	0.94759	0.81625	1.0072	1.0775	0.96853	0.91861	1.0297
148	Pcsk2	0.0461985624976933	18	12	24	0.550428236135637	0.0438862090290662	24	12	0.0421612418282478	1.1128	1.0332	0.98777	1.1652	1.1123	1.1394	1.2413	1.1723	1.1336	1.1372	1.1368	1.1034	0.98793	1.3306	1.0661
149	Prmt5	0.0461985624976933	18	12	24	0.518319070951724	0.0313680129394415	24	12	0.0653030790095306	0.73528	0.66819	0.66686	0.77474	0.69736	0.78793	0.81444	0.82631	0.85505	0.76945	0.77605	0	0.82405	0.76721	0.72673
150	Acadm	0.0462368937018516	24	12	24	0.550428236135637	0.0438862090290662	24	18	0.0403545840023163	0.95672	0.9673	1.0291	0.94112	0.95154	0.99645	1.082	0.97289	0.98055	1.0045	1.0521	1.1323	0.90794	0.97061	1.0171
151	Adcy3	0.0462368937018516	24	12	24	0.550428236135637	0.0438862090290662	24	18	0.213125519383531	0.92454	1.0782	0	0.89956	0.80618	0	0	1.0807	1.2077	1.1004	1.141	1.1812	1.0188	1.0192	0
152	Mff	0.0462368937018516	24	12	24	0.550428236135637	0.0438862090290662	24	18	0.131712780131618	0.98546	0.92931	0.96507	0.89828	0.85009	0.87499	1.3808	0.87016	1.0492	1.1385	1.0531	1.2543	0.78072	0.70391	1.1008
153	Sept3	0.0462368937018516	24	12	24	0.518319070951724	0.0313680129394415	24	18	0.0521844804515671	1.4362	1.305	1.2524	1.2536	1.1287	1.2683	1.3271	1.3416	1.1681	1.3399	1.347	1.3873	1.2806	1.1321	1.1375
