# Supplementary material for: Multi‐Omic Analysis Reveals Astrocytic Annexin‐A2 as Critical for Network‐Level Circadian Timekeeping in the Suprachiasmatic Nucleus
Source: Glia. 2025 Apr 2;73(7):1483–501. doi: 10.1002/glia.70018 (PMC12121465; doi:10.1002/glia.70018)
Supplement: Supplementary file 4 — Supporting Information 3 Circadian Proteome MF‐GO. [file GLIA-73-1483-s006.xlsx]

## Sheet: Sheet1
ID	Description	GeneRatio	BgRatio	pvalue	p.adjust	qvalue	geneID	Count	Gene.Ratio	Bg.Ratio	FoldEnrich
GO:0051015	actin filament binding	18/143	221/28171	8.481026724250962e-17	2.2335163154361815e-14	1.6766214978181228e-14	Flna/Ctnna2/Hip1r/Ctnna1/Gsn/Ezr/Actn4/Syne2/Myo5a/Cotl1/Anxa6/Capza2/Marcksl1/Capg/Coro1b/Fscn1/Cfl1/Lcp1	18	0.1258741258741259	0.007844946931241348	16.04524886877828
GO:0003779	actin binding	23/143	447/28171	9.024308345196693e-17	2.2335163154361815e-14	1.6766214978181228e-14	Flna/Ctnna2/Hip1r/S100a4/Ctnna1/Hnrnpu/Gsn/Ezr/Map2/Actn4/Syne2/Myo5a/Cotl1/Anxa6/Capza2/Marcksl1/Epb41l3/Capg/Coro1b/Msn/Fscn1/Cfl1/Lcp1	23	0.16083916083916083	0.01586738134961485	10.136465324384789
GO:0048306	calcium-dependent protein binding	7/143	76/28171	1.2225277639852327e-7	2.017170810575634e-5	1.5142185989010078e-5	S100a6/S100a4/Anxa2/Snap25/Myo5a/Anxa6/S100a1	7	0.04895104895104895	0.0026978098044087894	18.14473684210526
GO:0043008	ATP-dependent protein binding	4/143	11/28171	2.0433759190065906e-7	2.528677699770656e-5	1.898188682656123e-5	Nsf/Myo5a/Sae1/Dnajc5	4	0.027972027972027972	3.904724716907458e-4	71.63636363636363
GO:0044548	S100 protein binding	4/143	14/28171	6.125199290086455e-7	6.06394729718559e-5	4.5519902092642504e-5	S100a6/Anxa2/Ezr/S100a1	4	0.027972027972027972	4.969649639700401e-4	56.285714285714285
GO:0050780	dopamine receptor binding	4/143	25/28171	7.411706585860518e-6	5.277835435710724e-4	3.961883910273016e-4	Palm/Nsf/Dnm1/Gnas	4	0.027972027972027972	8.874374356607859e-4	31.52
GO:0051020	GTPase binding	10/143	329/28171	7.463605666661629e-6	5.277835435710724e-4	3.961883910273016e-4	Flna/Dmxl2/Anxa2/Xpo5/Tnpo1/Nsf/Myo5a/Xpo1/Mff/Lcp1	10	0.06993006993006994	0.011678676653295942	5.987841945288754
GO:0140142	nucleocytoplasmic carrier activity	4/143	28/28171	1.1855323052036547e-5	7.217073317920009e-4	5.417601023340274e-4	Nup214/Xpo5/Tnpo1/Xpo1	4	0.027972027972027972	9.939299279400802e-4	28.142857142857142
GO:0044325	transmembrane transporter binding	7/143	152/28171	1.312195148712729e-5	7.217073317920009e-4	5.417601023340274e-4	Flna/Fkbp1a/Snap25/Arrb1/Fhl1/Actn4/Src	7	0.04895104895104895	0.005395619608817579	9.07236842105263
GO:0005049	nuclear export signal receptor activity	3/143	10/28171	1.4973328307183135e-5	7.411797512055652e-4	5.563773570984893e-4	Nup214/Xpo5/Xpo1	3	0.02097902097902098	3.549749742643144e-4	59.099999999999994
GO:0050839	cell adhesion molecule binding	9/143	305/28171	2.7258130855592474e-5	0.0012266158885016613	9.207770518683392e-4	Ctnna2/Ctnna1/L1cam/Ezr/Cd200/Thy1/Src/Msn/Lcp1	9	0.06293706293706294	0.010826736715061588	5.81311475409836
GO:0015631	tubulin binding	10/143	388/28171	3.0801780572684904e-5	0.0012705734486232524	9.537744335226116e-4	Tppp3/Appl1/Smc3/Ezr/Map2/Dnm1/Fnta/Gnas/Reep2/Mapt	10	0.06993006993006994	0.013773029001455397	5.077319587628867
GO:0019905	syntaxin binding	5/143	78/28171	4.924361836640586e-5	0.0018750454685669926	0.0014075301444001027	Snap47/Snap25/Nsf/Sec22b/Myo5a	5	0.03496503496503497	0.0027688047992616522	12.628205128205128
GO:0031267	small GTPase binding	8/143	290/28171	1.225908678488895e-4	0.004334462827514307	0.0032537275451622553	Flna/Dmxl2/Anxa2/Xpo5/Tnpo1/Nsf/Myo5a/Xpo1	8	0.055944055944055944	0.010294274253665116	5.434482758620689
GO:0030674	protein-macromolecule adaptor activity	9/143	381/28171	1.4951830899380105e-4	0.004870476475595974	0.0036560939838072926	Snap47/Hip1r/Rab3a/Snap25/Arrb1/Sec22b/Syne2/Epb41l3/Fscn1	9	0.06293706293706294	0.013524546519470377	4.653543307086615
GO:0022853	active monoatomic ion transmembrane transporter activity	7/143	225/28171	1.5742954264552644e-4	0.004870476475595974	0.0036560939838072926	Anxa5/Slc38a3/Atp6v1c1/Atp1a1/Uqcrfs1/Slc6a1/Atp2b2	7	0.04895104895104895	0.007986936920947074	6.128888888888888
GO:0005543	phospholipid binding	10/143	480/28171	1.7834351143657798e-4	0.005192943421241535	0.0038981584852700955	Anxa5/Appl1/Hip1r/Anxa2/Faah/Gsn/Thy1/Anxa6/Capg/Cfl1	10	0.06993006993006994	0.01703879876468709	4.104166666666667
GO:0016874	ligase activity	6/143	163/28171	1.9016221729400398e-4	0.005229460975585109	0.003925570918408386	Atp5j2/Sucla2/Mccc1/Sae1/Gmps/Farsb	6	0.04195804195804196	0.0057860920805083245	7.251533742331287
GO:0019829	ATPase-coupled monoatomic cation transmembrane transporter activity	4/143	57/28171	2.040519172652028e-4	0.005316089423488179	0.003990599822416432	Anxa5/Atp6v1c1/Atp1a1/Atp2b2	4	0.027972027972027972	0.002023357353306592	13.824561403508772
GO:0017075	syntaxin-1 binding	3/143	25/28171	2.714014900162767e-4	0.006717186877902848	0.005042353998723457	Snap25/Nsf/Myo5a	3	0.02097902097902098	8.874374356607859e-4	23.64
GO:0016887	ATP hydrolysis activity	7/143	252/28171	3.1396463861982983e-4	0.007400595053181704	0.005555364282345862	Hspa2/Ruvbl1/Smc3/Atp1a1/Nsf/Hsp90b1/Atp2b2	7	0.04895104895104895	0.008945369351460722	5.472222222222222
GO:1902936	phosphatidylinositol bisphosphate binding	5/143	119/28171	3.607483379684976e-4	0.007732569149494644	0.0058045654646924185	Hip1r/Anxa2/Gsn/Capg/Cfl1	5	0.03496503496503497	0.004224202193745341	8.277310924369749
GO:0046873	metal ion transmembrane transporter activity	9/143	430/28171	3.644831647451064e-4	0.007732569149494644	0.0058045654646924185	Anxa5/Slc38a3/Atp1a1/Anxa2/Snap25/Slc6a1/Anxa6/Rasa3/Atp2b2	9	0.06293706293706294	0.015263923893365517	4.123255813953489
GO:0000149	SNARE binding	5/143	120/28171	3.749124436118615e-4	0.007732569149494644	0.0058045654646924185	Snap47/Snap25/Nsf/Sec22b/Myo5a	5	0.03496503496503497	0.004259699691171772	8.208333333333334
GO:0001786	phosphatidylserine binding	4/143	68/28171	4.029203023201001e-4	0.007977821985937982	0.005988668072378752	Anxa5/Appl1/Anxa2/Anxa6	4	0.027972027972027972	0.0024138298249973375	11.588235294117647
GO:0015662	P-type ion transporter activity	3/143	30/28171	4.7026699165426055e-4	0.008953160033417654	0.006720819759269392	Anxa5/Atp1a1/Atp2b2	3	0.02097902097902098	0.001064924922792943	19.700000000000003
GO:0005200	structural constituent of cytoskeleton	4/143	72/28171	5.01080996988331e-4	0.009186484944786067	0.0068959684965645566	Tubb3/Lmna/Actn4/Epb41l3	4	0.027972027972027972	0.0025558198147030632	10.944444444444445
GO:0015085	calcium ion transmembrane transporter activity	5/143	129/28171	5.220917115147662e-4	0.0092298356142789	0.0069285103069440775	Anxa5/Anxa2/Anxa6/Rasa3/Atp2b2	5	0.03496503496503497	0.004579177168009655	7.635658914728683
GO:0017022	myosin binding	4/143	76/28171	6.151701420994433e-4	0.010311970012520594	0.007740830227367932	Rab3a/Rab3b/Snap25/Gsn	4	0.027972027972027972	0.0026978098044087894	10.368421052631577
GO:0140358	P-type transmembrane transporter activity	3/143	33/28171	6.249678795467026e-4	0.010311970012520594	0.007740830227367932	Anxa5/Atp1a1/Atp2b2	3	0.02097902097902098	0.0011714174150722373	17.90909090909091
GO:0035091	phosphatidylinositol binding	7/143	290/28171	7.238017021195508e-4	0.011557478791908956	0.008675789502485619	Appl1/Hip1r/Anxa2/Gsn/Thy1/Capg/Cfl1	7	0.04895104895104895	0.010294274253665116	4.755172413793104
GO:0005484	SNAP receptor activity	3/143	36/28171	8.088160403087414e-4	0.012511373123525843	0.009391844152269268	Snap47/Snap25/Sec22b	3	0.02097902097902098	0.0012779099073515316	16.416666666666668
GO:0097718	disordered domain specific binding	3/143	37/28171	8.769255187602423e-4	0.013153882781403635	0.00987415336913447	Hspa2/Ezr/Myo5a	3	0.02097902097902098	0.0013134074047779633	15.972972972972974
GO:0015399	primary active transmembrane transporter activity	5/143	150/28171	0.0010309378714058297	0.015009242539584872	0.011266906148800554	Anxa5/Atp6v1c1/Atp1a1/Uqcrfs1/Atp2b2	5	0.03496503496503497	0.005324624613964716	6.566666666666666
GO:0140104	molecular carrier activity	4/143	88/28171	0.0010668346816151842	0.015088090497129034	0.011326094514591281	Nup214/Xpo5/Tnpo1/Xpo1	4	0.027972027972027972	0.0031237797735259665	8.954545454545453
GO:0031628	opioid receptor binding	2/143	10/28171	0.0011211157419589648	0.015415341451935766	0.011571750202091072	Flna/Gnas	2	0.013986013986013986	3.549749742643144e-4	39.39999999999999
GO:0072341	modified amino acid binding	4/143	92/28171	0.0012584958107175787	0.01679839829099205	0.01260996192816628	Anxa5/Appl1/Anxa2/Anxa6	4	0.027972027972027972	0.0032657697632316922	8.565217391304348
GO:0022804	active transmembrane transporter activity	8/143	414/28171	0.0012895740102175713	0.01679839829099205	0.01260996192816628	Anxa5/Slc38a3/Atp6v1c1/Atp1a1/Uqcrfs1/Slc6a1/Slc25a11/Atp2b2	8	0.055944055944055944	0.014695963934542615	3.806763285024154
GO:0005546	phosphatidylinositol-4,5-bisphosphate binding	4/143	94/28171	0.0013628175501919548	0.01690046842260946	0.012686582356578715	Hip1r/Anxa2/Gsn/Capg	4	0.027972027972027972	0.003336764758084555	8.382978723404255
GO:0005388	P-type calcium transporter activity	2/143	11/28171	0.0013656944179886432	0.01690046842260946	0.012686582356578715	Anxa5/Atp2b2	2	0.013986013986013986	3.904724716907458e-4	35.81818181818181
GO:0001664	G protein-coupled receptor binding	7/143	328/28171	0.0014747830807384222	0.017805307925988265	0.013365813286281465	Flna/Palm/Arrb1/Nsf/Dnm1/Gnas/Reep2	7	0.04895104895104895	0.011643179155869512	4.204268292682927
GO:0030955	potassium ion binding	2/143	12/28171	0.0016333838681322195	0.01925059558870116	0.014450739484979288	Atp1a1/Acat1	2	0.013986013986013986	4.2596996911717724e-4	32.83333333333333
GO:0051117	ATPase binding	4/143	102/28171	0.001840752741561233	0.021190060629600237	0.01590662711801996	Ruvbl1/Rab3a/Ezr/S100a1	4	0.027972027972027972	0.0036207447374960065	7.725490196078431
GO:0033218	amide binding	8/143	450/28171	0.002171053342299576	0.02442435010087023	0.018334493536644746	Tubb3/Anxa5/Nup214/Fkbp1a/Tnpo1/Gad1/Fnta/Acadm	8	0.055944055944055944	0.015973873841894148	3.5022222222222217
GO:0031748	D1 dopamine receptor binding	2/143	14/28171	0.002237146399079562	0.024608610389875184	0.018472811201756388	Nsf/Gnas	2	0.013986013986013986	4.969649639700401e-4	28.142857142857142
GO:0042626	ATPase-coupled transmembrane transporter activity	4/143	110/28171	0.00242394739726034	0.025496833622686416	0.019139568886354718	Anxa5/Atp6v1c1/Atp1a1/Atp2b2	4	0.027972027972027972	0.003904724716907458	7.163636363636364
GO:0005544	calcium-dependent phospholipid binding	3/143	53/28171	0.0024919139802005545	0.025496833622686416	0.019139568886354718	Anxa5/Anxa2/Anxa6	3	0.02097902097902098	0.001881367363600866	11.150943396226417
GO:0030170	pyridoxal phosphate binding	3/143	53/28171	0.0024919139802005545	0.025496833622686416	0.019139568886354718	Psat1/Gad1/Pygb	3	0.02097902097902098	0.001881367363600866	11.150943396226417
GO:0043021	ribonucleoprotein complex binding	5/143	184/28171	0.0025283841530948144	0.025496833622686416	0.019139568886354718	Hnrnpu/Xpo5/Sec61g/Snrpe/Prmt5	5	0.03496503496503497	0.0065315395264633844	5.353260869565218
GO:0008017	microtubule binding	6/143	269/28171	0.0025754377396652946	0.025496833622686416	0.019139568886354718	Ezr/Map2/Dnm1/Fnta/Reep2/Mapt	6	0.04195804195804196	0.009548826807710057	4.394052044609666
GO:0070279	vitamin B6 binding	3/143	54/28171	0.0026287734322840307	0.02551456566628618	0.019152879702709246	Psat1/Gad1/Pygb	3	0.02097902097902098	0.0019168648610272975	10.944444444444445
GO:0044183	protein folding chaperone	3/143	56/28171	0.0029162103732983656	0.02776007951505175	0.020838507323366867	Hspa2/Hsp90b1/Khsrp	3	0.02097902097902098	0.0019878598558801604	10.553571428571429
GO:0005516	calmodulin binding	5/143	192/28171	0.0030359759388640445	0.028354869617692492	0.021284995162244448	Map2/Myo5a/Marcksl1/Adcy3/Atp2b2	5	0.03496503496503497	0.006815519505874836	5.130208333333333
GO:0005159	insulin-like growth factor receptor binding	2/143	17/28171	0.003310238352609468	0.029950505857620022	0.022482782706517535	Arrb1/Gnas	2	0.013986013986013986	6.034574562493344e-4	23.176470588235293
GO:0003729	mRNA binding	7/143	380/28171	0.0033565227797595883	0.029950505857620022	0.022482782706517535	Hnrnpl/Ssb/Hnrnpu/Xpo5/Rps2/Khsrp/Eif3d	7	0.04895104895104895	0.013489049022043946	3.6289473684210525
GO:1901981	phosphatidylinositol phosphate binding	5/143	197/28171	0.003388340056619639	0.029950505857620022	0.022482782706517535	Hip1r/Anxa2/Gsn/Capg/Cfl1	5	0.03496503496503497	0.006993006993006993	5.000000000000001
GO:0019001	guanyl nucleotide binding	7/143	385/28171	0.0036050931585457553	0.030767605404830155	0.023096150362371178	Tubb3/Rab3a/Rab3b/Pde2a/Dnm1/Anxa6/Gnas	7	0.04895104895104895	0.013666536509176102	3.581818181818182
GO:0032561	guanyl ribonucleotide binding	7/143	385/28171	0.0036050931585457553	0.030767605404830155	0.023096150362371178	Tubb3/Rab3a/Rab3b/Pde2a/Dnm1/Anxa6/Gnas	7	0.04895104895104895	0.013666536509176102	3.581818181818182
GO:0015078	proton transmembrane transporter activity	4/143	124/28171	0.0037300125181939058	0.03129417282213531	0.023491425850534327	Slc38a3/Atp5j2/Atp6v1c1/Uqcrfs1	4	0.027972027972027972	0.004401689680877498	6.354838709677419
GO:0004857	enzyme inhibitor activity	7/143	392/28171	0.003976370279012962	0.032805054801856935	0.02462559137704519	Rnh1/Pebp1/Dynll1/Anxa2/Arrb1/Rpl11/Pdia6	7	0.04895104895104895	0.013915018991161123	3.517857142857143
GO:0051087	chaperone binding	4/143	127/28171	0.004061453217929549	0.032957694145493883	0.02474017231974342	Hspa2/Atp1a1/Mapt/Sugt1	4	0.027972027972027972	0.004508182173156792	6.2047244094488185
GO:0000287	magnesium ion binding	5/143	211/28171	0.004530691460249328	0.03434059030951951	0.025778263432770628	Idh2/Idh3a/Pde2a/Farsb/Tkt	5	0.03496503496503497	0.007489971956977033	4.668246445497631
GO:0031489	myosin V binding	2/143	20/28171	0.004578745374602601	0.03434059030951951	0.025778263432770628	Rab3a/Rab3b	2	0.013986013986013986	7.099499485286288e-4	19.699999999999996
GO:0035615	clathrin adaptor activity	2/143	20/28171	0.004578745374602601	0.03434059030951951	0.025778263432770628	Hip1r/Arrb1	2	0.013986013986013986	7.099499485286288e-4	19.699999999999996
GO:0051428	peptide hormone receptor binding	2/143	20/28171	0.004578745374602601	0.03434059030951951	0.025778263432770628	Cck/Gnas	2	0.013986013986013986	7.099499485286288e-4	19.699999999999996
GO:0120283	protein serine/threonine kinase binding	2/143	20/28171	0.004578745374602601	0.03434059030951951	0.025778263432770628	Nsf/Dnm1	2	0.013986013986013986	7.099499485286288e-4	19.699999999999996
GO:0140312	cargo adaptor activity	2/143	21/28171	0.005043950937879231	0.037265010660451035	0.02797352209067351	Hip1r/Arrb1	2	0.013986013986013986	7.454474459550602e-4	18.761904761904763
GO:0031420	alkali metal ion binding	2/143	22/28171	0.005529970112049952	0.040254929492128326	0.030217948135505164	Atp1a1/Acat1	2	0.013986013986013986	7.809449433814916e-4	17.909090909090907
GO:0019842	vitamin binding	4/143	141/28171	0.005872489826971385	0.041501505575906185	0.031153708598181576	Psat1/Gad1/Pygb/Tkt	4	0.027972027972027972	0.005005147137126832	5.588652482269504
GO:0005283	amino acid:sodium symporter activity	2/143	23/28171	0.006036582629222718	0.041501505575906185	0.031153708598181576	Slc38a3/Slc6a1	2	0.013986013986013986	8.164424408079231e-4	17.130434782608695
GO:0008139	nuclear localization sequence binding	2/143	23/28171	0.006036582629222718	0.041501505575906185	0.031153708598181576	Nup214/Tnpo1	2	0.013986013986013986	8.164424408079231e-4	17.130434782608695
GO:0031690	adrenergic receptor binding	2/143	23/28171	0.006036582629222718	0.041501505575906185	0.031153708598181576	Arrb1/Gnas	2	0.013986013986013986	8.164424408079231e-4	17.130434782608695
GO:0035254	glutamate receptor binding	3/143	74/28171	0.006382309879715436	0.04327730671861837	0.03248673954635255	Nsf/Gnas/Atp2b2	3	0.02097902097902098	0.0026268148095559265	7.986486486486487
GO:0030742	GTP-dependent protein binding	2/143	24/28171	0.006563569894060726	0.04390496077783864	0.03295789719208302	Rab3a/Rab3b	2	0.013986013986013986	8.519399382343545e-4	16.416666666666664
GO:0019902	phosphatase binding	5/143	236/28171	0.007212227400711688	0.047600700844697134	0.03573215820984177	Ncam1/Hsp90b1/Lmna/Mapt/Cfl1	5	0.03496503496503497	0.008377409392637819	4.173728813559323
GO:0001091	RNA polymerase II general transcription initiation factor binding	2/143	26/28171	0.007677802581575111	0.05000674049841684	0.03753828686005561	Ruvbl1/Hnrnpu	2	0.013986013986013986	9.229349330872173e-4	15.153846153846153
GO:0005178	integrin binding	4/143	154/28171	0.007975408305389599	0.05127048196321885	0.03848693276558481	L1cam/Thy1/Src/Lcp1	4	0.027972027972027972	0.005466614603670442	5.116883116883117
GO:0033612	receptor serine/threonine kinase binding	2/143	27/28171	0.008264619076713659	0.05244854414068283	0.039371262268285044	Pebp1/Src	2	0.013986013986013986	9.584324305136488e-4	14.592592592592592
GO:0005416	amino acid:monoatomic cation symporter activity	2/143	28/28171	0.008870952442564061	0.05421137603789148	0.04069455766374418	Slc38a3/Slc6a1	2	0.013986013986013986	9.939299279400802e-4	14.071428571428571
GO:0043495	protein-membrane adaptor activity	2/143	28/28171	0.008870952442564061	0.05421137603789148	0.04069455766374418	Syne2/Epb41l3	2	0.013986013986013986	9.939299279400802e-4	14.071428571428571
GO:0051427	hormone receptor binding	2/143	28/28171	0.008870952442564061	0.05421137603789148	0.04069455766374418	Cck/Gnas	2	0.013986013986013986	9.939299279400802e-4	14.071428571428571
GO:0051082	unfolded protein binding	3/143	88/28171	0.010263382117385192	0.06195578229397158	0.04650800882460813	Hspa2/Hsp90b1/Nudc	3	0.02097902097902098	0.0031237797735259665	6.715909090909091
GO:0005525	GTP binding	6/143	361/28171	0.010478406574733048	0.061998954885068076	0.04654041695785015	Tubb3/Rab3a/Rab3b/Dnm1/Anxa6/Gnas	6	0.04195804195804196	0.012814596570941748	3.2742382271468147
GO:0003735	structural constituent of ribosome	4/143	167/28171	0.010521034768375188	0.061998954885068076	0.04654041695785015	Rps2/Rpl11/Rps18/Rpl27a	4	0.027972027972027972	0.00592808207021405	4.7185628742514965
GO:0051861	glycolipid binding	2/143	31/28171	0.010804957809927735	0.06292298959899092	0.047234057051448806	Hspa2/Thy1	2	0.013986013986013986	0.0011004224202193745	12.709677419354838
GO:0016853	isomerase activity	4/143	169/28171	0.010954052843108887	0.0630494902016151	0.0473290165681449	Mif/Fkbp1a/Acadm/Pdia6	4	0.027972027972027972	0.005999077065066913	4.662721893491123
GO:0008187	poly-pyrimidine tract binding	2/143	32/28171	0.011487270696009909	0.06535860913247016	0.04906239026849967	Ssb/Hnrnpu	2	0.013986013986013986	0.001135919917645806	12.3125
GO:0015035	protein-disulfide reductase activity	2/143	35/28171	0.013644286093878783	0.07674910927806816	0.057612834822239375	Txndc12/Pdia6	2	0.013986013986013986	0.0012424124099251002	11.257142857142858
GO:0019903	protein phosphatase binding	4/143	185/28171	0.014835171595679144	0.08251022404338401	0.061937499388228734	Hsp90b1/Lmna/Mapt/Cfl1	4	0.027972027972027972	0.006567037023889816	4.2594594594594595
GO:0005343	organic acid:sodium symporter activity	2/143	37/28171	0.01517202164267899	0.08344611903473445	0.06264004257152847	Slc38a3/Slc6a1	2	0.013986013986013986	0.0013134074047779633	10.64864864864865
GO:0036002	pre-mRNA binding	2/143	39/28171	0.01676969443622701	0.09121976643881727	0.068475444025311	Hnrnpl/Hnrnpu	2	0.013986013986013986	0.0013844023996308261	10.102564102564102
GO:1901681	sulfur compound binding	5/143	293/28171	0.017095488138151243	0.09198115900418331	0.06904699442525618	Dbt/Ncam1/Anxa6/Acadm/Tkt	5	0.03496503496503497	0.010400766745944411	3.3617747440273034
GO:0016877	ligase activity, forming carbon-sulfur bonds	2/143	40/28171	0.01759427122898648	0.09265068359945008	0.06954958279767333	Sucla2/Sae1	2	0.013986013986013986	0.0014198998970572575	9.849999999999998
GO:0045505	dynein intermediate chain binding	2/143	40/28171	0.01759427122898648	0.09265068359945008	0.06954958279767333	Dynll1/Dync2h1	2	0.013986013986013986	0.0014198998970572575	9.849999999999998
GO:0090079	translation regulator activity, nucleic acid binding	3/143	110/28171	0.018627086033637726	0.09550503548033985	0.07169224353973414	Eif3f/Ctif/Eif3d	3	0.02097902097902098	0.003904724716907458	5.372727272727273
GO:0005262	calcium channel activity	3/143	111/28171	0.01907492767413747	0.09550503548033985	0.07169224353973414	Anxa2/Anxa6/Rasa3	3	0.02097902097902098	0.003940222214333889	5.324324324324325
GO:0051219	phosphoprotein binding	3/143	111/28171	0.01907492767413747	0.09550503548033985	0.07169224353973414	Arrb1/Dpysl4/Src	3	0.02097902097902098	0.003940222214333889	5.324324324324325
GO:0015036	disulfide oxidoreductase activity	2/143	42/28171	0.01929394656168482	0.09550503548033985	0.07169224353973414	Txndc12/Pdia6	2	0.013986013986013986	0.0014908948919101204	9.380952380952381
GO:0043531	ADP binding	2/143	42/28171	0.01929394656168482	0.09550503548033985	0.07169224353973414	Ruvbl1/Atp1a1	2	0.013986013986013986	0.0014908948919101204	9.380952380952381
GO:0043548	phosphatidylinositol 3-kinase binding	2/143	42/28171	0.01929394656168482	0.09550503548033985	0.07169224353973414	Atp1a1/Gsn	2	0.013986013986013986	0.0014908948919101204	9.380952380952381
GO:0031490	chromatin DNA binding	3/143	115/28171	0.020925744428897487	0.10255686626043818	0.07698580284940922	Ctcf/Hnrnpu/Actn4	3	0.02097902097902098	0.004082212204039615	5.139130434782609
GO:0003730	mRNA 3'-UTR binding	3/143	116/28171	0.02140332421942428	0.10380343114334731	0.07792155490399065	Hnrnpl/Hnrnpu/Khsrp	3	0.02097902097902098	0.0041177097014660465	5.094827586206897
GO:0005048	signal sequence binding	2/143	45/28171	0.02196693109830007	0.10380343114334731	0.07792155490399065	Nup214/Tnpo1	2	0.013986013986013986	0.0015973873841894147	8.755555555555556
GO:0048487	beta-tubulin binding	2/143	45/28171	0.02196693109830007	0.10380343114334731	0.07792155490399065	Appl1/Smc3	2	0.013986013986013986	0.0015973873841894147	8.755555555555556
GO:0046982	protein heterodimerization activity	5/143	313/28171	0.02201890963646761	0.10380343114334731	0.07792155490399065	Smc3/Hip1r/Atp1a1/Prmt5/Sae1	5	0.03496503496503497	0.01111071669447304	3.1469648562300323
GO:0005261	monoatomic cation channel activity	5/143	316/28171	0.022828970342249486	0.1058087360512067	0.07942686619048586	Atp5j2/Anxa2/Snap25/Anxa6/Rasa3	5	0.03496503496503497	0.011217209186752335	3.1170886075949364
GO:0003774	cytoskeletal motor activity	3/143	119/28171	0.022871787388846702	0.1058087360512067	0.07942686619048586	Dynll1/Myo5a/Dync2h1	3	0.02097902097902098	0.004224202193745341	4.966386554621849
GO:0035255	ionotropic glutamate receptor binding	2/143	47/28171	0.023829065833520714	0.10821456502378672	0.08123283668983886	Nsf/Gnas	2	0.013986013986013986	0.0016683823790422775	8.382978723404255
GO:0043014	alpha-tubulin binding	2/143	47/28171	0.023829065833520714	0.10821456502378672	0.08123283668983886	Fnta/Gnas	2	0.013986013986013986	0.0016683823790422775	8.382978723404255
GO:0030165	PDZ domain binding	3/143	122/28171	0.024393835422400905	0.10977225940080407	0.08240214262303848	L1cam/Nsf/Atp2b2	3	0.02097902097902098	0.004330694686024635	4.844262295081967
GO:0016790	thiolester hydrolase activity	2/143	49/28171	0.025753611341901572	0.1148471857138854	0.08621170985008304	Acot11/Aldh6a1	2	0.013986013986013986	0.0017393773738951404	8.040816326530612
GO:0031406	carboxylic acid binding	4/143	220/28171	0.02607677145467799	0.11525001669701432	0.08651410078478694	Dbt/L1cam/Gad1/Fabp5	4	0.027972027972027972	0.007809449433814916	3.581818181818182
GO:0030331	nuclear estrogen receptor binding	2/143	50/28171	0.026738838460962405	0.11713031007235744	0.08792557034671385	Arrb1/Src	2	0.013986013986013986	0.0017748748713215718	7.88
GO:0017124	SH3 domain binding	3/143	130/28171	0.028714210226095948	0.12468012335015345	0.09359294745902005	Hip1r/Dnm1/Mapt	3	0.02097902097902098	0.0046146746654360865	4.546153846153846
GO:0016667	oxidoreductase activity, acting on a sulfur group of donors	2/143	55/28171	0.0318874622697165	0.13725472890008403	0.10303225795157826	Txndc12/Pdia6	2	0.013986013986013986	0.001952362358453729	7.163636363636364
GO:0043177	organic acid binding	4/143	236/28171	0.032545224370323755	0.138878328131985	0.10425103632236196	Dbt/L1cam/Gad1/Fabp5	4	0.027972027972027972	0.008377409392637819	3.3389830508474576
GO:0016860	intramolecular oxidoreductase activity	2/143	56/28171	0.03296047159921343	0.13944814907359526	0.10467878069745697	Mif/Pdia6	2	0.013986013986013986	0.0019878598558801604	7.035714285714286
GO:0140296	general transcription initiation factor binding	2/143	59/28171	0.036263010181905454	0.15212025457663728	0.11419128094748106	Ruvbl1/Hnrnpu	2	0.013986013986013986	0.0020943523481594547	6.677966101694915
GO:0042277	peptide binding	5/143	361/28171	0.03734382839258478	0.15533777356579384	0.11660655835986228	Tubb3/Anxa5/Nup214/Tnpo1/Fnta	5	0.03496503496503497	0.012814596570941748	2.728531855955679
GO:0031072	heat shock protein binding	3/143	146/28171	0.03848720169350408	0.15763349493582088	0.11832987498637912	Hspa2/Fkbp1a/Mapt	3	0.02097902097902098	0.005182634624258989	4.0479452054794525
GO:0003743	translation initiation factor activity	2/143	61/28171	0.03853263209542288	0.15763349493582088	0.11832987498637912	Eif3f/Eif3d	2	0.013986013986013986	0.0021653473430123175	6.4590163934426235
GO:0003712	transcription coregulator activity	6/143	489/28171	0.03898954122515999	0.1581952697250344	0.11875157940018533	Ruvbl1/Hnrnpu/Arrb1/Actn4/Prmt5/Nucks1	6	0.04195804195804196	0.017358276241524973	2.4171779141104293
GO:0005080	protein kinase C binding	2/143	62/28171	0.03968732998407145	0.15842926082351103	0.11892722822051972	Flna/Src	2	0.013986013986013986	0.002200844840438749	6.354838709677419
GO:0005504	fatty acid binding	2/143	62/28171	0.03968732998407145	0.15842926082351103	0.11892722822051972	Dbt/Fabp5	2	0.013986013986013986	0.002200844840438749	6.354838709677419
GO:0001098	basal transcription machinery binding	2/143	63/28171	0.040855070212003124	0.16050206154715513	0.12048320622253221	Ruvbl1/Hnrnpu	2	0.013986013986013986	0.0022363423378651804	6.253968253968254
GO:0001099	basal RNA polymerase II transcription machinery binding	2/143	63/28171	0.040855070212003124	0.16050206154715513	0.12048320622253221	Ruvbl1/Hnrnpu	2	0.013986013986013986	0.0022363423378651804	6.253968253968254
GO:0051287	NAD binding	2/143	65/28171	0.04322903850668759	0.16849113433708945	0.12648031987451905	Idh2/Idh3a	2	0.013986013986013986	0.0023073373327180432	6.061538461538461
GO:0016922	nuclear receptor binding	3/143	157/28171	0.0460659394842989	0.170523951020197	0.12800628327512928	Arrb1/Actn4/Src	3	0.02097902097902098	0.005573107095949736	3.764331210191082
GO:0015081	sodium ion transmembrane transporter activity	3/143	158/28171	0.046788958422486045	0.170523951020197	0.12800628327512928	Slc38a3/Atp1a1/Slc6a1	3	0.02097902097902098	0.005608604593376167	3.7405063291139236
GO:0003713	transcription coactivator activity	4/143	266/28171	0.046998003124112675	0.170523951020197	0.12800628327512928	Ruvbl1/Arrb1/Actn4/Nucks1	4	0.027972027972027972	0.009442334315430762	2.962406015037594
GO:0030276	clathrin binding	2/143	70/28171	0.04938114672781323	0.170523951020197	0.12800628327512928	Hip1r/Arrb1	2	0.013986013986013986	0.0024848248198502004	5.628571428571429
GO:0045296	cadherin binding	2/143	70/28171	0.04938114672781323	0.170523951020197	0.12800628327512928	Ctnna2/Ctnna1	2	0.013986013986013986	0.0024848248198502004	5.628571428571429
GO:0001094	TFIID-class transcription factor complex binding	1/143	10/28171	0.04962520092274614	0.170523951020197	0.12800628327512928	Ruvbl1	1	0.006993006993006993	3.549749742643144e-4	19.699999999999996
GO:0005391	P-type sodium:potassium-exchanging transporter activity	1/143	10/28171	0.04962520092274614	0.170523951020197	0.12800628327512928	Atp1a1	1	0.006993006993006993	3.549749742643144e-4	19.699999999999996
GO:0008554	P-type sodium transporter activity	1/143	10/28171	0.04962520092274614	0.170523951020197	0.12800628327512928	Atp1a1	1	0.006993006993006993	3.549749742643144e-4	19.699999999999996
GO:0010853	cyclase activator activity	1/143	10/28171	0.04962520092274614	0.170523951020197	0.12800628327512928	Gnas	1	0.006993006993006993	3.549749742643144e-4	19.699999999999996
GO:0015180	L-alanine transmembrane transporter activity	1/143	10/28171	0.04962520092274614	0.170523951020197	0.12800628327512928	Slc38a3	1	0.006993006993006993	3.549749742643144e-4	19.699999999999996
GO:0031698	beta-2 adrenergic receptor binding	1/143	10/28171	0.04962520092274614	0.170523951020197	0.12800628327512928	Gnas	1	0.006993006993006993	3.549749742643144e-4	19.699999999999996
GO:0035374	chondroitin sulfate binding	1/143	10/28171	0.04962520092274614	0.170523951020197	0.12800628327512928	Anxa6	1	0.006993006993006993	3.549749742643144e-4	19.699999999999996
GO:0045159	myosin II binding	1/143	10/28171	0.04962520092274614	0.170523951020197	0.12800628327512928	Gsn	1	0.006993006993006993	3.549749742643144e-4	19.699999999999996
GO:1990446	U1 snRNP binding	1/143	10/28171	0.04962520092274614	0.170523951020197	0.12800628327512928	Snrpe	1	0.006993006993006993	3.549749742643144e-4	19.699999999999996
GO:1990948	ubiquitin ligase inhibitor activity	1/143	10/28171	0.04962520092274614	0.170523951020197	0.12800628327512928	Rpl11	1	0.006993006993006993	3.549749742643144e-4	19.699999999999996
GO:0045182	translation regulator activity	3/143	164/28171	0.05124431342629875	0.170523951020197	0.12800628327512928	Eif3f/Ctif/Eif3d	3	0.02097902097902098	0.005821589577934756	3.6036585365853657
GO:0000049	tRNA binding	2/143	73/28171	0.053215197960008814	0.170523951020197	0.12800628327512928	Ssb/Xpo5	2	0.013986013986013986	0.0025913173121294947	5.397260273972603
GO:0008046	axon guidance receptor activity	1/143	11/28171	0.05445115157322189	0.170523951020197	0.12800628327512928	L1cam	1	0.006993006993006993	3.904724716907458e-4	17.909090909090907
GO:0008494	translation activator activity	1/143	11/28171	0.05445115157322189	0.170523951020197	0.12800628327512928	Ctif	1	0.006993006993006993	3.904724716907458e-4	17.909090909090907
GO:0008556	P-type potassium transmembrane transporter activity	1/143	11/28171	0.05445115157322189	0.170523951020197	0.12800628327512928	Atp1a1	1	0.006993006993006993	3.904724716907458e-4	17.909090909090907
GO:0008641	ubiquitin-like modifier activating enzyme activity	1/143	11/28171	0.05445115157322189	0.170523951020197	0.12800628327512928	Sae1	1	0.006993006993006993	3.904724716907458e-4	17.909090909090907
GO:0015173	aromatic amino acid transmembrane transporter activity	1/143	11/28171	0.05445115157322189	0.170523951020197	0.12800628327512928	Slc38a3	1	0.006993006993006993	3.904724716907458e-4	17.909090909090907
GO:0016671	oxidoreductase activity, acting on a sulfur group of donors, disulfide as acceptor	1/143	11/28171	0.05445115157322189	0.170523951020197	0.12800628327512928	Txndc12	1	0.006993006993006993	3.904724716907458e-4	17.909090909090907
GO:0034046	poly(G) binding	1/143	11/28171	0.05445115157322189	0.170523951020197	0.12800628327512928	Hnrnpu	1	0.006993006993006993	3.904724716907458e-4	17.909090909090907
GO:0050786	RAGE receptor binding	1/143	11/28171	0.05445115157322189	0.170523951020197	0.12800628327512928	S100a4	1	0.006993006993006993	3.904724716907458e-4	17.909090909090907
GO:0055105	ubiquitin-protein transferase inhibitor activity	1/143	11/28171	0.05445115157322189	0.170523951020197	0.12800628327512928	Rpl11	1	0.006993006993006993	3.904724716907458e-4	17.909090909090907
GO:1990763	arrestin family protein binding	1/143	11/28171	0.05445115157322189	0.170523951020197	0.12800628327512928	Arrb1	1	0.006993006993006993	3.904724716907458e-4	17.909090909090907
GO:0003777	microtubule motor activity	2/143	74/28171	0.054516111517794744	0.170523951020197	0.12800628327512928	Dynll1/Dync2h1	2	0.013986013986013986	0.0026268148095559265	5.324324324324325
GO:0046943	carboxylic acid transmembrane transporter activity	3/143	171/28171	0.0566926659040101	0.170523951020197	0.12800628327512928	Slc38a3/Slc6a1/Slc25a11	3	0.02097902097902098	0.006070072059919776	3.456140350877193
GO:0019843	rRNA binding	2/143	76/28171	0.057151401866492646	0.170523951020197	0.12800628327512928	Rpl11/Rps18	2	0.013986013986013986	0.0026978098044087894	5.1842105263157885
GO:0005342	organic acid transmembrane transporter activity	3/143	172/28171	0.05749268559214618	0.170523951020197	0.12800628327512928	Slc38a3/Slc6a1/Slc25a11	3	0.02097902097902098	0.006105569557346207	3.436046511627907
GO:0001882	nucleoside binding	1/143	12/28171	0.05925276681913916	0.170523951020197	0.12800628327512928	Actn4	1	0.006993006993006993	4.2596996911717724e-4	16.416666666666664
GO:0002162	dystroglycan binding	1/143	12/28171	0.05925276681913916	0.170523951020197	0.12800628327512928	Map2	1	0.006993006993006993	4.2596996911717724e-4	16.416666666666664
GO:0003841	1-acylglycerol-3-phosphate O-acyltransferase activity	1/143	12/28171	0.05925276681913916	0.170523951020197	0.12800628327512928	Agpat5	1	0.006993006993006993	4.2596996911717724e-4	16.416666666666664
GO:0003995	acyl-CoA dehydrogenase activity	1/143	12/28171	0.05925276681913916	0.170523951020197	0.12800628327512928	Acadm	1	0.006993006993006993	4.2596996911717724e-4	16.416666666666664
GO:0004016	adenylate cyclase activity	1/143	12/28171	0.05925276681913916	0.170523951020197	0.12800628327512928	Adcy3	1	0.006993006993006993	4.2596996911717724e-4	16.416666666666664
GO:0016273	arginine N-methyltransferase activity	1/143	12/28171	0.05925276681913916	0.170523951020197	0.12800628327512928	Prmt5	1	0.006993006993006993	4.2596996911717724e-4	16.416666666666664
GO:0016274	protein-arginine N-methyltransferase activity	1/143	12/28171	0.05925276681913916	0.170523951020197	0.12800628327512928	Prmt5	1	0.006993006993006993	4.2596996911717724e-4	16.416666666666664
GO:0016846	carbon-sulfur lyase activity	1/143	12/28171	0.05925276681913916	0.170523951020197	0.12800628327512928	Glo1	1	0.006993006993006993	4.2596996911717724e-4	16.416666666666664
GO:0031402	sodium ion binding	1/143	12/28171	0.05925276681913916	0.170523951020197	0.12800628327512928	Atp1a1	1	0.006993006993006993	4.2596996911717724e-4	16.416666666666664
GO:0034713	type I transforming growth factor beta receptor binding	1/143	12/28171	0.05925276681913916	0.170523951020197	0.12800628327512928	Fkbp1a	1	0.006993006993006993	4.2596996911717724e-4	16.416666666666664
GO:0035612	AP-2 adaptor complex binding	1/143	12/28171	0.05925276681913916	0.170523951020197	0.12800628327512928	Arrb1	1	0.006993006993006993	4.2596996911717724e-4	16.416666666666664
GO:0052890	oxidoreductase activity, acting on the CH-CH group of donors, with a flavin as acceptor	1/143	12/28171	0.05925276681913916	0.170523951020197	0.12800628327512928	Acadm	1	0.006993006993006993	4.2596996911717724e-4	16.416666666666664
GO:0070700	BMP receptor binding	1/143	12/28171	0.05925276681913916	0.170523951020197	0.12800628327512928	Src	1	0.006993006993006993	4.2596996911717724e-4	16.416666666666664
GO:0140939	histone H4 methyltransferase activity	1/143	12/28171	0.05925276681913916	0.170523951020197	0.12800628327512928	Prmt5	1	0.006993006993006993	4.2596996911717724e-4	16.416666666666664
GO:0015370	solute:sodium symporter activity	2/143	79/28171	0.06118583138151279	0.17059077446052773	0.1280564452622356	Slc38a3/Slc6a1	2	0.013986013986013986	0.0028043022966880837	4.987341772151898
GO:0030971	receptor tyrosine kinase binding	2/143	79/28171	0.06118583138151279	0.17059077446052773	0.1280564452622356	Anxa5/Fnta	2	0.013986013986013986	0.0028043022966880837	4.987341772151898
GO:0003924	GTPase activity	4/143	295/28171	0.0638538843672961	0.17059077446052773	0.1280564452622356	Rab3a/Rab3b/Dnm1/Gnas	4	0.027972027972027972	0.010471761740797274	2.6711864406779657
GO:0008093	cytoskeletal anchor activity	1/143	13/28171	0.06403016851468457	0.17059077446052773	0.1280564452622356	Epb41l3	1	0.006993006993006993	4.6146746654360867e-4	15.153846153846153
GO:0015926	glucosidase activity	1/143	13/28171	0.06403016851468457	0.17059077446052773	0.1280564452622356	Gaa	1	0.006993006993006993	4.6146746654360867e-4	15.153846153846153
GO:0017166	vinculin binding	1/143	13/28171	0.06403016851468457	0.17059077446052773	0.1280564452622356	Ctnna1	1	0.006993006993006993	4.6146746654360867e-4	15.153846153846153
GO:0033691	sialic acid binding	1/143	13/28171	0.06403016851468457	0.17059077446052773	0.1280564452622356	L1cam	1	0.006993006993006993	4.6146746654360867e-4	15.153846153846153
GO:0048185	activin binding	1/143	13/28171	0.06403016851468457	0.17059077446052773	0.1280564452622356	Fkbp1a	1	0.006993006993006993	4.6146746654360867e-4	15.153846153846153
GO:0055102	lipase inhibitor activity	1/143	13/28171	0.06403016851468457	0.17059077446052773	0.1280564452622356	Anxa2	1	0.006993006993006993	4.6146746654360867e-4	15.153846153846153
GO:0070990	snRNP binding	1/143	13/28171	0.06403016851468457	0.17059077446052773	0.1280564452622356	Snrpe	1	0.006993006993006993	4.6146746654360867e-4	15.153846153846153
GO:0097157	pre-mRNA intronic binding	1/143	13/28171	0.06403016851468457	0.17059077446052773	0.1280564452622356	Hnrnpl	1	0.006993006993006993	4.6146746654360867e-4	15.153846153846153
GO:0140161	monocarboxylate:sodium symporter activity	1/143	13/28171	0.06403016851468457	0.17059077446052773	0.1280564452622356	Slc6a1	1	0.006993006993006993	4.6146746654360867e-4	15.153846153846153
GO:0140492	metal-dependent deubiquitinase activity	1/143	13/28171	0.06403016851468457	0.17059077446052773	0.1280564452622356	Eif3f	1	0.006993006993006993	4.6146746654360867e-4	15.153846153846153
GO:0003725	double-stranded RNA binding	2/143	82/28171	0.06531465351222007	0.17059077446052773	0.1280564452622356	Hnrnpu/Msn	2	0.013986013986013986	0.002910794788967378	4.804878048780488
GO:0004862	cAMP-dependent protein kinase inhibitor activity	1/143	14/28171	0.06878347790819284	0.17059077446052773	0.1280564452622356	Gnas	1	0.006993006993006993	4.969649639700401e-4	14.071428571428571
GO:0005523	tropomyosin binding	1/143	14/28171	0.06878347790819284	0.17059077446052773	0.1280564452622356	S100a6	1	0.006993006993006993	4.969649639700401e-4	14.071428571428571
GO:0008097	5S rRNA binding	1/143	14/28171	0.06878347790819284	0.17059077446052773	0.1280564452622356	Rpl11	1	0.006993006993006993	4.969649639700401e-4	14.071428571428571
GO:0015385	sodium:proton antiporter activity	1/143	14/28171	0.06878347790819284	0.17059077446052773	0.1280564452622356	Slc38a3	1	0.006993006993006993	4.969649639700401e-4	14.071428571428571
GO:0016595	glutamate binding	1/143	14/28171	0.06878347790819284	0.17059077446052773	0.1280564452622356	Gad1	1	0.006993006993006993	4.969649639700401e-4	14.071428571428571
GO:0042301	phosphate ion binding	1/143	14/28171	0.06878347790819284	0.17059077446052773	0.1280564452622356	Pde2a	1	0.006993006993006993	4.969649639700401e-4	14.071428571428571
GO:0043560	insulin receptor substrate binding	1/143	14/28171	0.06878347790819284	0.17059077446052773	0.1280564452622356	Wdr6	1	0.006993006993006993	4.969649639700401e-4	14.071428571428571
GO:0047372	acylglycerol lipase activity	1/143	14/28171	0.06878347790819284	0.17059077446052773	0.1280564452622356	Faah	1	0.006993006993006993	4.969649639700401e-4	14.071428571428571
GO:1901474	azole transmembrane transporter activity	1/143	14/28171	0.06878347790819284	0.17059077446052773	0.1280564452622356	Slc38a3	1	0.006993006993006993	4.969649639700401e-4	14.071428571428571
GO:0005216	monoatomic ion channel activity	5/143	431/28171	0.06919408920331108	0.17059077446052773	0.1280564452622356	Atp5j2/Anxa2/Snap25/Anxa6/Rasa3	5	0.03496503496503497	0.01529942139079195	2.28538283062645
GO:0046332	SMAD binding	2/143	85/28171	0.06953412742243598	0.17059077446052773	0.1280564452622356	Flna/Fkbp1a	2	0.013986013986013986	0.0030172872812466722	4.635294117647058
GO:0008081	phosphoric diester hydrolase activity	2/143	86/28171	0.0709601300398307	0.17059077446052773	0.1280564452622356	Pde2a/Gnas	2	0.013986013986013986	0.0030527847786731037	4.581395348837209
GO:0042562	hormone binding	2/143	87/28171	0.07239566572418438	0.17059077446052773	0.1280564452622356	Anxa5/Atp1a1	2	0.013986013986013986	0.003088282276099535	4.528735632183908
GO:0004115	3',5'-cyclic-AMP phosphodiesterase activity	1/143	15/28171	0.07351281564513656	0.17059077446052773	0.1280564452622356	Pde2a	1	0.006993006993006993	5.324624613964715e-4	13.133333333333333
GO:0004659	prenyltransferase activity	1/143	15/28171	0.07351281564513656	0.17059077446052773	0.1280564452622356	Fnta	1	0.006993006993006993	5.324624613964715e-4	13.133333333333333
GO:0008603	cAMP-dependent protein kinase regulator activity	1/143	15/28171	0.07351281564513656	0.17059077446052773	0.1280564452622356	Gnas	1	0.006993006993006993	5.324624613964715e-4	13.133333333333333
GO:0010851	cyclase regulator activity	1/143	15/28171	0.07351281564513656	0.17059077446052773	0.1280564452622356	Gnas	1	0.006993006993006993	5.324624613964715e-4	13.133333333333333
GO:0015278	calcium-release channel activity	1/143	15/28171	0.07351281564513656	0.17059077446052773	0.1280564452622356	Rasa3	1	0.006993006993006993	5.324624613964715e-4	13.133333333333333
GO:0016812	hydrolase activity, acting on carbon-nitrogen (but not peptide) bonds, in cyclic amides	1/143	15/28171	0.07351281564513656	0.17059077446052773	0.1280564452622356	Dpysl4	1	0.006993006993006993	5.324624613964715e-4	13.133333333333333
GO:0030553	cGMP binding	1/143	15/28171	0.07351281564513656	0.17059077446052773	0.1280564452622356	Pde2a	1	0.006993006993006993	5.324624613964715e-4	13.133333333333333
GO:0034236	protein kinase A catalytic subunit binding	1/143	15/28171	0.07351281564513656	0.17059077446052773	0.1280564452622356	Ezr	1	0.006993006993006993	5.324624613964715e-4	13.133333333333333
GO:0045295	gamma-catenin binding	1/143	15/28171	0.07351281564513656	0.17059077446052773	0.1280564452622356	Ctnna1	1	0.006993006993006993	5.324624613964715e-4	13.133333333333333
GO:0102991	myristoyl-CoA hydrolase activity	1/143	15/28171	0.07351281564513656	0.17059077446052773	0.1280564452622356	Acot11	1	0.006993006993006993	5.324624613964715e-4	13.133333333333333
GO:0015171	amino acid transmembrane transporter activity	2/143	88/28171	0.07384060255224942	0.17059077446052773	0.1280564452622356	Slc38a3/Slc6a1	2	0.013986013986013986	0.0031237797735259665	4.477272727272727
GO:0097110	scaffold protein binding	2/143	89/28171	0.07529480967750826	0.17059077446052773	0.1280564452622356	Dynll1/Src	2	0.013986013986013986	0.003159277270952398	4.426966292134831
GO:0008135	translation factor activity, RNA binding	2/143	90/28171	0.07675815732276879	0.17059077446052773	0.1280564452622356	Eif3f/Eif3d	2	0.013986013986013986	0.0031947747683788294	4.377777777777778
GO:0016829	lyase activity	3/143	195/28171	0.0773325715965083	0.17059077446052773	0.1280564452622356	Gad1/Glo1/Adcy3	3	0.02097902097902098	0.00692201199815413	3.0307692307692307
GO:0000339	RNA cap binding	1/143	16/28171	0.07821830177110412	0.17059077446052773	0.1280564452622356	Eif3d	1	0.006993006993006993	5.67959958822903e-4	12.3125
GO:0001972	retinoic acid binding	1/143	16/28171	0.07821830177110412	0.17059077446052773	0.1280564452622356	Fabp5	1	0.006993006993006993	5.67959958822903e-4	12.3125
GO:0015116	sulfate transmembrane transporter activity	1/143	16/28171	0.07821830177110412	0.17059077446052773	0.1280564452622356	Slc25a11	1	0.006993006993006993	5.67959958822903e-4	12.3125
GO:0015355	secondary active monocarboxylate transmembrane transporter activity	1/143	16/28171	0.07821830177110412	0.17059077446052773	0.1280564452622356	Slc6a1	1	0.006993006993006993	5.67959958822903e-4	12.3125
GO:0015378	sodium:chloride symporter activity	1/143	16/28171	0.07821830177110412	0.17059077446052773	0.1280564452622356	Slc6a1	1	0.006993006993006993	5.67959958822903e-4	12.3125
GO:0015556	C4-dicarboxylate transmembrane transporter activity	1/143	16/28171	0.07821830177110412	0.17059077446052773	0.1280564452622356	Slc25a11	1	0.006993006993006993	5.67959958822903e-4	12.3125
GO:0022858	alanine transmembrane transporter activity	1/143	16/28171	0.07821830177110412	0.17059077446052773	0.1280564452622356	Slc38a3	1	0.006993006993006993	5.67959958822903e-4	12.3125
GO:0034987	immunoglobulin receptor binding	1/143	16/28171	0.07821830177110412	0.17059077446052773	0.1280564452622356	Flna	1	0.006993006993006993	5.67959958822903e-4	12.3125
GO:0042171	lysophosphatidic acid acyltransferase activity	1/143	16/28171	0.07821830177110412	0.17059077446052773	0.1280564452622356	Agpat5	1	0.006993006993006993	5.67959958822903e-4	12.3125
GO:0043138	3'-5' DNA helicase activity	1/143	16/28171	0.07821830177110412	0.17059077446052773	0.1280564452622356	Ruvbl1	1	0.006993006993006993	5.67959958822903e-4	12.3125
GO:0046933	proton-transporting ATP synthase activity, rotational mechanism	1/143	16/28171	0.07821830177110412	0.17059077446052773	0.1280564452622356	Atp5j2	1	0.006993006993006993	5.67959958822903e-4	12.3125
GO:0047555	3',5'-cyclic-GMP phosphodiesterase activity	1/143	16/28171	0.07821830177110412	0.17059077446052773	0.1280564452622356	Pde2a	1	0.006993006993006993	5.67959958822903e-4	12.3125
GO:1990825	sequence-specific mRNA binding	1/143	16/28171	0.07821830177110412	0.17059077446052773	0.1280564452622356	Ssb	1	0.006993006993006993	5.67959958822903e-4	12.3125
GO:0033293	monocarboxylic acid binding	2/143	91/28171	0.07823051677280767	0.17059077446052773	0.1280564452622356	Dbt/Fabp5	2	0.013986013986013986	0.003230272265805261	4.329670329670329
GO:0003756	protein disulfide isomerase activity	1/143	17/28171	0.08290005573476045	0.1753655025158394	0.13164066430216123	Pdia6	1	0.006993006993006993	6.034574562493344e-4	11.588235294117647
GO:0016864	intramolecular oxidoreductase activity, transposing S-S bonds	1/143	17/28171	0.08290005573476045	0.1753655025158394	0.13164066430216123	Pdia6	1	0.006993006993006993	6.034574562493344e-4	11.588235294117647
GO:0031005	filamin binding	1/143	17/28171	0.08290005573476045	0.1753655025158394	0.13164066430216123	Dpysl4	1	0.006993006993006993	6.034574562493344e-4	11.588235294117647
GO:0043422	protein kinase B binding	1/143	17/28171	0.08290005573476045	0.1753655025158394	0.13164066430216123	Appl1	1	0.006993006993006993	6.034574562493344e-4	11.588235294117647
GO:0070034	telomerase RNA binding	1/143	17/28171	0.08290005573476045	0.1753655025158394	0.13164066430216123	Hnrnpu	1	0.006993006993006993	6.034574562493344e-4	11.588235294117647
GO:0071933	Arp2/3 complex binding	1/143	17/28171	0.08290005573476045	0.1753655025158394	0.13164066430216123	Coro1b	1	0.006993006993006993	6.034574562493344e-4	11.588235294117647
GO:0106222	lncRNA binding	1/143	17/28171	0.08290005573476045	0.1753655025158394	0.13164066430216123	Hnrnpu	1	0.006993006993006993	6.034574562493344e-4	11.588235294117647
GO:0004866	endopeptidase inhibitor activity	3/143	205/28171	0.08677836939748221	0.17909631079934815	0.13444124978664523	Pebp1/Anxa2/Arrb1	3	0.02097902097902098	0.007276986972418444	2.8829268292682926
GO:0015297	antiporter activity	2/143	97/28171	0.08724684529617366	0.17909631079934815	0.13444124978664523	Slc38a3/Slc25a11	2	0.013986013986013986	0.0034432572503638494	4.061855670103093
GO:0015373	monoatomic anion:sodium symporter activity	1/143	18/28171	0.08755819639079243	0.17909631079934815	0.13444124978664523	Slc6a1	1	0.006993006993006993	6.389549536757658e-4	10.944444444444445
GO:0016004	phospholipase activator activity	1/143	18/28171	0.08755819639079243	0.17909631079934815	0.13444124978664523	Src	1	0.006993006993006993	6.389549536757658e-4	10.944444444444445
GO:0016290	palmitoyl-CoA hydrolase activity	1/143	18/28171	0.08755819639079243	0.17909631079934815	0.13444124978664523	Acot11	1	0.006993006993006993	6.389549536757658e-4	10.944444444444445
GO:0050811	GABA receptor binding	1/143	18/28171	0.08755819639079243	0.17909631079934815	0.13444124978664523	Clptm1	1	0.006993006993006993	6.389549536757658e-4	10.944444444444445
GO:0052745	inositol phosphate phosphatase activity	1/143	18/28171	0.08755819639079243	0.17909631079934815	0.13444124978664523	Inpp1	1	0.006993006993006993	6.389549536757658e-4	10.944444444444445
GO:0061608	nuclear import signal receptor activity	1/143	18/28171	0.08755819639079243	0.17909631079934815	0.13444124978664523	Tnpo1	1	0.006993006993006993	6.389549536757658e-4	10.944444444444445
GO:0008013	beta-catenin binding	2/143	99/28171	0.09031871621995692	0.18398257007769003	0.13810919136081784	Ctnna2/Ctnna1	2	0.013986013986013986	0.003514252245216712	3.9797979797979792
GO:0005324	long-chain fatty acid transporter activity	1/143	19/28171	0.09219284200284517	0.1847589343781715	0.13869198051141848	Fabp5	1	0.006993006993006993	6.744524511021973e-4	10.368421052631577
GO:0015174	basic amino acid transmembrane transporter activity	1/143	19/28171	0.09219284200284517	0.1847589343781715	0.13869198051141848	Slc38a3	1	0.006993006993006993	6.744524511021973e-4	10.368421052631577
GO:0070696	transmembrane receptor protein serine/threonine kinase binding	1/143	19/28171	0.09219284200284517	0.1847589343781715	0.13869198051141848	Src	1	0.006993006993006993	6.744524511021973e-4	10.368421052631577
GO:0071617	lysophospholipid acyltransferase activity	1/143	19/28171	0.09219284200284517	0.1847589343781715	0.13869198051141848	Agpat5	1	0.006993006993006993	6.744524511021973e-4	10.368421052631577
GO:0003727	single-stranded RNA binding	2/143	101/28171	0.09342218799504805	0.18646767361914832	0.1399746704679625	Ssb/Hnrnpu	2	0.013986013986013986	0.003585247240069575	3.900990099009901
GO:0016407	acetyltransferase activity	2/143	102/28171	0.09498547858893894	0.18791386106661276	0.14106027210316704	Dbt/Acat1	2	0.013986013986013986	0.0036207447374960065	3.8627450980392153
GO:0008569	minus-end-directed microtubule motor activity	1/143	20/28171	0.09680411024643687	0.18791386106661276	0.14106027210316704	Dync2h1	1	0.006993006993006993	7.099499485286288e-4	9.849999999999998
GO:0016411	acylglycerol O-acyltransferase activity	1/143	20/28171	0.09680411024643687	0.18791386106661276	0.14106027210316704	Agpat5	1	0.006993006993006993	7.099499485286288e-4	9.849999999999998
GO:0030275	LRR domain binding	1/143	20/28171	0.09680411024643687	0.18791386106661276	0.14106027210316704	Ncam1	1	0.006993006993006993	7.099499485286288e-4	9.849999999999998
GO:0031434	mitogen-activated protein kinase kinase binding	1/143	20/28171	0.09680411024643687	0.18791386106661276	0.14106027210316704	Arrb1	1	0.006993006993006993	7.099499485286288e-4	9.849999999999998
GO:0034185	apolipoprotein binding	1/143	20/28171	0.09680411024643687	0.18791386106661276	0.14106027210316704	Mapt	1	0.006993006993006993	7.099499485286288e-4	9.849999999999998
GO:0035014	phosphatidylinositol 3-kinase regulator activity	1/143	20/28171	0.09680411024643687	0.18791386106661276	0.14106027210316704	Wdr81	1	0.006993006993006993	7.099499485286288e-4	9.849999999999998
GO:0030414	peptidase inhibitor activity	3/143	217/28171	0.09872256712200192	0.1908893387710584	0.1432938577058663	Pebp1/Anxa2/Arrb1	3	0.02097902097902098	0.0077029569415356216	2.7235023041474657
GO:0042578	phosphoric ester hydrolase activity	4/143	346/28171	0.10009739215912872	0.19153169346732032	0.14377605059854137	Atp1a1/Pde2a/Inpp1/Gnas	4	0.027972027972027972	0.012282134109545277	2.277456647398844
GO:0015267	channel activity	5/143	483/28171	0.1002155729455272	0.19153169346732032	0.14377605059854137	Atp5j2/Anxa2/Snap25/Anxa6/Rasa3	5	0.03496503496503497	0.017145291256966382	2.0393374741200834
GO:0022803	passive transmembrane transporter activity	5/143	483/28171	0.1002155729455272	0.19153169346732032	0.14377605059854137	Atp5j2/Anxa2/Snap25/Anxa6/Rasa3	5	0.03496503496503497	0.017145291256966382	2.0393374741200834
GO:0060229	lipase activator activity	1/143	21/28171	0.10139211821186467	0.1930349942879731	0.14490452521776612	Src	1	0.006993006993006993	7.454474459550602e-4	9.380952380952381
GO:0061135	endopeptidase regulator activity	3/143	221/28171	0.10284473808394377	0.19425446774633828	0.1458199407006006	Pebp1/Anxa2/Arrb1	3	0.02097902097902098	0.007844946931241348	2.67420814479638
GO:0015294	solute:monoatomic cation symporter activity	2/143	108/28171	0.1045197074355113	0.19425446774633828	0.1458199407006006	Slc38a3/Slc6a1	2	0.013986013986013986	0.003833729722054595	3.648148148148148
GO:0008320	protein transmembrane transporter activity	1/143	22/28171	0.10595698240709361	0.19425446774633828	0.1458199407006006	Sec61g	1	0.006993006993006993	7.809449433814916e-4	8.954545454545453
GO:0015377	chloride:monoatomic cation symporter activity	1/143	22/28171	0.10595698240709361	0.19425446774633828	0.1458199407006006	Slc6a1	1	0.006993006993006993	7.809449433814916e-4	8.954545454545453
GO:0016408	C-acyltransferase activity	1/143	22/28171	0.10595698240709361	0.19425446774633828	0.1458199407006006	Acat1	1	0.006993006993006993	7.809449433814916e-4	8.954545454545453
GO:0017056	structural constituent of nuclear pore	1/143	22/28171	0.10595698240709361	0.19425446774633828	0.1458199407006006	Nup214	1	0.006993006993006993	7.809449433814916e-4	8.954545454545453
GO:0030552	cAMP binding	1/143	22/28171	0.10595698240709361	0.19425446774633828	0.1458199407006006	Pde2a	1	0.006993006993006993	7.809449433814916e-4	8.954545454545453
GO:0042975	peroxisome proliferator activated receptor binding	1/143	22/28171	0.10595698240709361	0.19425446774633828	0.1458199407006006	Rpl11	1	0.006993006993006993	7.809449433814916e-4	8.954545454545453
GO:0048156	tau protein binding	1/143	22/28171	0.10595698240709361	0.19425446774633828	0.1458199407006006	Hspa2	1	0.006993006993006993	7.809449433814916e-4	8.954545454545453
GO:0050998	nitric-oxide synthase binding	1/143	22/28171	0.10595698240709361	0.19425446774633828	0.1458199407006006	Dnm1	1	0.006993006993006993	7.809449433814916e-4	8.954545454545453
GO:0000062	fatty-acyl-CoA binding	1/143	23/28171	0.11049881876063317	0.19675149383637922	0.1476943696421943	Acadm	1	0.006993006993006993	8.164424408079231e-4	8.565217391304348
GO:0015252	proton channel activity	1/143	23/28171	0.11049881876063317	0.19675149383637922	0.1476943696421943	Atp5j2	1	0.006993006993006993	8.164424408079231e-4	8.565217391304348
GO:0030506	ankyrin binding	1/143	23/28171	0.11049881876063317	0.19675149383637922	0.1476943696421943	Atp1a1	1	0.006993006993006993	8.164424408079231e-4	8.565217391304348
GO:0042625	ATPase-coupled ion transmembrane transporter activity	1/143	23/28171	0.11049881876063317	0.19675149383637922	0.1476943696421943	Atp6v1c1	1	0.006993006993006993	8.164424408079231e-4	8.565217391304348
GO:0044769	ATPase activity, coupled to transmembrane movement of ions, rotational mechanism	1/143	23/28171	0.11049881876063317	0.19675149383637922	0.1476943696421943	Atp6v1c1	1	0.006993006993006993	8.164424408079231e-4	8.565217391304348
GO:0046961	proton-transporting ATPase activity, rotational mechanism	1/143	23/28171	0.11049881876063317	0.19675149383637922	0.1476943696421943	Atp6v1c1	1	0.006993006993006993	8.164424408079231e-4	8.565217391304348
GO:0051139	metal cation:proton antiporter activity	1/143	23/28171	0.11049881876063317	0.19675149383637922	0.1476943696421943	Slc38a3	1	0.006993006993006993	8.164424408079231e-4	8.565217391304348
GO:0140662	ATP-dependent protein folding chaperone	1/143	23/28171	0.11049881876063317	0.19675149383637922	0.1476943696421943	Hspa2	1	0.006993006993006993	8.164424408079231e-4	8.565217391304348
GO:0004114	3',5'-cyclic-nucleotide phosphodiesterase activity	1/143	24/28171	0.11501774262439712	0.19976765824237397	0.14995849730900165	Pde2a	1	0.006993006993006993	8.519399382343545e-4	8.208333333333332
GO:0016863	intramolecular oxidoreductase activity, transposing C=C bonds	1/143	24/28171	0.11501774262439712	0.19976765824237397	0.14995849730900165	Mif	1	0.006993006993006993	8.519399382343545e-4	8.208333333333332
GO:0031683	G-protein beta/gamma-subunit complex binding	1/143	24/28171	0.11501774262439712	0.19976765824237397	0.14995849730900165	Gnas	1	0.006993006993006993	8.519399382343545e-4	8.208333333333332
GO:0070530	K63-linked polyubiquitin modification-dependent protein binding	1/143	24/28171	0.11501774262439712	0.19976765824237397	0.14995849730900165	Wdr81	1	0.006993006993006993	8.519399382343545e-4	8.208333333333332
GO:0070840	dynein complex binding	1/143	24/28171	0.11501774262439712	0.19976765824237397	0.14995849730900165	Smc3	1	0.006993006993006993	8.519399382343545e-4	8.208333333333332
GO:0099604	ligand-gated calcium channel activity	1/143	24/28171	0.11501774262439712	0.19976765824237397	0.14995849730900165	Rasa3	1	0.006993006993006993	8.519399382343545e-4	8.208333333333332
GO:1901567	fatty acid derivative binding	1/143	24/28171	0.11501774262439712	0.19976765824237397	0.14995849730900165	Acadm	1	0.006993006993006993	8.519399382343545e-4	8.208333333333332
GO:0016747	acyltransferase activity, transferring groups other than amino-acyl groups	3/143	233/28171	0.11561048897070973	0.20009507706468993	0.15020427900868805	Dbt/Agpat5/Acat1	3	0.02097902097902098	0.008270916900358525	2.536480686695279
GO:0005160	transforming growth factor beta receptor binding	1/143	25/28171	0.11951386877655246	0.20122233008297097	0.1510504678772754	Fkbp1a	1	0.006993006993006993	8.874374356607859e-4	7.88
GO:0008483	transaminase activity	1/143	25/28171	0.11951386877655246	0.20122233008297097	0.1510504678772754	Psat1	1	0.006993006993006993	8.874374356607859e-4	7.88
GO:0009975	cyclase activity	1/143	25/28171	0.11951386877655246	0.20122233008297097	0.1510504678772754	Adcy3	1	0.006993006993006993	8.874374356607859e-4	7.88
GO:0015296	monoatomic anion:monoatomic cation symporter activity	1/143	25/28171	0.11951386877655246	0.20122233008297097	0.1510504678772754	Slc6a1	1	0.006993006993006993	8.874374356607859e-4	7.88
GO:0016849	phosphorus-oxygen lyase activity	1/143	25/28171	0.11951386877655246	0.20122233008297097	0.1510504678772754	Adcy3	1	0.006993006993006993	8.874374356607859e-4	7.88
GO:0031681	G-protein beta-subunit binding	1/143	25/28171	0.11951386877655246	0.20122233008297097	0.1510504678772754	Gnas	1	0.006993006993006993	8.874374356607859e-4	7.88
GO:0034237	protein kinase A regulatory subunit binding	1/143	25/28171	0.11951386877655246	0.20122233008297097	0.1510504678772754	Ezr	1	0.006993006993006993	8.874374356607859e-4	7.88
GO:0051787	misfolded protein binding	1/143	25/28171	0.11951386877655246	0.20122233008297097	0.1510504678772754	Hspa2	1	0.006993006993006993	8.874374356607859e-4	7.88
GO:0008094	ATP-dependent activity, acting on DNA	2/143	118/28171	0.12094825291601195	0.20129491096548147	0.15110495177206798	Ruvbl1/Smc3	2	0.013986013986013986	0.004188704696318909	3.3389830508474576
GO:0008514	organic anion transmembrane transporter activity	3/143	238/28171	0.12109848294033478	0.20129491096548147	0.15110495177206798	Slc38a3/Slc6a1/Slc25a11	3	0.02097902097902098	0.008448404387490682	2.4831932773109244
GO:0004867	serine-type endopeptidase inhibitor activity	2/143	119/28171	0.12262477369425406	0.20129491096548147	0.15110495177206798	Pebp1/Anxa2	2	0.013986013986013986	0.004224202193745341	3.3109243697478994
GO:0001671	ATPase activator activity	1/143	26/28171	0.12398731142435182	0.20129491096548147	0.15110495177206798	Rab3a	1	0.006993006993006993	9.229349330872173e-4	7.576923076923077
GO:0004112	cyclic-nucleotide phosphodiesterase activity	1/143	26/28171	0.12398731142435182	0.20129491096548147	0.15110495177206798	Pde2a	1	0.006993006993006993	9.229349330872173e-4	7.576923076923077
GO:0008574	plus-end-directed microtubule motor activity	1/143	26/28171	0.12398731142435182	0.20129491096548147	0.15110495177206798	Dynll1	1	0.006993006993006993	9.229349330872173e-4	7.576923076923077
GO:0016769	transferase activity, transferring nitrogenous groups	1/143	26/28171	0.12398731142435182	0.20129491096548147	0.15110495177206798	Psat1	1	0.006993006993006993	9.229349330872173e-4	7.576923076923077
GO:0017134	fibroblast growth factor binding	1/143	26/28171	0.12398731142435182	0.20129491096548147	0.15110495177206798	Rps2	1	0.006993006993006993	9.229349330872173e-4	7.576923076923077
GO:0055106	ubiquitin-protein transferase regulator activity	1/143	26/28171	0.12398731142435182	0.20129491096548147	0.15110495177206798	Rpl11	1	0.006993006993006993	9.229349330872173e-4	7.576923076923077
GO:0120227	acyl-CoA binding	1/143	26/28171	0.12398731142435182	0.20129491096548147	0.15110495177206798	Acadm	1	0.006993006993006993	9.229349330872173e-4	7.576923076923077
GO:0005496	steroid binding	2/143	120/28171	0.12430700403208328	0.20129491096548147	0.15110495177206798	Atp1a1/Anxa6	2	0.013986013986013986	0.004259699691171772	3.283333333333333
GO:0005096	GTPase activator activity	3/143	241/28171	0.12443685405138855	0.20129491096548147	0.15110495177206798	Arrb1/Thy1/Rasa3	3	0.02097902097902098	0.008554896879769977	2.4522821576763483
GO:0008327	methyl-CpG binding	1/143	27/28171	0.12843818420695297	0.20361909318304075	0.1528496329476096	Prmt5	1	0.006993006993006993	9.584324305136488e-4	7.296296296296296
GO:0017025	TBP-class protein binding	1/143	27/28171	0.12843818420695297	0.20361909318304075	0.1528496329476096	Ruvbl1	1	0.006993006993006993	9.584324305136488e-4	7.296296296296296
GO:0019825	oxygen binding	1/143	27/28171	0.12843818420695297	0.20361909318304075	0.1528496329476096	Sod2	1	0.006993006993006993	9.584324305136488e-4	7.296296296296296
GO:0030548	acetylcholine receptor regulator activity	1/143	27/28171	0.12843818420695297	0.20361909318304075	0.1528496329476096	Fnta	1	0.006993006993006993	9.584324305136488e-4	7.296296296296296
GO:0051537	2 iron, 2 sulfur cluster binding	1/143	27/28171	0.12843818420695297	0.20361909318304075	0.1528496329476096	Uqcrfs1	1	0.006993006993006993	9.584324305136488e-4	7.296296296296296
GO:0099602	neurotransmitter receptor regulator activity	1/143	27/28171	0.12843818420695297	0.20361909318304075	0.1528496329476096	Fnta	1	0.006993006993006993	9.584324305136488e-4	7.296296296296296
GO:0061629	RNA polymerase II-specific DNA-binding transcription factor binding	4/143	382/28171	0.13030464048062362	0.20361909318304075	0.1528496329476096	Arrb1/Psma6/Actn4/Src	4	0.027972027972027972	0.013560044016896809	2.06282722513089
GO:0003697	single-stranded DNA binding	2/143	124/28171	0.13109103263169405	0.20361909318304075	0.1528496329476096	Hnrnpu/Nucks1	2	0.013986013986013986	0.004401689680877498	3.1774193548387095
GO:0005158	insulin receptor binding	1/143	28/28171	0.1328666001982266	0.20361909318304075	0.1528496329476096	Src	1	0.006993006993006993	9.939299279400802e-4	7.035714285714286
GO:0005184	neuropeptide hormone activity	1/143	28/28171	0.1328666001982266	0.20361909318304075	0.1528496329476096	Cck	1	0.006993006993006993	9.939299279400802e-4	7.035714285714286
GO:0005217	intracellular ligand-gated monoatomic ion channel activity	1/143	28/28171	0.1328666001982266	0.20361909318304075	0.1528496329476096	Rasa3	1	0.006993006993006993	9.939299279400802e-4	7.035714285714286
GO:0008266	poly(U) RNA binding	1/143	28/28171	0.1328666001982266	0.20361909318304075	0.1528496329476096	Ssb	1	0.006993006993006993	9.939299279400802e-4	7.035714285714286
GO:0009678	pyrophosphate hydrolysis-driven proton transmembrane transporter activity	1/143	28/28171	0.1328666001982266	0.20361909318304075	0.1528496329476096	Atp6v1c1	1	0.006993006993006993	9.939299279400802e-4	7.035714285714286
GO:0016878	acid-thiol ligase activity	1/143	28/28171	0.1328666001982266	0.20361909318304075	0.1528496329476096	Sucla2	1	0.006993006993006993	9.939299279400802e-4	7.035714285714286
GO:0022884	macromolecule transmembrane transporter activity	1/143	28/28171	0.1328666001982266	0.20361909318304075	0.1528496329476096	Sec61g	1	0.006993006993006993	9.939299279400802e-4	7.035714285714286
GO:0035925	mRNA 3'-UTR AU-rich region binding	1/143	28/28171	0.1328666001982266	0.20361909318304075	0.1528496329476096	Khsrp	1	0.006993006993006993	9.939299279400802e-4	7.035714285714286
GO:0047617	acyl-CoA hydrolase activity	1/143	28/28171	0.1328666001982266	0.20361909318304075	0.1528496329476096	Acot11	1	0.006993006993006993	9.939299279400802e-4	7.035714285714286
GO:1990782	protein tyrosine kinase binding	2/143	127/28171	0.13623418630276043	0.20716455059519873	0.1555110821054868	Anxa5/Fnta	2	0.013986013986013986	0.004508182173156792	3.1023622047244093
GO:0043274	phospholipase binding	1/143	29/28171	0.13727267190954584	0.20716455059519873	0.1555110821054868	Src	1	0.006993006993006993	0.0010294274253665116	6.793103448275862
GO:0043325	phosphatidylinositol-3,4-bisphosphate binding	1/143	29/28171	0.13727267190954584	0.20716455059519873	0.1555110821054868	Hip1r	1	0.006993006993006993	0.0010294274253665116	6.793103448275862
GO:0050750	low-density lipoprotein particle receptor binding	1/143	29/28171	0.13727267190954584	0.20716455059519873	0.1555110821054868	Hsp90b1	1	0.006993006993006993	0.0010294274253665116	6.793103448275862
GO:0051959	dynein light intermediate chain binding	1/143	29/28171	0.13727267190954584	0.20716455059519873	0.1555110821054868	Dync2h1	1	0.006993006993006993	0.0010294274253665116	6.793103448275862
GO:0005310	dicarboxylic acid transmembrane transporter activity	1/143	30/28171	0.1416565112925653	0.21057048975921866	0.1580677998617846	Slc25a11	1	0.006993006993006993	0.001064924922792943	6.566666666666666
GO:0071813	lipoprotein particle binding	1/143	30/28171	0.1416565112925653	0.21057048975921866	0.1580677998617846	Mapt	1	0.006993006993006993	0.001064924922792943	6.566666666666666
GO:0071814	protein-lipid complex binding	1/143	30/28171	0.1416565112925653	0.21057048975921866	0.1580677998617846	Mapt	1	0.006993006993006993	0.001064924922792943	6.566666666666666
GO:0080025	phosphatidylinositol-3,5-bisphosphate binding	1/143	30/28171	0.1416565112925653	0.21057048975921866	0.1580677998617846	Hip1r	1	0.006993006993006993	0.001064924922792943	6.566666666666666
GO:0140318	protein transporter activity	1/143	30/28171	0.1416565112925653	0.21057048975921866	0.1580677998617846	Sec61g	1	0.006993006993006993	0.001064924922792943	6.566666666666666
GO:0008157	protein phosphatase 1 binding	1/143	31/28171	0.14601822974198653	0.21575827976800996	0.16196208986306757	Lmna	1	0.006993006993006993	0.0011004224202193745	6.354838709677419
GO:0016289	CoA hydrolase activity	1/143	31/28171	0.14601822974198653	0.21575827976800996	0.16196208986306757	Acot11	1	0.006993006993006993	0.0011004224202193745	6.354838709677419
GO:0015291	secondary active transmembrane transporter activity	3/143	262/28171	0.14869717499819535	0.2184127644632246	0.16395471739610484	Slc38a3/Slc6a1/Slc25a11	3	0.02097902097902098	0.009300344325725036	2.2557251908396947
GO:0016746	acyltransferase activity	3/143	262/28171	0.14869717499819535	0.2184127644632246	0.16395471739610484	Dbt/Agpat5/Acat1	3	0.02097902097902098	0.009300344325725036	2.2557251908396947
GO:0046875	ephrin receptor binding	1/143	32/28171	0.1503579380983081	0.22019875549900153	0.1652953975356673	Src	1	0.006993006993006993	0.001135919917645806	6.15625
GO:0015276	ligand-gated monoatomic ion channel activity	2/143	137/28171	0.15368477423134133	0.22322010085139807	0.16756341435522282	Anxa6/Rasa3	2	0.013986013986013986	0.0048631571474211065	2.875912408759124
GO:0008143	poly(A) binding	1/143	33/28171	0.15467574665056472	0.22322010085139807	0.16756341435522282	Hnrnpu	1	0.006993006993006993	0.0011714174150722373	5.96969696969697
GO:0016831	carboxy-lyase activity	1/143	33/28171	0.15467574665056472	0.22322010085139807	0.16756341435522282	Gad1	1	0.006993006993006993	0.0011714174150722373	5.96969696969697
GO:0070325	lipoprotein particle receptor binding	1/143	33/28171	0.15467574665056472	0.22322010085139807	0.16756341435522282	Hsp90b1	1	0.006993006993006993	0.0011714174150722373	5.96969696969697
GO:0098632	cell-cell adhesion mediator activity	1/143	33/28171	0.15467574665056472	0.22322010085139807	0.16756341435522282	Cd200	1	0.006993006993006993	0.0011714174150722373	5.96969696969697
GO:0042974	nuclear retinoic acid receptor binding	1/143	34/28171	0.1589717651390491	0.22681931820721554	0.17026521919648507	Actn4	1	0.006993006993006993	0.0012069149124986688	5.794117647058823
GO:0051059	NF-kappaB binding	1/143	34/28171	0.1589717651390491	0.22681931820721554	0.17026521919648507	Psma6	1	0.006993006993006993	0.0012069149124986688	5.794117647058823
GO:0016810	hydrolase activity, acting on carbon-nitrogen (but not peptide) bonds	2/143	140/28171	0.15900263316748242	0.22681931820721554	0.17026521919648507	Faah/Dpysl4	2	0.013986013986013986	0.004969649639700401	2.8142857142857145
GO:0022834	ligand-gated channel activity	2/143	140/28171	0.15900263316748242	0.22681931820721554	0.17026521919648507	Anxa6/Rasa3	2	0.013986013986013986	0.004969649639700401	2.8142857142857145
GO:0015103	inorganic anion transmembrane transporter activity	2/143	142/28171	0.16256691507591572	0.23021886286388094	0.17281713682286015	Slc6a1/Slc25a11	2	0.013986013986013986	0.005040644634553264	2.7746478873239435
GO:0005501	retinoid binding	1/143	35/28171	0.16324610275802465	0.23021886286388094	0.17281713682286015	Fabp5	1	0.006993006993006993	0.0012424124099251002	5.628571428571429
GO:0043027	cysteine-type endopeptidase inhibitor activity involved in apoptotic process	1/143	35/28171	0.16324610275802465	0.23021886286388094	0.17281713682286015	Arrb1	1	0.006993006993006993	0.0012424124099251002	5.628571428571429
GO:0051019	mitogen-activated protein kinase binding	1/143	35/28171	0.16324610275802465	0.23021886286388094	0.17281713682286015	Pebp1	1	0.006993006993006993	0.0012424124099251002	5.628571428571429
GO:0061134	peptidase regulator activity	3/143	276/28171	0.16565417288348952	0.23295118061740713	0.1748681908728224	Pebp1/Anxa2/Arrb1	3	0.02097902097902098	0.009797309289695076	2.1413043478260874
GO:0000146	microfilament motor activity	1/143	36/28171	0.1674988681584224	0.23355475982653265	0.1753212763822776	Myo5a	1	0.006993006993006993	0.0012779099073515316	5.472222222222222
GO:0003755	peptidyl-prolyl cis-trans isomerase activity	1/143	36/28171	0.1674988681584224	0.23355475982653265	0.1753212763822776	Fkbp1a	1	0.006993006993006993	0.0012779099073515316	5.472222222222222
GO:0140828	metal cation:monoatomic cation antiporter activity	1/143	36/28171	0.1674988681584224	0.23355475982653265	0.1753212763822776	Slc38a3	1	0.006993006993006993	0.0012779099073515316	5.472222222222222
GO:0015293	symporter activity	2/143	146/28171	0.16973820203778	0.23547488608867245	0.1767626470798541	Slc38a3/Slc6a1	2	0.013986013986013986	0.005182634624258989	2.6986301369863015
GO:0016616	oxidoreductase activity, acting on the CH-OH group of donors, NAD or NADP as acceptor	2/143	147/28171	0.1715394523468514	0.23547488608867245	0.1767626470798541	Idh2/Idh3a	2	0.013986013986013986	0.005218132121685421	2.6802721088435377
GO:0000993	RNA polymerase II complex binding	1/143	37/28171	0.17173016945052677	0.23547488608867245	0.1767626470798541	Hnrnpu	1	0.006993006993006993	0.0013134074047779633	5.324324324324325
GO:0004177	aminopeptidase activity	1/143	37/28171	0.17173016945052677	0.23547488608867245	0.1767626470798541	Blmh	1	0.006993006993006993	0.0013134074047779633	5.324324324324325
GO:0030551	cyclic nucleotide binding	1/143	37/28171	0.17173016945052677	0.23547488608867245	0.1767626470798541	Pde2a	1	0.006993006993006993	0.0013134074047779633	5.324324324324325
GO:0071855	neuropeptide receptor binding	1/143	37/28171	0.17173016945052677	0.23547488608867245	0.1767626470798541	Gnas	1	0.006993006993006993	0.0013134074047779633	5.324324324324325
GO:0030246	carbohydrate binding	3/143	283/28171	0.17434011439777686	0.2383932503505512	0.17895335964645315	Gaa/Pygb/Tkt	3	0.02097902097902098	0.010045791771680097	2.0883392226148407
GO:0019840	isoprenoid binding	1/143	38/28171	0.17594011420664302	0.23860371652681725	0.17911134914187454	Fabp5	1	0.006993006993006993	0.0013489049022043947	5.1842105263157885
GO:0031369	translation initiation factor binding	1/143	38/28171	0.17594011420664302	0.23860371652681725	0.17911134914187454	Eif3f	1	0.006993006993006993	0.0013489049022043947	5.1842105263157885
GO:0051721	protein phosphatase 2A binding	1/143	38/28171	0.17594011420664302	0.23860371652681725	0.17911134914187454	Mapt	1	0.006993006993006993	0.0013489049022043947	5.1842105263157885
GO:0030695	GTPase regulator activity	4/143	432/28171	0.1776071127880528	0.23955182787489412	0.17982306271097848	Arrb1/Thy1/Rasa3/Iqsec1	4	0.027972027972027972	0.01533491888821838	1.824074074074074
GO:0060589	nucleoside-triphosphatase regulator activity	4/143	432/28171	0.1776071127880528	0.23955182787489412	0.17982306271097848	Arrb1/Thy1/Rasa3/Iqsec1	4	0.027972027972027972	0.01533491888821838	1.824074074074074
GO:0015453	oxidoreduction-driven active transmembrane transporter activity	1/143	40/28171	0.18429636172618902	0.2465586460931448	0.18508283268661374	Uqcrfs1	1	0.006993006993006993	0.0014198998970572575	4.924999999999999
GO:0016859	cis-trans isomerase activity	1/143	40/28171	0.18429636172618902	0.2465586460931448	0.18508283268661374	Fkbp1a	1	0.006993006993006993	0.0014198998970572575	4.924999999999999
GO:0030291	protein serine/threonine kinase inhibitor activity	1/143	40/28171	0.18429636172618902	0.2465586460931448	0.18508283268661374	Gnas	1	0.006993006993006993	0.0014198998970572575	4.924999999999999
GO:0016614	oxidoreductase activity, acting on CH-OH group of donors	2/143	156/28171	0.18788602092388412	0.248083042817185	0.18622714325245363	Idh2/Idh3a	2	0.013986013986013986	0.0055376095985233045	2.5256410256410255
GO:0001965	G-protein alpha-subunit binding	1/143	41/28171	0.18844287696820516	0.248083042817185	0.18622714325245363	Gnas	1	0.006993006993006993	0.001455397394483689	4.804878048780488
GO:0004812	aminoacyl-tRNA ligase activity	1/143	41/28171	0.18844287696820516	0.248083042817185	0.18622714325245363	Farsb	1	0.006993006993006993	0.001455397394483689	4.804878048780488
GO:0016875	ligase activity, forming carbon-oxygen bonds	1/143	41/28171	0.18844287696820516	0.248083042817185	0.18622714325245363	Farsb	1	0.006993006993006993	0.001455397394483689	4.804878048780488
GO:0043175	RNA polymerase core enzyme binding	1/143	41/28171	0.18844287696820516	0.248083042817185	0.18622714325245363	Hnrnpu	1	0.006993006993006993	0.001455397394483689	4.804878048780488
GO:0070717	poly-purine tract binding	1/143	41/28171	0.18844287696820516	0.248083042817185	0.18622714325245363	Hnrnpu	1	0.006993006993006993	0.001455397394483689	4.804878048780488
GO:0042056	chemoattractant activity	1/143	42/28171	0.1925684606366569	0.2528418780242577	0.18979943209476446	Mif	1	0.006993006993006993	0.0014908948919101204	4.690476190476191
GO:0015079	potassium ion transmembrane transporter activity	2/143	160/28171	0.19522024720196807	0.2555203221483484	0.19181004512146094	Atp1a1/Snap25	2	0.013986013986013986	0.00567959958822903	2.4624999999999995
GO:0017069	snRNA binding	1/143	43/28171	0.19667321765357726	0.2555203221483484	0.19181004512146094	Hnrnpu	1	0.006993006993006993	0.0015263923893365518	4.581395348837209
GO:0060590	ATPase regulator activity	1/143	43/28171	0.19667321765357726	0.2555203221483484	0.19181004512146094	Rab3a	1	0.006993006993006993	0.0015263923893365518	4.581395348837209
GO:0098631	cell adhesion mediator activity	1/143	43/28171	0.19667321765357726	0.2555203221483484	0.19181004512146094	Cd200	1	0.006993006993006993	0.0015263923893365518	4.581395348837209
GO:0052689	carboxylic ester hydrolase activity	2/143	165/28171	0.20443812057795352	0.2626586296946892	0.19716851947310007	Faah/Acot11	2	0.013986013986013986	0.005857087075361187	2.3878787878787877
GO:0004715	non-membrane spanning protein tyrosine kinase activity	1/143	45/28171	0.20482066881242433	0.2626586296946892	0.19716851947310007	Src	1	0.006993006993006993	0.0015973873841894147	4.377777777777778
GO:0005547	phosphatidylinositol-3,4,5-trisphosphate binding	1/143	45/28171	0.20482066881242433	0.2626586296946892	0.19716851947310007	Hip1r	1	0.006993006993006993	0.0015973873841894147	4.377777777777778
GO:0042169	SH2 domain binding	1/143	45/28171	0.20482066881242433	0.2626586296946892	0.19716851947310007	Src	1	0.006993006993006993	0.0015973873841894147	4.377777777777778
GO:0042887	amide transmembrane transporter activity	1/143	45/28171	0.20482066881242433	0.2626586296946892	0.19716851947310007	Slc38a3	1	0.006993006993006993	0.0015973873841894147	4.377777777777778
GO:0022839	monoatomic ion gated channel activity	3/143	309/28171	0.20763586750398202	0.26558076076090725	0.19936205964614626	Snap25/Anxa6/Rasa3	3	0.02097902097902098	0.010968726704767314	1.912621359223301
GO:0015175	neutral L-amino acid transmembrane transporter activity	1/143	46/28171	0.20886357019761326	0.26577755076560045	0.19950978292452307	Slc38a3	1	0.006993006993006993	0.0016328848816158461	4.282608695652174
GO:0070888	E-box binding	1/143	46/28171	0.20886357019761326	0.26577755076560045	0.19950978292452307	Prmt5	1	0.006993006993006993	0.0016328848816158461	4.282608695652174
GO:0022836	gated channel activity	3/143	313/28171	0.21288377430663694	0.26951048443566544	0.20231196386132894	Snap25/Anxa6/Rasa3	3	0.02097902097902098	0.01111071669447304	1.8881789137380192
GO:0003925	G protein activity	1/143	47/28171	0.2128860594229196	0.26951048443566544	0.20231196386132894	Gnas	1	0.006993006993006993	0.0016683823790422775	4.191489361702128
GO:0015485	cholesterol binding	1/143	48/28171	0.2168882388249439	0.2731798427947767	0.20506642106657347	Anxa6	1	0.006993006993006993	0.001703879876468709	4.104166666666666
GO:0016879	ligase activity, forming carbon-nitrogen bonds	1/143	48/28171	0.2168882388249439	0.2731798427947767	0.20506642106657347	Gmps	1	0.006993006993006993	0.001703879876468709	4.104166666666666
GO:0008234	cysteine-type peptidase activity	2/143	175/28171	0.22300885569188597	0.2801761004250852	0.21031826358331757	Eif3f/Blmh	2	0.013986013986013986	0.006212062049625502	2.2514285714285713
GO:0015459	potassium channel regulator activity	1/143	51/28171	0.22877393383074296	0.28524709633808	0.21412488039838862	Flna	1	0.006993006993006993	0.0018103723687480032	3.8627450980392153
GO:0017046	peptide hormone binding	1/143	51/28171	0.22877393383074296	0.28524709633808	0.21412488039838862	Anxa5	1	0.006993006993006993	0.0018103723687480032	3.8627450980392153
GO:0051879	Hsp90 protein binding	1/143	51/28171	0.22877393383074296	0.28524709633808	0.21412488039838862	Mapt	1	0.006993006993006993	0.0018103723687480032	3.8627450980392153
GO:0016830	carbon-carbon lyase activity	1/143	52/28171	0.23269588715443434	0.28868286752241856	0.2167039919945003	Gad1	1	0.006993006993006993	0.0018458698661744347	3.7884615384615383
GO:0030374	nuclear receptor coactivator activity	1/143	52/28171	0.23269588715443434	0.28868286752241856	0.2167039919945003	Actn4	1	0.006993006993006993	0.0018458698661744347	3.7884615384615383
GO:0031625	ubiquitin protein ligase binding	3/143	329/28171	0.23414855444519442	0.2897588361259281	0.21751168347145697	Dbt/Arrb1/Rpl11	3	0.02097902097902098	0.011678676653295942	1.796352583586626
GO:0008374	O-acyltransferase activity	1/143	53/28171	0.23659803474634455	0.2906104893286366	0.21815098933122537	Agpat5	1	0.006993006993006993	0.001881367363600866	3.716981132075472
GO:0030544	Hsp70 protein binding	1/143	53/28171	0.23659803474634455	0.2906104893286366	0.21815098933122537	Fkbp1a	1	0.006993006993006993	0.001881367363600866	3.716981132075472
GO:0050997	quaternary ammonium group binding	1/143	53/28171	0.23659803474634455	0.2906104893286366	0.21815098933122537	Tkt	1	0.006993006993006993	0.001881367363600866	3.716981132075472
GO:1901682	sulfur compound transmembrane transporter activity	1/143	55/28171	0.24434330951011607	0.29938103516709763	0.22473472708981498	Slc25a11	1	0.006993006993006993	0.001952362358453729	3.581818181818182
GO:0003678	DNA helicase activity	1/143	56/28171	0.2481866338357691	0.29963996036269686	0.22492909305269965	Ruvbl1	1	0.006993006993006993	0.0019878598558801604	3.517857142857143
GO:0009055	electron transfer activity	1/143	56/28171	0.2481866338357691	0.29963996036269686	0.22492909305269965	Uqcrfs1	1	0.006993006993006993	0.0019878598558801604	3.517857142857143
GO:0016620	oxidoreductase activity, acting on the aldehyde or oxo group of donors, NAD or NADP as acceptor	1/143	56/28171	0.2481866338357691	0.29963996036269686	0.22492909305269965	Aldh6a1	1	0.006993006993006993	0.0019878598558801604	3.517857142857143
GO:0032934	sterol binding	1/143	56/28171	0.2481866338357691	0.29963996036269686	0.22492909305269965	Anxa6	1	0.006993006993006993	0.0019878598558801604	3.517857142857143
GO:0042054	histone methyltransferase activity	1/143	56/28171	0.2481866338357691	0.29963996036269686	0.22492909305269965	Prmt5	1	0.006993006993006993	0.0019878598558801604	3.517857142857143
GO:0051018	protein kinase A binding	1/143	56/28171	0.2481866338357691	0.29963996036269686	0.22492909305269965	Ezr	1	0.006993006993006993	0.0019878598558801604	3.517857142857143
GO:0002020	protease binding	2/143	192/28171	0.254840575409131	0.3069247806022381	0.2303975492878045	Mif/Anxa2	2	0.013986013986013986	0.006815519505874836	2.052083333333333
GO:0050840	extracellular matrix binding	1/143	58/28171	0.25581514558310003	0.3073507210282391	0.23071728766181485	Anxa2	1	0.006993006993006993	0.0020588548507330232	3.396551724137931
GO:0003714	transcription corepressor activity	2/143	193/28171	0.256718475431471	0.30768921389486237	0.23097138225387864	Hnrnpu/Prmt5	2	0.013986013986013986	0.006851017003301267	2.0414507772020722
GO:0031593	polyubiquitin modification-dependent protein binding	1/143	59/28171	0.259600527227948	0.3099588315100317	0.23267510371725933	Wdr81	1	0.006993006993006993	0.0020943523481594547	3.3389830508474576
GO:0044389	ubiquitin-like protein ligase binding	3/143	348/28171	0.2598644749023498	0.3099588315100317	0.23267510371725933	Dbt/Arrb1/Rpl11	3	0.02097902097902098	0.01235312910439814	1.6982758620689655
GO:0070063	RNA polymerase binding	1/143	61/28171	0.26711402399620576	0.317840004514716	0.23859122082657047	Hnrnpu	1	0.006993006993006993	0.0021653473430123175	3.2295081967213117
GO:0016627	oxidoreductase activity, acting on the CH-CH group of donors	1/143	62/28171	0.2708423304554214	0.31996886294852883	0.24018927936380796	Acadm	1	0.006993006993006993	0.002200844840438749	3.1774193548387095
GO:0030145	manganese ion binding	1/143	62/28171	0.2708423304554214	0.31996886294852883	0.24018927936380796	Sod2	1	0.006993006993006993	0.002200844840438749	3.1774193548387095
GO:0043028	cysteine-type endopeptidase regulator activity involved in apoptotic process	1/143	62/28171	0.2708423304554214	0.31996886294852883	0.24018927936380796	Arrb1	1	0.006993006993006993	0.002200844840438749	3.1774193548387095
GO:0043539	protein serine/threonine kinase activator activity	1/143	63/28171	0.27455180239483157	0.3228103139796713	0.2423222558954258	Cab39l	1	0.006993006993006993	0.0022363423378651804	3.126984126984127
GO:0045309	protein phosphorylated amino acid binding	1/143	63/28171	0.27455180239483157	0.3228103139796713	0.2423222558954258	Arrb1	1	0.006993006993006993	0.0022363423378651804	3.126984126984127
GO:0016765	transferase activity, transferring alkyl or aryl (other than methyl) groups	1/143	64/28171	0.27824253429527046	0.3263745366733623	0.24499779148473555	Fnta	1	0.006993006993006993	0.002271839835291612	3.078125
GO:0019207	kinase regulator activity	2/143	208/28171	0.28489155414772305	0.3333837335771227	0.25025934705523517	Cab39l/Wdr81	2	0.013986013986013986	0.007383479464697739	1.8942307692307692
GO:0008028	monocarboxylic acid transmembrane transporter activity	1/143	67/28171	0.2892032275259714	0.33763112647489585	0.2534477142916284	Slc6a1	1	0.006993006993006993	0.002378332327570906	2.9402985074626864
GO:0016903	oxidoreductase activity, acting on the aldehyde or oxo group of donors	1/143	68/28171	0.2928199347015972	0.34104910041715436	0.25601346612919834	Aldh6a1	1	0.006993006993006993	0.0024138298249973375	2.8970588235294117
GO:0016597	amino acid binding	1/143	69/28171	0.29641836722971393	0.3428203078941785	0.257343048775428	Gad1	1	0.006993006993006993	0.002449327322423769	2.855072463768116
GO:0051536	iron-sulfur cluster binding	1/143	69/28171	0.29641836722971393	0.3428203078941785	0.257343048775428	Uqcrfs1	1	0.006993006993006993	0.002449327322423769	2.855072463768116
GO:0051540	metal cluster binding	1/143	69/28171	0.29641836722971393	0.3428203078941785	0.257343048775428	Uqcrfs1	1	0.006993006993006993	0.002449327322423769	2.855072463768116
GO:0015179	L-amino acid transmembrane transporter activity	1/143	70/28171	0.2999986168022054	0.34615225015639084	0.2598442196814588	Slc38a3	1	0.006993006993006993	0.0024848248198502004	2.8142857142857145
GO:0002039	p53 binding	1/143	77/28171	0.32455884780697686	0.37362006898710126	0.2804633372726141	Prmt5	1	0.006993006993006993	0.002733307301835221	2.5584415584415585
GO:0004869	cysteine-type endopeptidase inhibitor activity	1/143	78/28171	0.327996880296605	0.37582975867319324	0.2821220729646725	Arrb1	1	0.006993006993006993	0.0027688047992616522	2.5256410256410255
GO:1990841	promoter-specific chromatin binding	1/143	78/28171	0.327996880296605	0.37582975867319324	0.2821220729646725	Hnrnpu	1	0.006993006993006993	0.0027688047992616522	2.5256410256410255
GO:0140097	catalytic activity, acting on DNA	2/143	232/28171	0.32970738243626685	0.37691721548718726	0.28293838823386946	Ruvbl1/Smc3	2	0.013986013986013986	0.008235419402932093	1.6982758620689655
GO:0043022	ribosome binding	1/143	79/28171	0.33141753476987523	0.37799926200711575	0.2837506421871598	Sec61g	1	0.006993006993006993	0.0028043022966880837	2.493670886075949
GO:0005539	glycosaminoglycan binding	2/143	235/28171	0.33526409047894457	0.3815074133036266	0.2863840869668904	Ncam1/Anxa6	2	0.013986013986013986	0.008341911895211388	1.6765957446808508
GO:0019003	GDP binding	1/143	81/28171	0.3382070581291624	0.3839736095732463	0.28823537305551505	Rab3b	1	0.006993006993006993	0.0028752972915409465	2.4320987654320985
GO:0016811	hydrolase activity, acting on carbon-nitrogen (but not peptide) bonds, in linear amides	1/143	82/28171	0.34157610016147055	0.3869111432034964	0.2904404753872073	Faah	1	0.006993006993006993	0.002910794788967378	2.402439024390244
GO:0043621	protein self-association	1/143	87/28171	0.3581675381141858	0.40477838211534695	0.3038527780685114	L1cam	1	0.006993006993006993	0.003088282276099535	2.264367816091954
GO:0016209	antioxidant activity	1/143	88/28171	0.3614356638102999	0.4066151217865874	0.30523155340917674	Sod2	1	0.006993006993006993	0.0031237797735259665	2.2386363636363633
GO:0043178	alcohol binding	1/143	88/28171	0.3614356638102999	0.4066151217865874	0.30523155340917674	Anxa6	1	0.006993006993006993	0.0031237797735259665	2.2386363636363633
GO:0005249	voltage-gated potassium channel activity	1/143	89/28171	0.3646872644254454	0.4084167327841527	0.3065839589001721	Snap25	1	0.006993006993006993	0.003159277270952398	2.2134831460674156
GO:0008276	protein methyltransferase activity	1/143	89/28171	0.3646872644254454	0.4084167327841527	0.3065839589001721	Prmt5	1	0.006993006993006993	0.003159277270952398	2.2134831460674156
GO:0008170	N-methyltransferase activity	1/143	90/28171	0.3679224229322171	0.4101837823230799	0.3079104203297123	Prmt5	1	0.006993006993006993	0.0031947747683788294	2.188888888888889
GO:0050660	flavin adenine dinucleotide binding	1/143	90/28171	0.3679224229322171	0.4101837823230799	0.3079104203297123	Acadm	1	0.006993006993006993	0.0031947747683788294	2.188888888888889
GO:0048029	monosaccharide binding	1/143	92/28171	0.37434374344473575	0.4164048382138072	0.3125803463890993	Tkt	1	0.006993006993006993	0.0032657697632316922	2.141304347826087
GO:0016791	phosphatase activity	2/143	259/28171	0.37917131595058395	0.4208291511110741	0.3159015211955538	Atp1a1/Inpp1	2	0.013986013986013986	0.009193851833445742	1.521235521235521
GO:0004843	cysteine-type deubiquitinase activity	1/143	95/28171	0.3838544590390489	0.4250737298083428	0.31908777591141946	Eif3f	1	0.006993006993006993	0.0033722622555109865	2.0736842105263156
GO:0099094	ligand-gated monoatomic cation channel activity	1/143	98/28171	0.3932215962278818	0.43447475476071756	0.32614479198412194	Rasa3	1	0.006993006993006993	0.003478754747790281	2.010204081632653
GO:0004197	cysteine-type endopeptidase activity	1/143	99/28171	0.39631244194224813	0.4369146074864428	0.3279763029084834	Blmh	1	0.006993006993006993	0.003514252245216712	1.9898989898989896
GO:0008238	exopeptidase activity	1/143	100/28171	0.3993876528571194	0.4393264181428314	0.3297867636457618	Blmh	1	0.006993006993006993	0.0035497497426431436	1.97
GO:0042393	histone binding	2/143	273/28171	0.4042343019797314	0.4436717948558028	0.33304868385773184	Anp32a/Ptms	2	0.013986013986013986	0.009690816797415782	1.4432234432234432
GO:0004553	hydrolase activity, hydrolyzing O-glycosyl compounds	1/143	103/28171	0.4085202601807164	0.44738391325100585	0.3358352395058056	Gaa	1	0.006993006993006993	0.003656242234922438	1.912621359223301
GO:0101005	deubiquitinase activity	1/143	105/28171	0.41453192043424714	0.4529653435208661	0.34002502129264384	Eif3f	1	0.006993006993006993	0.0037272372297753008	1.876190476190476
GO:0015108	chloride transmembrane transporter activity	1/143	120/28171	0.45772668964324514	0.4990632409105866	0.3746290782380375	Slc6a1	1	0.006993006993006993	0.004259699691171772	1.6416666666666666
GO:0019783	ubiquitin-like protein peptidase activity	1/143	121/28171	0.4604911216913369	0.5009738576642017	0.37606331048477026	Eif3f	1	0.006993006993006993	0.004295197188598204	1.628099173553719
GO:0005267	potassium channel activity	1/143	122/28171	0.4632415591101652	0.5028609029814293	0.3774798484900469	Snap25	1	0.006993006993006993	0.004330694686024635	1.6147540983606559
GO:0030295	protein kinase activator activity	1/143	124/28171	0.46870073110825494	0.507673658421414	0.3810926133392008	Cab39l	1	0.006993006993006993	0.004401689680877498	1.5887096774193548
GO:0140101	catalytic activity, acting on a tRNA	1/143	126/28171	0.4741047642329187	0.5124058041381981	0.38464486732755765	Farsb	1	0.006993006993006993	0.004472684675730361	1.5634920634920635
GO:0016298	lipase activity	1/143	127/28171	0.4767862767561737	0.5141812788546971	0.38597765323914535	Faah	1	0.006993006993006993	0.004508182173156792	1.5511811023622046
GO:0005126	cytokine receptor binding	2/143	316/28171	0.47796836998574777	0.5143355285716198	0.3860934430319657	Mif/Fkbp1a	2	0.013986013986013986	0.011217209186752335	1.2468354430379744
GO:0004713	protein tyrosine kinase activity	1/143	132/28171	0.48999153320681466	0.5249909284358728	0.39409207387105405	Src	1	0.006993006993006993	0.004685669660288949	1.4924242424242424
GO:0005179	hormone activity	1/143	132/28171	0.48999153320681466	0.5249909284358728	0.39409207387105405	Cck	1	0.006993006993006993	0.004685669660288949	1.4924242424242424
GO:0019209	kinase activator activity	1/143	135/28171	0.49775526933769754	0.5310104705218972	0.3986107306629021	Cab39l	1	0.006993006993006993	0.004792162152568244	1.4592592592592593
GO:0022843	voltage-gated monoatomic cation channel activity	1/143	135/28171	0.49775526933769754	0.5310104705218972	0.3986107306629021	Snap25	1	0.006993006993006993	0.004792162152568244	1.4592592592592593
GO:0016798	hydrolase activity, acting on glycosyl bonds	1/143	137/28171	0.5028657777069809	0.5353087311074313	0.40183728246873635	Gaa	1	0.006993006993006993	0.0048631571474211065	1.437956204379562
GO:0099106	ion channel regulator activity	1/143	138/28171	0.5054016339454024	0.536853666959172	0.40299701102942637	Flna	1	0.006993006993006993	0.004898654644847538	1.427536231884058
GO:0001221	transcription coregulator binding	1/143	140/28171	0.5104348752094161	0.5398830410868825	0.4052710547659107	Ctcf	1	0.006993006993006993	0.004969649639700401	1.4071428571428573
GO:0008509	monoatomic anion transmembrane transporter activity	1/143	140/28171	0.5104348752094161	0.5398830410868825	0.4052710547659107	Slc6a1	1	0.006993006993006993	0.004969649639700401	1.4071428571428573
GO:0019838	growth factor binding	1/143	146/28171	0.525231440852719	0.554348748874405	0.41612994865000524	Rps2	1	0.006993006993006993	0.005182634624258989	1.3493150684931507
GO:0016247	channel regulator activity	1/143	147/28171	0.5276539887191976	0.5557206902468144	0.4171598163894217	Flna	1	0.006993006993006993	0.005218132121685421	1.3401360544217689
GO:0004386	helicase activity	1/143	149/28171	0.5324623204456551	0.559594158430147	0.42006749160200313	Ruvbl1	1	0.006993006993006993	0.0052891271165382845	1.3221476510067112
GO:0008757	S-adenosylmethionine-dependent methyltransferase activity	1/143	150/28171	0.5348482275249595	0.5609107470865571	0.42105580802031833	Prmt5	1	0.006993006993006993	0.005324624613964716	1.3133333333333332
GO:0070851	growth factor receptor binding	1/143	153/28171	0.5419336464950986	0.5671398626111497	0.4257317841610545	Src	1	0.006993006993006993	0.00543111710624401	1.287581699346405
GO:0020037	heme binding	1/143	160/28171	0.5580522388474978	0.5827760722141591	0.4374693322522024	Src	1	0.006993006993006993	0.00567959958822903	1.2312499999999997
GO:0046906	tetrapyrrole binding	1/143	169/28171	0.5779511040680472	0.6022858873972281	0.4521146586947827	Src	1	0.006993006993006993	0.005999077065066913	1.1656804733727808
GO:0019887	protein kinase regulator activity	1/143	173/28171	0.5865069835067653	0.609917976545901	0.4578437973858651	Cab39l	1	0.006993006993006993	0.006141067054772639	1.138728323699422
GO:0008201	heparin binding	1/143	174/28171	0.5886189022637671	0.6108309363114565	0.45852912390844053	Ncam1	1	0.006993006993006993	0.00617656455219907	1.132183908045977
GO:0005319	lipid transporter activity	1/143	176/28171	0.5928106589476116	0.6138938832198071	0.4608283695408653	Fabp5	1	0.006993006993006993	0.006247559547051933	1.1193181818181817
GO:0005244	voltage-gated monoatomic ion channel activity	1/143	192/28171	0.6248530030503678	0.6443796593956919	0.4837129606946928	Snap25	1	0.006993006993006993	0.006815519505874836	1.0260416666666665
GO:0016758	hexosyltransferase activity	1/143	192/28171	0.6248530030503678	0.6443796593956919	0.4837129606946928	Pygb	1	0.006993006993006993	0.006815519505874836	1.0260416666666665
GO:0022832	voltage-gated channel activity	1/143	193/28171	0.6267703703817165	0.6450131670248432	0.48418851240780375	Snap25	1	0.006993006993006993	0.006851017003301267	1.0207253886010361
GO:0004252	serine-type endopeptidase activity	1/143	195/28171	0.6305759597766523	0.6475831952063129	0.486117741430789	Pcsk2	1	0.006993006993006993	0.00692201199815413	1.0102564102564102
GO:0008168	methyltransferase activity	1/143	198/28171	0.636212212700828	0.6520187273020908	0.48944733809173435	Prmt5	1	0.006993006993006993	0.007028504490433424	0.9949494949494948
GO:0008237	metallopeptidase activity	1/143	201/28171	0.6417630662895486	0.656348590523402	0.49269761287562136	Eif3f	1	0.006993006993006993	0.007134996982712719	0.9800995024875621
GO:0005085	guanyl-nucleotide exchange factor activity	1/143	203/28171	0.6454168266237026	0.6587243900592428	0.494481041341654	Iqsec1	1	0.006993006993006993	0.007205991977565582	0.9704433497536946
GO:0016741	transferase activity, transferring one-carbon groups	1/143	211/28171	0.6596654938582077	0.6718815215222487	0.5043576333808693	Prmt5	1	0.006993006993006993	0.007489971956977033	0.933649289099526
GO:0008236	serine-type peptidase activity	1/143	212/28171	0.6614061174053563	0.6722711049602698	0.504650079853217	Pcsk2	1	0.006993006993006993	0.007525469454403464	0.929245283018868
GO:0017171	serine hydrolase activity	1/143	217/28171	0.6699775175974063	0.6795878508416314	0.5101425015355575	Pcsk2	1	0.006993006993006993	0.0077029569415356216	0.9078341013824884
GO:0140030	modification-dependent protein binding	1/143	218/28171	0.6716657631073	0.679907060814138	0.5103821211427767	Wdr81	1	0.006993006993006993	0.007738454438962053	0.9036697247706422
GO:0004175	endopeptidase activity	2/143	456/28171	0.6757384104756421	0.6826337003784547	0.5124289127774472	Blmh/Pcsk2	2	0.013986013986013986	0.016186858826452735	0.8640350877192983
GO:0005125	cytokine activity	1/143	231/28171	0.6928480518470355	0.6984924351614715	0.5243335026305147	Mif	1	0.006993006993006993	0.008199921905505662	0.8528138528138527
GO:0016757	glycosyltransferase activity	1/143	267/28171	0.7446841570028897	0.7492249140577854	0.5624165755712882	Pygb	1	0.006993006993006993	0.009477831812857194	0.7378277153558052
GO:0001227	DNA-binding transcription repressor activity, RNA polymerase II-specific	1/143	315/28171	0.8005279339696709	0.8037755117951056	0.603365774936039	Ctcf	1	0.006993006993006993	0.011181711689325902	0.6253968253968254
GO:0001217	DNA-binding transcription repressor activity	1/143	319/28171	0.8045927129872752	0.8062214431755086	0.6052018488909189	Ctcf	1	0.006993006993006993	0.011323701679031628	0.6175548589341693
GO:0140098	catalytic activity, acting on RNA	1/143	382/28171	0.8587642223779106	0.8587642223779106	0.6446438500784742	Farsb	1	0.006993006993006993	0.013560044016896809	0.5157068062827225
