# Supplementary material for: Multi‐Omic Analysis Reveals Astrocytic Annexin‐A2 as Critical for Network‐Level Circadian Timekeeping in the Suprachiasmatic Nucleus
Source: Glia. 2025 Apr 2;73(7):1483–501. doi: 10.1002/glia.70018 (PMC12121465; doi:10.1002/glia.70018)
Supplement: Supplementary file 5 — Supporting Information 4 Cluster Transcripts MF‐GO. [file GLIA-73-1483-s005.xlsx]

## Sheet: Sheet1
	Cluster	ID	Description	GeneRatio	BgRatio	pvalue	p.adjust	qvalue	geneID	Count	Gene.Ratio	Bg.Ratio	FoldEnrich
1	SCN Neurons	GO:0019905	syntaxin binding	10/199	78/28171	2.04441088219708e-10	7.83009367881481e-08	6.04715218839346e-08	20977/20614/20983/80976/53420/20979/22318/545192/20910/67826	10	0.050251256281407	0.00276880479926165	18.1490787269682
2	SCN Neurons	GO:0000149	SNARE binding	11/199	120/28171	9.82916057486796e-10	1.88228425008721e-07	1.45368111659889e-07	20977/20614/20983/80976/53420/20979/22318/545192/20910/67826/14800	11	0.0552763819095477	0.00425969969117177	12.9765912897822
3	SCN Neurons	GO:0017075	syntaxin-1 binding	6/199	25/28171	1.8245041515736e-08	2.32928363350896e-06	1.79889707576204e-06	20977/20614/20983/20979/22318/20910	6	0.0301507537688442	0.000887437435660786	33.9750753768844
4	SCN Neurons	GO:0030276	clathrin binding	8/199	70/28171	3.49422462727157e-08	3.34572008061253e-06	2.58388715858766e-06	20983/68566/18197/80976/18196/108012/53420/20979	8	0.0402010050251256	0.0024848248198502	16.1786073223259
5	SCN Neurons	GO:0048306	calcium-dependent protein binding	7/199	76/28171	1.14327026625724e-06	8.75745023953042e-05	6.7633462067007e-05	20614/20257/20965/20979/22318/56737/20964	7	0.0351758793969849	0.00269780980440879	13.0386802433219
6	SCN Neurons	GO:0017022	myosin binding	6/199	76/28171	1.66989318731658e-05	0.00106594848457042	0.000823228044975368	20614/19339/69908/15114/67295/22318	6	0.0301507537688442	0.00269780980440879	11.176011637133
7	SCN Neurons	GO:0005544	calcium-dependent phospholipid binding	5/199	53/28171	3.64456096494875e-05	0.00199409549939339	0.00154003252804601	20983/80976/53420/20979/26875	5	0.0251256281407035	0.00188136736360087	13.3549824594671
8	SCN Neurons	GO:0003924	GTPase activity	10/199	295/28171	5.10454819599966e-05	0.00244380244883484	0.00188733953036303	19762/13628/19339/69908/14704/67295/14687/14702/69721/13429	10	0.050251256281407	0.0104717617407973	4.79873946001192
9	SCN Neurons	GO:0001786	phosphatidylserine binding	5/199	68/28171	0.000121518463074928	0.00509131667800318	0.00393200491004231	20983/80976/53420/14432/20979	5	0.0251256281407035	0.00241382982499734	10.4090304463494
10	SCN Neurons	GO:0098918	structural constituent of synapse	4/199	37/28171	0.000132932550339509	0.00509131667800318	0.00393200491004231	12323/243961/226180/26875	4	0.0201005025125628	0.00131340740477796	15.3040880076056
11	SCN Neurons	GO:0001540	amyloid-beta binding	5/199	71/28171	0.000149203416132993	0.00519499167081238	0.00401207272089674	245607/232975/232370/14800/77018	5	0.0251256281407035	0.00252032231727663	9.96921225847548
12	SCN Neurons	GO:0005272	sodium channel activity	4/199	44/28171	0.000262891984827609	0.00839063584908119	0.00648005681899633	110876/72821/20274/14800	4	0.0201005025125628	0.00156188988676298	12.8693467336683
13	SCN Neurons	GO:0031489	myosin V binding	3/199	20/28171	0.000362241828427805	0.0106722015606038	0.00824210152131282	19339/69908/67295	3	0.0150753768844221	0.000709949948528629	21.2344221105528
14	SCN Neurons	GO:0005516	calmodulin binding	7/199	192/28171	0.000449186264501755	0.0119257122439529	0.00921018315391169	19762/93843/14432/20979/22318/12323/19418	7	0.0351758793969849	0.00681551950587484	5.16114426298157
15	SCN Neurons	GO:0015631	tubulin binding	10/199	388/28171	0.000467064448196589	0.0119257122439529	0.00921018315391169	20257/56471/17755/104069/18479/16593/213582/406217/16574/13429	10	0.050251256281407	0.0137730290014554	3.64852613583381
16	SCN Neurons	GO:0072341	modified amino acid binding	5/199	92/28171	0.000500042581168541	0.0119697692867219	0.00924420824397105	20983/80976/53420/14432/20979	5	0.0251256281407035	0.00326576976323169	7.69363119947564
17	SCN Neurons	GO:0030742	GTP-dependent protein binding	3/199	24/28171	0.000629897064466818	0.0141912103347524	0.0109598188925805	19339/69908/67295	3	0.0150753768844221	0.000851939938234354	17.695351758794
18	SCN Neurons	GO:0005248	voltage-gated sodium channel activity	3/199	25/28171	0.000712082191540942	0.0151515266311212	0.0117014675919886	110876/72821/20274	3	0.0150753768844221	0.000887437435660786	16.9875376884422
19	SCN Neurons	GO:0099186	structural constituent of postsynapse	3/199	27/28171	0.000896224571996544	0.0178085981237412	0.0137535140106397	12323/243961/226180	3	0.0150753768844221	0.000958432430513649	15.7292015633724
20	SCN Neurons	GO:0015081	sodium ion transmembrane transporter activity	6/199	158/28171	0.000929952904634003	0.0178085981237412	0.0137535140106397	11931/232975/110876/72821/20274/14800	6	0.0301507537688442	0.00560860459337617	5.37580306596272
21	SCN Neurons	GO:0015079	potassium ion transmembrane transporter activity	6/199	160/28171	0.000992500740769852	0.0181013230340406	0.0139795843687383	20614/11931/232975/72821/16502/14800	6	0.0301507537688442	0.00567959958822903	5.30860552763819
22	SCN Neurons	GO:0043274	phospholipase binding	3/199	29/28171	0.0011080292667462	0.0187525745757884	0.0144825435091289	12323/20910/11856	3	0.0150753768844221	0.00102942742536651	14.6444290417605
23	SCN Neurons	GO:0005525	GTP binding	9/199	361/28171	0.00112613372126145	0.0187525745757884	0.0144825435091289	19762/13628/19339/69908/22152/67295/14687/69721/13429	9	0.0452261306532663	0.0128145965709417	3.52926683277885
24	SCN Neurons	GO:0003729	mRNA binding	9/199	380/28171	0.00160251532903758	0.0248260912008943	0.019173097780545	108013/76183/78784/68955/15572/319586/15571/93686/12696	9	0.0452261306532663	0.0134890490220439	3.35280349113991
25	SCN Neurons	GO:0016831	carboxy-lyase activity	3/199	33/28171	0.0016205020366119	0.0248260912008943	0.019173097780545	14415/14417/14718	3	0.0150753768844221	0.00117141741507224	12.8693467336683
26	SCN Neurons	GO:0019001	guanyl nucleotide binding	9/199	385/28171	0.00175157432175194	0.0248464061196664	0.0191887869166587	19762/13628/19339/69908/22152/67295/14687/69721/13429	9	0.0452261306532663	0.0136665365091761	3.30926058865757
27	SCN Neurons	GO:0032561	guanyl ribonucleotide binding	9/199	385/28171	0.00175157432175194	0.0248464061196664	0.0191887869166587	19762/13628/19339/69908/22152/67295/14687/69721/13429	9	0.0452261306532663	0.0136665365091761	3.30926058865757
28	SCN Neurons	GO:0035254	glutamate receptor binding	4/199	74/28171	0.00188992275734002	0.0258514434307581	0.0199649734891934	18196/19417/243961/14800	4	0.0201005025125628	0.00262681480955593	7.6520440038028
29	SCN Neurons	GO:0005484	SNAP receptor activity	3/199	36/28171	0.00208797757665954	0.0265934183773725	0.020537997977303	20614/22318/67826	3	0.0150753768844221	0.00127790990735153	11.7969011725293
30	SCN Neurons	GO:0005391	P-type sodium:potassium-exchanging transporter activity	2/199	10/28171	0.00215246989477428	0.0265934183773725	0.020537997977303	11931/232975	2	0.0100502512562814	0.000354974974264314	28.3125628140703
31	SCN Neurons	GO:0008554	P-type sodium transporter activity	2/199	10/28171	0.00215246989477428	0.0265934183773725	0.020537997977303	11931/232975	2	0.0100502512562814	0.000354974974264314	28.3125628140703
32	SCN Neurons	GO:0005543	phospholipid binding	10/199	480/28171	0.00230148699125724	0.0271442228117999	0.0209633821907813	20983/80976/53420/14432/20979/17755/22318/23969/545192/26875	10	0.050251256281407	0.0170387987646871	2.94922529313233
33	SCN Neurons	GO:0017124	SH3 domain binding	5/199	130/28171	0.00234667543693955	0.0271442228117999	0.0209633821907813	20401/18481/243961/11856/13429	5	0.0251256281407035	0.00461467466543609	5.44472361809045
34	SCN Neurons	GO:0001664	G protein-coupled receptor binding	8/199	328/28171	0.00240966991018589	0.0271442228117999	0.0209633821907813	245607/232975/11803/20301/243961/14687/244958/13429	8	0.0402010050251256	0.0116431791558695	3.45275156269151
35	SCN Neurons	GO:0008556	P-type potassium transmembrane transporter activity	2/199	11/28171	0.00261858594135108	0.028654811872499	0.0221300044968317	11931/232975	2	0.0100502512562814	0.000390472471690746	25.7386934673367
36	SCN Neurons	GO:0004860	protein kinase inhibitor activity	3/199	41/28171	0.00303776479626668	0.0315241926302968	0.0243460165703268	18768/57816/73047	3	0.0150753768844221	0.00145539739448369	10.3582546880745
37	SCN Neurons	GO:0005522	profilin binding	2/199	12/28171	0.00312772668394589	0.0315241926302968	0.0243460165703268	26875/56320	2	0.0100502512562814	0.000425969969117177	23.5938023450586
38	SCN Neurons	GO:0031402	sodium ion binding	2/199	12/28171	0.00312772668394589	0.0315241926302968	0.0243460165703268	110876/20274	2	0.0100502512562814	0.000425969969117177	23.5938023450586
39	SCN Neurons	GO:0030695	GTPase regulator activity	9/199	432/28171	0.00376720885837503	0.0360710248189409	0.0278575181369312	20401/19734/19417/19418/70727/243621/14567/11856/215821	9	0.0452261306532663	0.0153349188882184	2.94922529313233
40	SCN Neurons	GO:0060589	nucleoside-triphosphatase regulator activity	9/199	432/28171	0.00376720885837503	0.0360710248189409	0.0278575181369312	20401/19734/19417/19418/70727/243621/14567/11856/215821	9	0.0452261306532663	0.0153349188882184	2.94922529313233
41	SCN Neurons	GO:0016247	channel regulator activity	5/199	147/28171	0.00397759480273692	0.0371565563280059	0.0286958700787952	12794/18191/59095/66109/72821	5	0.0251256281407035	0.00521813212168542	4.81506170307319
42	SCN Neurons	GO:0004862	cAMP-dependent protein kinase inhibitor activity	2/199	14/28171	0.0042725891461969	0.0380558521626375	0.0293903929028477	18768/19085	2	0.0100502512562814	0.00049696496397004	20.2232591529074
43	SCN Neurons	GO:0016595	glutamate binding	2/199	14/28171	0.0042725891461969	0.0380558521626375	0.0293903929028477	14415/14417	2	0.0100502512562814	0.00049696496397004	20.2232591529074
44	SCN Neurons	GO:0035255	ionotropic glutamate receptor binding	3/199	47/28171	0.00447984020519235	0.0389943967916719	0.0301152274246525	18196/243961/14800	3	0.0150753768844221	0.00166838237904228	9.03592430236288
45	SCN Neurons	GO:0044325	transmembrane transporter binding	5/199	152/28171	0.00458158709040531	0.0389943967916719	0.0301152274246525	20614/100503659/15114/22318/16502	5	0.0251256281407035	0.00539561960881758	4.6566715154721
46	SCN Neurons	GO:0019210	kinase inhibitor activity	3/199	48/28171	0.00475392214366134	0.0391544152375001	0.030238809074447	18768/57816/73047	3	0.0150753768844221	0.00170387987646871	8.84767587939698
47	SCN Neurons	GO:0033218	amide binding	9/199	450/28171	0.00490211908025511	0.0391544152375001	0.030238809074447	14415/245607/14417/22152/232975/70025/232370/14800/77018	9	0.0452261306532663	0.0159738738418941	2.83125628140704
48	SCN Neurons	GO:0008603	cAMP-dependent protein kinase regulator activity	2/199	15/28171	0.00490708076083553	0.0391544152375001	0.030238809074447	18768/19085	2	0.0100502512562814	0.000532462461396472	18.8750418760469
49	SCN Neurons	GO:0016830	carbon-carbon lyase activity	3/199	52/28171	0.00595044883177606	0.0465106510728618	0.0359200026150177	14415/14417/14718	3	0.0150753768844221	0.00184586986617443	8.16708542713568
50	SCN Neurons	GO:0030170	pyridoxal phosphate binding	3/199	53/28171	0.00627509505452462	0.0468828936125083	0.0362074841421323	14415/14417/14718	3	0.0150753768844221	0.00188136736360087	8.01298947568029
51	SCN Neurons	GO:0099508	voltage-gated monoatomic ion channel activity involved in regulation of presynaptic membrane potential	2/199	17/28171	0.00629715820549994	0.0468828936125083	0.0362074841421323	110876/16502	2	0.0100502512562814	0.000603457456249334	16.654448714159
52	SCN Neurons	GO:0022839	monoatomic ion gated channel activity	7/199	309/28171	0.00659477366861309	0.0468828936125083	0.0362074841421323	20614/110876/72821/20274/16502/14406/14800	7	0.0351758793969849	0.0109687267047673	3.20692459059049
53	SCN Neurons	GO:0019894	kinesin binding	3/199	54/28171	0.00661012077043198	0.0468828936125083	0.0362074841421323	232370/16502/16593	3	0.0150753768844221	0.0019168648610273	7.86460078168621
54	SCN Neurons	GO:0070279	vitamin B6 binding	3/199	54/28171	0.00661012077043198	0.0468828936125083	0.0362074841421323	14415/14417/14718	3	0.0150753768844221	0.0019168648610273	7.86460078168621
55	SCN Neurons	GO:0001222	transcription corepressor binding	3/199	55/28171	0.00695560684561498	0.048257313368604	0.0372689434013404	26875/236733/20473	3	0.0150753768844221	0.00195236235845373	7.721608040201
56	SCN Neurons	GO:0022836	gated channel activity	7/199	313/28171	0.00705589960480893	0.048257313368604	0.0372689434013404	20614/110876/72821/20274/16502/14406/14800	7	0.0351758793969849	0.011110716694473	3.16594152872991
57	Extra-SCN Neurons	GO:0022839	monoatomic ion gated channel activity	17/237	309/28171	1.30016886317852e-09	3.38071862083237e-07	2.47775245697995e-07	70357/14394/14803/11418/12293/14299/14400/16526/14804/12300/20269/16494/12287/12728/110876/16525/14395	17	0.0717299578059072	0.0109687267047673	6.53949722119809
58	Extra-SCN Neurons	GO:0022836	gated channel activity	17/237	313/28171	1.57977505646372e-09	3.38071862083237e-07	2.47775245697995e-07	70357/14394/14803/11418/12293/14299/14400/16526/14804/12300/20269/16494/12287/12728/110876/16525/14395	17	0.0717299578059072	0.011110716694473	6.45592537172591
59	Extra-SCN Neurons	GO:0005216	monoatomic ion channel activity	18/237	431/28171	3.10563936971152e-08	2.0085877685427e-06	1.47210810385077e-06	140919/70357/14394/14803/11418/12293/14299/14400/16526/14804/12300/20269/16494/12287/12728/110876/16525/14395	18	0.0759493670886076	0.0152994213907919	4.96419865487973
60	Extra-SCN Neurons	GO:0030695	GTPase regulator activity	18/237	432/28171	3.21669288703331e-08	2.0085877685427e-06	1.47210810385077e-06	21838/19736/67865/56533/14570/24012/192786/244867/71310/56508/442801/213990/75404/19418/140580/320560/109934/73728	18	0.0759493670886076	0.0153349188882184	4.95270745428973
61	Extra-SCN Neurons	GO:0060589	nucleoside-triphosphatase regulator activity	18/237	432/28171	3.21669288703331e-08	2.0085877685427e-06	1.47210810385077e-06	21838/19736/67865/56533/14570/24012/192786/244867/71310/56508/442801/213990/75404/19418/140580/320560/109934/73728	18	0.0759493670886076	0.0153349188882184	4.95270745428973
62	Extra-SCN Neurons	GO:0015267	channel activity	19/237	483/28171	3.28507345322404e-08	2.0085877685427e-06	1.47210810385077e-06	140919/70357/14394/14803/11418/12293/14299/14400/16526/14804/12300/20269/16494/12287/12728/110876/16525/14395/57138	19	0.080168776371308	0.0171452912569664	4.67584803137913
63	Extra-SCN Neurons	GO:0022803	passive transmembrane transporter activity	19/237	483/28171	3.28507345322404e-08	2.0085877685427e-06	1.47210810385077e-06	140919/70357/14394/14803/11418/12293/14299/14400/16526/14804/12300/20269/16494/12287/12728/110876/16525/14395/57138	19	0.080168776371308	0.0171452912569664	4.67584803137913
64	Extra-SCN Neurons	GO:0005096	GTPase activator activity	13/237	241/28171	1.49758968537849e-07	8.0121048167749e-06	5.8721279768788e-06	21838/19736/67865/56533/14570/24012/244867/71310/56508/442801/213990/75404/109934	13	0.0548523206751055	0.00855489687976998	6.41180384123816
65	Extra-SCN Neurons	GO:0016247	channel regulator activity	10/237	147/28171	5.09836046496257e-07	2.42455364333776e-05	1.77697241936707e-05	70357/23936/11936/16526/56437/12300/14167/18751/140743/170638	10	0.0421940928270042	0.00521813212168542	8.08605298659548
66	Extra-SCN Neurons	GO:0005244	voltage-gated monoatomic ion channel activity	11/237	192/28171	7.62293597738225e-07	3.12224391131575e-05	2.28831452427962e-05	70357/12293/14299/16526/12300/20269/16494/12287/12728/110876/16525	11	0.0464135021097046	0.00681551950587484	6.80997274964838
67	Extra-SCN Neurons	GO:0022832	voltage-gated channel activity	11/237	193/28171	8.02445865057786e-07	3.12224391131575e-05	2.28831452427962e-05	70357/12293/14299/16526/12300/20269/16494/12287/12728/110876/16525	11	0.0464135021097046	0.00685101700330127	6.77468791674865
68	Extra-SCN Neurons	GO:0030165	PDZ domain binding	9/237	122/28171	9.69529460609128e-07	3.45798840950589e-05	2.53438402860983e-05	50766/12704/66797/14804/22342/108100/23859/72555/18195	9	0.0379746835443038	0.00433069468602464	8.76872795185723
69	Extra-SCN Neurons	GO:0099106	ion channel regulator activity	9/237	138/28171	2.7117706039275e-06	8.9279832190844e-05	6.54338170016515e-05	70357/23936/11936/16526/56437/14167/18751/140743/170638	9	0.0379746835443038	0.00489865464484754	7.75206384149697
70	Extra-SCN Neurons	GO:0005525	GTP binding	12/237	361/28171	6.14091904491752e-05	0.00187736667944621	0.00137593524465069	104886/228543/170758/22152/56437/80718/213990/270192/74194/140743/22145/13429	12	0.0506329113924051	0.0128145965709417	3.95119043444721
71	Extra-SCN Neurons	GO:1904315	transmitter-gated monoatomic ion channel activity involved in regulation of postsynaptic membrane potential	5/237	51/28171	6.92261144579734e-05	0.00197525179920084	0.00144767593743692	14394/14803/14400/14804/14395	5	0.0210970464135021	0.001810372368748	11.6534293042111
72	Extra-SCN Neurons	GO:0046873	metal ion transmembrane transporter activity	13/237	430/28171	7.97256860907565e-05	0.00198356905746029	0.00145377171451836	140919/70357/11418/12293/14299/16526/12300/20269/16494/12287/110876/16525/57138	13	0.0548523206751055	0.0152639238933655	3.59359238543813
73	Extra-SCN Neurons	GO:0005261	monoatomic cation channel activity	11/237	316/28171	8.27243088190151e-05	0.00198356905746029	0.00145377171451836	70357/11418/12293/14299/16526/12300/20269/16494/12287/110876/16525	11	0.0464135021097046	0.0112172091867523	4.13770496181168
74	Extra-SCN Neurons	GO:0099529	neurotransmitter receptor activity involved in regulation of postsynaptic membrane potential	5/237	53/28171	8.34211285847784e-05	0.00198356905746029	0.00145377171451836	14394/14803/14400/14804/14395	5	0.0210970464135021	0.00188136736360087	11.2136772549956
75	Extra-SCN Neurons	GO:0019001	guanyl nucleotide binding	12/237	385/28171	0.000112760015196633	0.00230417470004606	0.00168874584509033	104886/228543/170758/22152/56437/80718/213990/270192/74194/140743/22145/13429	12	0.0506329113924051	0.0136665365091761	3.70488245931284
76	Extra-SCN Neurons	GO:0032561	guanyl ribonucleotide binding	12/237	385/28171	0.000112760015196633	0.00230417470004606	0.00168874584509033	104886/228543/170758/22152/56437/80718/213990/270192/74194/140743/22145/13429	12	0.0506329113924051	0.0136665365091761	3.70488245931284
77	Extra-SCN Neurons	GO:0022824	transmitter-gated monoatomic ion channel activity	5/237	57/28171	0.000118438886450966	0.00230417470004606	0.00168874584509033	14394/14803/14400/14804/14395	5	0.0210970464135021	0.00202335735330659	10.4267525353468
78	Extra-SCN Neurons	GO:0022835	transmitter-gated channel activity	5/237	57/28171	0.000118438886450966	0.00230417470004606	0.00168874584509033	14394/14803/14400/14804/14395	5	0.0210970464135021	0.00202335735330659	10.4267525353468
79	Extra-SCN Neurons	GO:0022843	voltage-gated monoatomic cation channel activity	7/237	135/28171	0.000151695780629309	0.00281754543098842	0.00206499886481689	12293/14299/16526/12300/16494/12287/16525	7	0.029535864978903	0.00479216215256824	6.16336927644945
80	Extra-SCN Neurons	GO:0022851	GABA-gated chloride ion channel activity	3/237	13/28171	0.000157993201737668	0.00281754543098842	0.00206499886481689	14394/14400/14395	3	0.0126582278481013	0.000461467466543609	27.4303797468354
81	Extra-SCN Neurons	GO:0015276	ligand-gated monoatomic ion channel activity	7/237	137/28171	0.000166167490122645	0.00284478743089968	0.00208496471817045	14394/14803/11418/14400/14804/16525/14395	7	0.029535864978903	0.00486315714742111	6.07339308263267
82	Extra-SCN Neurons	GO:0022834	ligand-gated channel activity	7/237	140/28171	0.000189951531324074	0.00312689443871936	0.00229172292852526	14394/14803/11418/14400/14804/16525/14395	7	0.029535864978903	0.0049696496397004	5.94324894514768
83	Extra-SCN Neurons	GO:0008191	metalloendopeptidase inhibitor activity	3/237	14/28171	0.000199834336313429	0.00316774429415361	0.00232166207490845	20745/21858/72902	3	0.0126582278481013	0.00049696496397004	25.4710669077758
84	Extra-SCN Neurons	GO:0003924	GTPase activity	10/237	295/28171	0.000214998109136377	0.00328639966822748	0.00240862543318197	104886/228543/170758/56437/80718/213990/270192/74194/140743/13429	10	0.0421940928270042	0.0104717617407973	4.02932131874419
85	Extra-SCN Neurons	GO:0098960	postsynaptic neurotransmitter receptor activity	5/237	68/28171	0.000273556189218905	0.00403731203398935	0.00295897438792137	14394/14803/14400/14804/14395	5	0.0210970464135021	0.00241382982499734	8.74007197815835
86	Extra-SCN Neurons	GO:0005230	extracellular ligand-gated monoatomic ion channel activity	5/237	71/28171	0.000334767098058268	0.00469589318395138	0.00344165314514882	14394/14803/14400/14804/14395	5	0.0210970464135021	0.00252032231727663	8.37077316217983
87	Extra-SCN Neurons	GO:0005085	guanyl-nucleotide exchange factor activity	8/237	203/28171	0.000340123104445076	0.00469589318395138	0.00344165314514882	192786/56508/442801/19418/140580/320560/109934/73728	8	0.0337552742616034	0.00720599197756558	4.68433414395876
88	Extra-SCN Neurons	GO:0005245	voltage-gated calcium channel activity	4/237	43/28171	0.000465867029172784	0.00623097151518598	0.00456672285175952	12293/14299/12300/12287	4	0.0168776371308017	0.00152639238933655	11.0572073398096
89	Extra-SCN Neurons	GO:0005272	sodium channel activity	4/237	44/28171	0.000509096394708599	0.00649165416630818	0.00475777900039311	11418/20269/110876/16525	4	0.0168776371308017	0.00156188988676298	10.8059071729958
90	Extra-SCN Neurons	GO:0004890	GABA-A receptor activity	3/237	19/28171	0.000515692153398314	0.00649165416630818	0.00475777900039311	14394/14400/14395	3	0.0126582278481013	0.000674452451102197	18.7681545636243
91	Extra-SCN Neurons	GO:0015108	chloride transmembrane transporter activity	6/237	120/28171	0.000547035813401192	0.00659957662430097	0.00483687612897612	140919/14394/14400/12728/14395/57138	6	0.0253164556962025	0.00425969969117177	5.94324894514768
92	Extra-SCN Neurons	GO:0005246	calcium channel regulator activity	4/237	45/28171	0.000555104575875783	0.00659957662430097	0.00483687612897612	56437/18751/140743/170638	4	0.0168776371308017	0.00159738738418941	10.5657759024848
93	Extra-SCN Neurons	GO:0120283	protein serine/threonine kinase binding	3/237	20/28171	0.000602940497663937	0.00697455494595041	0.00511170037848801	11772/13429/18195	3	0.0126582278481013	0.000709949948528629	17.829746835443
94	Extra-SCN Neurons	GO:0016538	cyclin-dependent protein serine/threonine kinase regulator activity	4/237	47/28171	0.000655854219385055	0.00719757963837958	0.00527515674431165	12575/12570/71059/12569	4	0.0168776371308017	0.00166838237904228	10.1161684172726
95	Extra-SCN Neurons	GO:0043014	alpha-tubulin binding	4/237	47/28171	0.000655854219385055	0.00719757963837958	0.00527515674431165	20618/104069/20617/52589	4	0.0168776371308017	0.00166838237904228	10.1161684172726
96	Extra-SCN Neurons	GO:0016917	GABA receptor activity	3/237	22/28171	0.000804450465349831	0.00824049369346246	0.00603951579107677	14394/14400/14395	3	0.0126582278481013	0.000780944943381492	16.2088607594937
97	Extra-SCN Neurons	GO:0099095	ligand-gated monoatomic anion channel activity	3/237	22/28171	0.000804450465349831	0.00824049369346246	0.00603951579107677	14394/14400/14395	3	0.0126582278481013	0.000780944943381492	16.2088607594937
98	Extra-SCN Neurons	GO:0005254	chloride channel activity	5/237	86/28171	0.000808646577395849	0.00824049369346246	0.00603951579107677	140919/14394/14400/12728/14395	5	0.0210970464135021	0.0030527847786731	6.91075458738102
99	Extra-SCN Neurons	GO:0099507	ligand-gated monoatomic ion channel activity involved in regulation of presynaptic membrane potential	3/237	24/28171	0.00104424509983598	0.0103938814588326	0.00761774883111684	14394/14400/14395	3	0.0126582278481013	0.000851939938234354	14.8581223628692
100	Extra-SCN Neurons	GO:0030594	neurotransmitter receptor activity	5/237	93/28171	0.00115078320477107	0.0111939820827731	0.00820414820626262	14394/14803/14400/14804/14395	5	0.0210970464135021	0.00330126726065812	6.39059026359965
101	Extra-SCN Neurons	GO:0005248	voltage-gated sodium channel activity	3/237	25/28171	0.00117931030148805	0.0112165513119308	0.00822068935306289	11418/20269/110876	3	0.0126582278481013	0.000887437435660786	14.2637974683544
102	Extra-SCN Neurons	GO:0008509	monoatomic anion transmembrane transporter activity	6/237	140/28171	0.00122290427478245	0.0113783267305845	0.00833925569531281	140919/14394/14400/12728/14395/57138	6	0.0253164556962025	0.0049696496397004	5.09421338155515
103	Extra-SCN Neurons	GO:0015103	inorganic anion transmembrane transporter activity	6/237	142/28171	0.00131525053638643	0.0119771750973063	0.00877815587554664	140919/14394/14400/12728/14395/57138	6	0.0253164556962025	0.00504064463455326	5.0224638973079
104	Extra-SCN Neurons	GO:0005253	monoatomic anion channel activity	5/237	97/28171	0.00138885031264426	0.0123839152877447	0.00907625862210504	140919/14394/14400/12728/14395	5	0.0210970464135021	0.00344325725036385	6.12706076819348
105	Extra-SCN Neurons	GO:0099186	structural constituent of postsynapse	3/237	27/28171	0.00148131035003982	0.0129387924452458	0.00948293199381024	18039/23859/226180	3	0.0126582278481013	0.000958432430513649	13.207219878106
106	Extra-SCN Neurons	GO:0015631	tubulin binding	10/237	388/28171	0.00176155632356973	0.0150789221297569	0.0110514480931322	20618/104069/20617/52589/16574/76071/16564/52250/13426/13429	10	0.0421940928270042	0.0137730290014554	3.06353038409674
107	Extra-SCN Neurons	GO:0015079	potassium ion transmembrane transporter activity	6/237	160/28171	0.00240548571972748	0.0200452469949999	0.0146913025196999	140919/70357/16526/16494/16525/57138	6	0.0253164556962025	0.00567959958822903	4.45743670886076
108	Extra-SCN Neurons	GO:0046875	ephrin receptor binding	3/237	32/28171	0.002435403840514	0.0200452469949999	0.0146913025196999	77531/13640/12569	3	0.0126582278481013	0.00113591991764581	11.1435917721519
109	Extra-SCN Neurons	GO:0030276	clathrin binding	4/237	70/28171	0.00290020889535847	0.0234205548530835	0.0171650893906023	52589/11772/20979/72685	4	0.0168776371308017	0.0024848248198502	6.7922845087402
110	Extra-SCN Neurons	GO:0005200	structural constituent of cytoskeleton	4/237	72/28171	0.00321196138513136	0.0254577680154856	0.0186581772469619	18039/22152/226180/22145	4	0.0168776371308017	0.00255581981470306	6.60360993905298
111	Extra-SCN Neurons	GO:0000149	SNARE binding	5/237	120/28171	0.00351588838292677	0.0271000836230756	0.0198618419077141	20617/17957/56216/20979/18195	5	0.0210970464135021	0.00425969969117177	4.95270745428973
112	Extra-SCN Neurons	GO:0035254	glutamate receptor binding	4/237	74/28171	0.00354580533386036	0.0271000836230756	0.0198618419077141	19259/12300/12569/18195	4	0.0168776371308017	0.00262681480955593	6.42513399475425
113	Extra-SCN Neurons	GO:0008503	benzodiazepine receptor activity	2/237	11/28171	0.00368717383513274	0.0272975058952951	0.0200065340796801	14394/14395	2	0.00843881856540084	0.000390472471690746	21.6118143459916
114	Extra-SCN Neurons	GO:0098918	structural constituent of synapse	3/237	37/28171	0.00369919472412877	0.0272975058952951	0.0200065340796801	18039/23859/226180	3	0.0126582278481013	0.00131340740477796	9.63770099213137
115	Extra-SCN Neurons	GO:0048306	calcium-dependent protein binding	4/237	76/28171	0.00390246712868321	0.0283094225606172	0.0207481749214558	21924/170758/20964/20979	4	0.0168776371308017	0.00269780980440879	6.25605152120808
116	Extra-SCN Neurons	GO:0004861	cyclin-dependent protein serine/threonine kinase inhibitor activity	2/237	12/28171	0.00440015010557626	0.0303752297610748	0.0222622195494351	12575/71059	2	0.00843881856540084	0.000425969969117177	19.8108298171589
117	Extra-SCN Neurons	GO:0031402	sodium ion binding	2/237	12/28171	0.00440015010557626	0.0303752297610748	0.0222622195494351	20269/110876	2	0.00843881856540084	0.000425969969117177	19.8108298171589
118	Extra-SCN Neurons	GO:0061575	cyclin-dependent protein serine/threonine kinase activator activity	2/237	12/28171	0.00440015010557626	0.0303752297610748	0.0222622195494351	12570/12569	2	0.00843881856540084	0.000425969969117177	19.8108298171589
119	Extra-SCN Neurons	GO:0030291	protein serine/threonine kinase inhibitor activity	3/237	40/28171	0.00461758229010886	0.0313702415899459	0.0229914707176682	12704/12575/71059	3	0.0126582278481013	0.00141989989705726	8.91487341772152
120	Extra-SCN Neurons	GO:0017124	SH3 domain binding	5/237	130/28171	0.004936874449372	0.0326040389124138	0.0238957294537612	12704/18481/140580/13429/72685	5	0.0210970464135021	0.00461467466543609	4.57172995780591
121	Extra-SCN Neurons	GO:0001965	G-protein alpha-subunit binding	3/237	41/28171	0.00495154796567032	0.0326040389124138	0.0238957294537612	19736/67865/24012	3	0.0126582278481013	0.00145539739448369	8.69743748070392
122	Extra-SCN Neurons	GO:0043522	leucine zipper domain binding	2/237	13/28171	0.00517145136081965	0.0335360785216789	0.0245788278393023	110876/13198	2	0.00843881856540084	0.000461467466543609	18.2869198312236
123	Extra-SCN Neurons	GO:0005516	calmodulin binding	6/237	192/28171	0.00585395063784188	0.0373953861641243	0.0274073415565889	18546/18573/56437/20269/19418/20979	6	0.0253164556962025	0.00681551950587484	3.7145305907173
124	Extra-SCN Neurons	GO:0030550	acetylcholine receptor inhibitor activity	2/237	14/28171	0.00600005419823736	0.0377650470124351	0.0276782685924881	23936/17069	2	0.00843881856540084	0.00049696496397004	16.9807112718505
125	Extra-SCN Neurons	GO:0048487	beta-tubulin binding	3/237	45/28171	0.0064310487026902	0.0398911426775566	0.029236499060285	20618/104069/20617	3	0.0126582278481013	0.00159738738418941	7.92433192686357
126	Extra-SCN Neurons	GO:0004708	MAP kinase kinase activity	2/237	15/28171	0.00688494817997514	0.0415036312821036	0.0304183033007056	26398/18481	2	0.00843881856540084	0.000532462461396472	15.8486638537271
127	Extra-SCN Neurons	GO:0022841	potassium ion leak channel activity	2/237	15/28171	0.00688494817997514	0.0415036312821036	0.0304183033007056	16526/16525	2	0.00843881856540084	0.000532462461396472	15.8486638537271
128	Extra-SCN Neurons	GO:0003925	G protein activity	3/237	47/28171	0.00725906945730728	0.0425600236675002	0.0311925407105634	170758/80718/270192	3	0.0126582278481013	0.00166838237904228	7.58712631295449
129	Extra-SCN Neurons	GO:0035255	ionotropic glutamate receptor binding	3/237	47/28171	0.00725906945730728	0.0425600236675002	0.0311925407105634	12300/12569/18195	3	0.0126582278481013	0.00166838237904228	7.58712631295449
130	Extra-SCN Neurons	GO:0005165	neurotrophin receptor binding	2/237	16/28171	0.00782513568875659	0.0449630092185573	0.0329537057233893	12064/13640	2	0.00843881856540084	0.000567959958822903	14.8581223628692
131	Extra-SCN Neurons	GO:0004866	endopeptidase inhibitor activity	6/237	205/28171	0.00797247519240715	0.0449630092185573	0.0329537057233893	20713/20745/20617/50766/21858/72902	6	0.0253164556962025	0.00727698697241844	3.47897499228157
132	Extra-SCN Neurons	GO:0008017	microtubule binding	7/237	269/28171	0.00798408574908962	0.0449630092185573	0.0329537057233893	20617/16574/76071/16564/52250/13426/13429	7	0.029535864978903	0.00954882680771006	3.09314071494675
133	Extra-SCN Neurons	GO:0005237	inhibitory extracellular ligand-gated monoatomic ion channel activity	2/237	17/28171	0.00881963178518197	0.0490234078449076	0.0359296004372417	14394/14395	2	0.00843881856540084	0.000603457456249334	13.9841151650534
134	Astrocytes	GO:0044548	S100 protein binding	6/236	14/28171	9.20937336318264e-10	2.64993439435196e-07	1.8999529619882e-07	20203/20195/20200/20193/66395/22350	6	0.0254237288135593	0.00049696496397004	51.15799031477
135	Astrocytes	GO:0050839	cell adhesion molecule binding	17/236	305/28171	9.99975243151682e-10	2.64993439435196e-07	1.8999529619882e-07	67916/19283/17304/12527/320910/13610/218952/12385/16410/17698/14182/67374/18163/21873/22350/12304/22329	17	0.0720338983050847	0.0108267367150616	6.65333425951653
136	Astrocytes	GO:0005178	integrin binding	11/236	154/28171	7.93030432505198e-08	1.40102043075918e-05	1.00450521450658e-05	67916/19283/17304/12527/320910/13610/218952/16410/67374/12304/22329	11	0.0466101694915254	0.00546661460367044	8.52633171912833
137	Astrocytes	GO:0019838	growth factor binding	10/236	146/28171	4.60466759521778e-07	6.10118456366356e-05	4.37443421545689e-05	20196/19283/56213/235505/16195/16410/14182/14184/232345/18212	10	0.0423728813559322	0.00518263462425899	8.17593452519155
138	Astrocytes	GO:0042887	amide transmembrane transporter activity	6/236	45/28171	2.01029785099159e-06	0.000170613737148139	0.000122326830408099	20512/20511/71803/26570/26457/108052	6	0.0254237288135593	0.00159738738418941	15.9158192090396
139	Astrocytes	GO:0019955	cytokine binding	9/236	135/28171	2.18334084219973e-06	0.000170613737148139	0.000122326830408099	17965/22695/235505/14726/12505/16195/16410/232345/21937	9	0.038135593220339	0.00479216215256824	7.95790960451977
140	Astrocytes	GO:0017134	fibroblast growth factor binding	5/236	26/28171	2.25338898120183e-06	0.000170613737148139	0.000122326830408099	20196/19283/16410/14182/14184	5	0.0211864406779661	0.000922934933087217	22.9555084745763
141	Astrocytes	GO:0008514	organic anion transmembrane transporter activity	11/236	238/28171	5.87270688818418e-06	0.000358969643060477	0.000257374461062229	54403/14609/20512/20511/71803/243616/94282/20501/26570/26457/30805	11	0.0466101694915254	0.00844840438749068	5.51703817120068
142	Astrocytes	GO:0005313	L-glutamate transmembrane transporter activity	4/236	15/28171	6.09571091989489e-06	0.000358969643060477	0.000257374461062229	20512/20511/71803/26570	4	0.0169491525423729	0.000532462461396472	31.8316384180791
143	Astrocytes	GO:0050840	extracellular matrix binding	6/236	58/28171	9.12253584197478e-06	0.000483494399624663	0.000346656361995042	13602/20692/16852/16410/13138/14766	6	0.0254237288135593	0.00205885485073302	12.3484804208065
144	Astrocytes	GO:0046943	carboxylic acid transmembrane transporter activity	9/236	171/28171	1.49755230408386e-05	0.000692916397299967	0.000496807982969788	20512/20511/71803/243616/94282/20501/26570/26457/30805	9	0.038135593220339	0.00607007205991978	6.28256021409456
145	Astrocytes	GO:0005342	organic acid transmembrane transporter activity	9/236	172/28171	1.56886731464144e-05	0.000692916397299967	0.000496807982969788	20512/20511/71803/243616/94282/20501/26570/26457/30805	9	0.038135593220339	0.00610556955734621	6.24603370122191
146	Astrocytes	GO:0015172	acidic amino acid transmembrane transporter activity	4/236	20/28171	2.09351672677654e-05	0.000853510665531973	0.000611951043211603	20512/20511/71803/26570	4	0.0169491525423729	0.000709949948528629	23.8737288135593
147	Astrocytes	GO:0008509	monoatomic anion transmembrane transporter activity	8/236	140/28171	2.48883029098644e-05	0.000942200038730582	0.000675539650410606	54403/20511/57776/29876/243616/114584/78339/117160	8	0.0338983050847458	0.0049696496397004	6.82106537530266
148	Astrocytes	GO:0015103	inorganic anion transmembrane transporter activity	8/236	142/28171	2.7563160299227e-05	0.000973898330572689	0.000698266727580418	54403/57776/29876/243616/11732/114584/78339/117160	8	0.0338983050847458	0.00504064463455326	6.72499403198854
149	Astrocytes	GO:0022804	active transmembrane transporter activity	13/236	414/28171	5.21003231717006e-05	0.00172582320506258	0.00123738267532789	54403/20512/20511/98660/71803/11303/243616/20501/11732/26570/21871/30805/11747	13	0.0550847457627119	0.0146959639345426	3.74829075575207
150	Astrocytes	GO:0019956	chemokine binding	4/236	27/28171	7.24198769554211e-05	0.0022577961639043	0.00161879724959177	22695/14726/16410/232345	4	0.0169491525423729	0.000958432430513649	17.6842435655995
151	Astrocytes	GO:0005416	amino acid:monoatomic cation symporter activity	4/236	28/28171	8.39363518661551e-05	0.00247145924939235	0.00177198965050772	20512/20511/71803/243616	4	0.0169491525423729	0.00099392992794008	17.0526634382567
152	Astrocytes	GO:0015171	amino acid transmembrane transporter activity	6/236	88/28171	9.91070179497053e-05	0.00267500622315572	0.00191792899018712	20512/20511/71803/243616/26570/30805	6	0.0254237288135593	0.00312377977352597	8.13877118644068
153	Astrocytes	GO:1990782	protein tyrosine kinase binding	7/236	127/28171	0.00010094363106248	0.00267500622315572	0.00191792899018712	14609/22352/23994/21873/260299/11747/18212	7	0.0296610169491525	0.00450818217315679	6.57937408247698
154	Astrocytes	GO:0003779	actin binding	13/236	447/28171	0.000112419219414559	0.00283724696617696	0.00203425254178726	30794/71994/17920/218952/12385/13138/17698/56376/22350/18810/27360/14623/17909	13	0.0550847457627119	0.0158673813496149	3.47157130398514
155	Astrocytes	GO:0033218	amide binding	13/236	450/28171	0.000120106171608866	0.00289346686148632	0.00207456114597132	13618/171469/20512/12955/51801/20652/230904/12759/12751/11517/11363/21808/11747	13	0.0550847457627119	0.0159738738418941	3.4484274952919
156	Astrocytes	GO:0022853	active monoatomic ion transmembrane transporter activity	9/236	225/28171	0.000126345491226635	0.00291143958043985	0.0020874472463531	54403/20512/20511/98660/71803/243616/20501/21871/11747	9	0.038135593220339	0.00798693692094707	4.77474576271186
157	Astrocytes	GO:0005080	protein kinase C binding	5/236	62/28171	0.000173462903787591	0.00383063912530931	0.00274649597663686	20971/16410/56376/109042/27360	5	0.0211864406779661	0.00220084484043875	9.62650355385456
158	Astrocytes	GO:0004467	long-chain fatty acid-CoA ligase activity	3/236	14/28171	0.000197362708110642	0.00402316289610154	0.00288453188777092	94180/216739/26457	3	0.0127118644067797	0.00049696496397004	25.578995157385
159	Astrocytes	GO:0005229	intracellular calcium activated chloride channel activity	3/236	14/28171	0.000197362708110642	0.00402316289610154	0.00288453188777092	57776/78339/117160	3	0.0127118644067797	0.00049696496397004	25.578995157385
160	Astrocytes	GO:0043425	bHLH transcription factor binding	4/236	36/28171	0.000229123283344585	0.00448086594573842	0.00321269633845396	20682/15903/20893/21413	4	0.0169491525423729	0.00127790990735153	13.2631826741996
161	Astrocytes	GO:0015293	symporter activity	7/236	146/28171	0.000239535420710246	0.00448086594573842	0.00321269633845396	54403/20512/20511/71803/243616/20501/30805	7	0.0296610169491525	0.00518263462425899	5.72315416763408
162	Astrocytes	GO:0061778	intracellular chloride channel activity	3/236	15/28171	0.000245179457408329	0.00448086594573842	0.00321269633845396	57776/78339/117160	3	0.0127118644067797	0.000532462461396472	23.8737288135593
163	Astrocytes	GO:0015294	solute:monoatomic cation symporter activity	6/236	108/28171	0.000304575765967755	0.005380838532097	0.00385795970225823	54403/20512/20511/71803/243616/20501	6	0.0254237288135593	0.0038337297220546	6.63159133709981
164	Astrocytes	GO:0005518	collagen binding	5/236	71/28171	0.000328341370797212	0.00561357827492008	0.00402482970654647	13602/20692/12305/12406/14766	5	0.0211864406779661	0.00252032231727663	8.40624253998567
165	Astrocytes	GO:0042805	actinin binding	4/236	41/28171	0.000381211959304447	0.00626486400160422	0.00449178928416906	30794/13007/13138/56376	4	0.0169491525423729	0.00145539739448369	11.645721372468
166	Astrocytes	GO:0015291	secondary active transmembrane transporter activity	9/236	262/28171	0.000390076437835735	0.00626486400160422	0.00449178928416906	54403/20512/20511/71803/243616/20501/11732/26570/30805	9	0.038135593220339	0.00930034432572504	4.10044960538233
167	Astrocytes	GO:0048306	calcium-dependent protein binding	5/236	76/28171	0.000450387063540256	0.00702073951989223	0.00503373776897933	20203/20195/20200/20193/232345	5	0.0211864406779661	0.00269780980440879	7.8532002676182
168	Astrocytes	GO:0052689	carboxylic ester hydrolase activity	7/236	165/28171	0.000501879771138635	0.00759989367724218	0.00544898037236232	27226/23945/105501/26897/12349/330260/114874	7	0.0296610169491525	0.00585708707536119	5.06412429378531
169	Astrocytes	GO:0015108	chloride transmembrane transporter activity	6/236	120/28171	0.000535022329104167	0.00787671762292246	0.00564745791832176	57776/29876/243616/114584/78339/117160	6	0.0254237288135593	0.00425969969117177	5.96843220338983
170	Astrocytes	GO:0051015	actin filament binding	8/236	221/28171	0.000580640947749251	0.00830674255633487	0.00595577768190047	17920/218952/12385/22350/18810/27360/14623/17909	8	0.0338983050847458	0.00784494693124135	4.321036889332
171	Astrocytes	GO:0015645	fatty acid ligase activity	3/236	20/28171	0.000595577768190047	0.00830674255633487	0.00595577768190047	94180/216739/26457	3	0.0127118644067797	0.000709949948528629	17.9052966101695
172	Astrocytes	GO:0005254	chloride channel activity	5/236	86/28171	0.00079346907130516	0.0105293641000155	0.00754935539246392	57776/29876/114584/78339/117160	5	0.0211864406779661	0.0030527847786731	6.94003744580213
173	Astrocytes	GO:0008307	structural constituent of muscle	3/236	22/28171	0.000794668988680412	0.0105293641000155	0.00754935539246392	13007/13138/18810	3	0.0127118644067797	0.000780944943381492	16.2775423728814
174	Astrocytes	GO:0042562	hormone binding	5/236	87/28171	0.000836180961939112	0.0108091685323836	0.00774996989114299	13618/98660/51801/11517/11747	5	0.0211864406779661	0.00308828227609954	6.86026690044808
175	Astrocytes	GO:0017046	peptide hormone binding	4/236	51/28171	0.000881142516921658	0.0109401904010134	0.0078439100988398	13618/51801/11517/11747	4	0.0169491525423729	0.001810372368748	9.36224659355267
176	Astrocytes	GO:0005283	amino acid:sodium symporter activity	3/236	23/28171	0.000908242221970924	0.0109401904010134	0.0078439100988398	20512/20511/243616	3	0.0127118644067797	0.000816442440807923	15.5698231392778
177	Astrocytes	GO:0140416	transcription regulator inhibitor activity	3/236	23/28171	0.000908242221970924	0.0109401904010134	0.0078439100988398	15903/18028/15902	3	0.0127118644067797	0.000816442440807923	15.5698231392778
178	Astrocytes	GO:0042277	peptide binding	10/236	361/28171	0.000999520757485857	0.0117417849819904	0.00841863828897426	13618/171469/12955/51801/230904/12759/12751/11517/21808/11747	10	0.0423728813559322	0.0128145965709417	3.30661063899714
179	Astrocytes	GO:0030170	pyridoxal phosphate binding	4/236	53/28171	0.00101909831919162	0.0117417849819904	0.00841863828897426	110078/18242/108682/107272	4	0.0169491525423729	0.00188136736360087	9.00895426926767
180	Astrocytes	GO:0070279	vitamin B6 binding	4/236	54/28171	0.00109346532202142	0.0123305663972628	0.00884078345464124	110078/18242/108682/107272	4	0.0169491525423729	0.0019168648610273	8.84212178279975
181	Astrocytes	GO:0005160	transforming growth factor beta receptor binding	3/236	25/28171	0.00116506291734754	0.0124185056783804	0.00890383425997085	12505/218952/21808	3	0.0127118644067797	0.000887437435660786	14.3242372881356
182	Astrocytes	GO:0008483	transaminase activity	3/236	25/28171	0.00116506291734754	0.0124185056783804	0.00890383425997085	18242/108682/107272	3	0.0127118644067797	0.000887437435660786	14.3242372881356
183	Astrocytes	GO:1901682	sulfur compound transmembrane transporter activity	4/236	55/28171	0.00117155713946985	0.0124185056783804	0.00890383425997085	20511/243616/26570/26457	4	0.0169491525423729	0.00195236235845373	8.68135593220339
184	Astrocytes	GO:0002020	protease binding	7/236	192/28171	0.00122167295454931	0.0126958169786497	0.00910266122997525	14066/21859/16410/16971/232345/21937/18212	7	0.0296610169491525	0.00681551950587484	4.35198181497175
185	Astrocytes	GO:0016405	CoA-ligase activity	3/236	26/28171	0.00130892791658423	0.0130892791658423	0.00938476619437752	94180/216739/26457	3	0.0127118644067797	0.000922934933087217	13.7733050847458
186	Astrocytes	GO:0016769	transferase activity, transferring nitrogenous groups	3/236	26/28171	0.00130892791658423	0.0130892791658423	0.00938476619437752	18242/108682/107272	3	0.0127118644067797	0.000922934933087217	13.7733050847458
187	Astrocytes	GO:0005253	monoatomic anion channel activity	5/236	97/28171	0.00136321402373198	0.0133796931958879	0.00959298757441022	57776/29876/114584/78339/117160	5	0.0211864406779661	0.00344325725036385	6.15302289009261
188	Astrocytes	GO:0008013	beta-catenin binding	5/236	99/28171	0.00149264853143387	0.0143837040301809	0.0103128443989977	20682/14609/12385/21413/18163	5	0.0211864406779661	0.00351425224521671	6.02871939736346
189	Astrocytes	GO:0004714	transmembrane receptor protein tyrosine kinase activity	4/236	59/28171	0.00152314850831565	0.0144155126679874	0.0103356505921419	12305/14182/14184/18212	4	0.0169491525423729	0.00209435234815945	8.09278942832519
190	Astrocytes	GO:0016878	acid-thiol ligase activity	3/236	28/28171	0.00162903802989843	0.0148860371697615	0.0106730077820932	94180/216739/26457	3	0.0127118644067797	0.00099392992794008	12.7894975786925
191	Astrocytes	GO:0035925	mRNA 3'-UTR AU-rich region binding	3/236	28/28171	0.00162903802989843	0.0148860371697615	0.0106730077820932	12192/12193/22695	3	0.0127118644067797	0.00099392992794008	12.7894975786925
192	Astrocytes	GO:0051117	ATPase binding	5/236	102/28171	0.00170345822701854	0.0153022518698276	0.010971425868933	11303/56188/20193/21871/22350	5	0.0211864406779661	0.00362074473749601	5.85140412097042
193	Astrocytes	GO:0004866	endopeptidase inhibitor activity	7/236	205/28171	0.00177686059695334	0.0156956019397545	0.0112534504473712	20716/17035/21859/20720/235505/12406/232345	7	0.0296610169491525	0.00727698697241844	4.07600248036379
194	Astrocytes	GO:0005504	fatty acid binding	4/236	62/28171	0.00183077930846804	0.0159067710407879	0.0114048547084894	19659/12140/15903/15473	4	0.0169491525423729	0.00220084484043875	7.70120284308365
195	Astrocytes	GO:0051393	alpha-actinin binding	3/236	30/28171	0.00199417231130714	0.0170469568547223	0.0122223464241405	30794/13138/56376	3	0.0127118644067797	0.00106492492279294	11.9368644067797
196	Astrocytes	GO:0051287	NAD binding	4/236	65/28171	0.00217899222653752	0.0181714064461158	0.0130285555651396	236539/15107/14661/17436	4	0.0169491525423729	0.00230733733271804	7.34576271186441
197	Astrocytes	GO:0004364	glutathione transferase activity	3/236	31/28171	0.00219428304254983	0.0181714064461158	0.0130285555651396	56615/14862/14860	3	0.0127118644067797	0.00110042242021937	11.5518042646255
198	Astrocytes	GO:0030414	peptidase inhibitor activity	7/236	217/28171	0.00244711231239335	0.0199533773164381	0.0143061950570688	20716/17035/21859/20720/235505/12406/232345	7	0.0296610169491525	0.00770295694153562	3.85060142154183
199	Astrocytes	GO:0005543	phospholipid binding	11/236	480/28171	0.00255647687868841	0.0205114650171601	0.0147063334085298	27226/11303/17304/14066/216190/218952/12751/71911/212285/17909/11747	11	0.0466101694915254	0.0170387987646871	2.73553142655367
200	Astrocytes	GO:0031406	carboxylic acid binding	7/236	220/28171	0.00264164538438663	0.0205114650171601	0.0147063334085298	20512/19659/12140/15903/15473/14661/69219	7	0.0296610169491525	0.00780944943381492	3.79809322033898
201	Astrocytes	GO:0015267	channel activity	11/236	483/28171	0.00268103613393979	0.0205114650171601	0.0147063334085298	11829/14609/57776/16513/29876/16410/114584/78339/108052/14623/117160	11	0.0466101694915254	0.0171452912569664	2.71854054812787
202	Astrocytes	GO:0022803	passive transmembrane transporter activity	11/236	483/28171	0.00268103613393979	0.0205114650171601	0.0147063334085298	11829/14609/57776/16513/29876/16410/114584/78339/108052/14623/117160	11	0.0466101694915254	0.0171452912569664	2.71854054812787
203	Astrocytes	GO:0061135	endopeptidase regulator activity	7/236	221/28171	0.00270906141736076	0.0205114650171601	0.0147063334085298	20716/17035/21859/20720/235505/12406/232345	7	0.0296610169491525	0.00784494693124135	3.7809072781655
204	Astrocytes	GO:0015179	L-amino acid transmembrane transporter activity	4/236	70/28171	0.00285654828682	0.0211097655789378	0.0151353036226346	20512/20511/71803/26570	4	0.0169491525423729	0.0024848248198502	6.82106537530266
205	Astrocytes	GO:0015026	coreceptor activity	3/236	34/28171	0.00286774173902551	0.0211097655789378	0.0151353036226346	51801/244058/16971	3	0.0127118644067797	0.00120691491249867	10.5325274177468
206	Astrocytes	GO:0001540	amyloid-beta binding	4/236	71/28171	0.00300748601314972	0.0215475752811635	0.0154492049185701	12955/230904/12759/21808	4	0.0169491525423729	0.00252032231727663	6.72499403198854
207	Astrocytes	GO:0000099	sulfur amino acid transmembrane transporter activity	2/236	10/28171	0.00300852937887943	0.0215475752811635	0.0154492049185701	20511/26570	2	0.00847457627118644	0.000354974974264314	23.8737288135593
208	Astrocytes	GO:0004867	serine-type endopeptidase inhibitor activity	5/236	119/28171	0.0033316613610823	0.0235437402849816	0.016880417562817	20716/20720/235505/12406/232345	5	0.0211864406779661	0.00422420219374534	5.01548924654608
209	Astrocytes	GO:0005343	organic acid:sodium symporter activity	3/236	37/28171	0.00365565245536672	0.024592819084063	0.0176325872678188	20512/20511/243616	3	0.0127118644067797	0.00131340740477796	9.67853870819973
210	Astrocytes	GO:0047676	arachidonate-CoA ligase activity	2/236	11/28171	0.00365683728450822	0.024592819084063	0.0176325872678188	216739/26457	2	0.00847457627118644	0.000390472471690746	21.7033898305085
211	Astrocytes	GO:0050786	RAGE receptor binding	2/236	11/28171	0.00365683728450822	0.024592819084063	0.0176325872678188	20203/20196	2	0.00847457627118644	0.000390472471690746	21.7033898305085
212	Astrocytes	GO:0019199	transmembrane receptor protein kinase activity	4/236	75/28171	0.00366572208988864	0.024592819084063	0.0176325872678188	12305/14182/14184/18212	4	0.0169491525423729	0.00266231230698236	6.36632768361582
213	Astrocytes	GO:0005539	glycosaminoglycan binding	7/236	235/28171	0.00379853212966302	0.0251652753590175	0.0180430276158994	17035/12032/20720/12505/72043/14766/14182	7	0.0296610169491525	0.00834191189521139	3.55566173818969
214	Astrocytes	GO:0043177	organic acid binding	7/236	236/28171	0.00388744162140073	0.0254363464116344	0.0182373804460775	20512/19659/12140/15903/15473/14661/69219	7	0.0296610169491525	0.00837740939263782	3.54059537489227
215	Astrocytes	GO:0002162	dystroglycan binding	2/236	12/28171	0.00436405004125001	0.027531440937431	0.0197395236909883	13138/18810	2	0.00847457627118644	0.000425969969117177	19.8947740112994
216	Astrocytes	GO:0016298	lipase activity	5/236	127/28171	0.00439534319776085	0.027531440937431	0.0197395236909883	27226/23945/105501/114874/74055	5	0.0211864406779661	0.00450818217315679	4.69955291605498
217	Astrocytes	GO:0015370	solute:sodium symporter activity	4/236	79/28171	0.00441541977298422	0.027531440937431	0.0197395236909883	54403/20512/20511/243616	4	0.0169491525423729	0.00280430229668808	6.04398197811628
218	Astrocytes	GO:0030971	receptor tyrosine kinase binding	4/236	79/28171	0.00441541977298422	0.027531440937431	0.0197395236909883	23994/260299/11747/18212	4	0.0169491525423729	0.00280430229668808	6.04398197811628
219	Astrocytes	GO:0016877	ligase activity, forming carbon-sulfur bonds	3/236	40/28171	0.00456358589681667	0.02812442471294	0.0201646818696551	94180/216739/26457	3	0.0127118644067797	0.00141989989705726	8.95264830508474
220	Astrocytes	GO:0017166	vinculin binding	2/236	13/28171	0.00512914369702992	0.0308914336298393	0.0221485750553565	12385/13138	2	0.00847457627118644	0.000461467466543609	18.364406779661
221	Astrocytes	GO:0043121	neurotrophin binding	2/236	13/28171	0.00512914369702992	0.0308914336298393	0.0221485750553565	232345/18212	2	0.00847457627118644	0.000461467466543609	18.364406779661
222	Astrocytes	GO:0015631	tubulin binding	9/236	388/28171	0.00568355516515489	0.0338458903093494	0.0242668647500995	14609/12955/71994/28193/13138/26921/22350/14623/18578	9	0.038135593220339	0.0137730290014554	2.76886030054167
223	Astrocytes	GO:0005372	water transmembrane transporter activity	2/236	14/28171	0.00595110719518314	0.0342835523200768	0.0245806601540173	11829/108052	2	0.00847457627118644	0.00049696496397004	17.0526634382567
224	Astrocytes	GO:0008191	metalloendopeptidase inhibitor activity	2/236	14/28171	0.00595110719518314	0.0342835523200768	0.0245806601540173	17035/21859	2	0.00847457627118644	0.00049696496397004	17.0526634382567
225	Astrocytes	GO:0051371	muscle alpha-actinin binding	2/236	14/28171	0.00595110719518314	0.0342835523200768	0.0245806601540173	30794/56376	2	0.00847457627118644	0.00049696496397004	17.0526634382567
226	Astrocytes	GO:0004857	enzyme inhibitor activity	9/236	392/28171	0.00606427655697278	0.0345598556472642	0.0247787644263404	20716/17035/21859/20720/235505/12406/57875/232345/18938	9	0.038135593220339	0.0139150189911611	2.74060662400553
227	Astrocytes	GO:0005547	phosphatidylinositol-3,4,5-trisphosphate binding	3/236	45/28171	0.00635666966311026	0.0358407970366855	0.02569717523385	218952/212285/17909	3	0.0127118644067797	0.00159738738418941	7.95790960451978
228	Astrocytes	GO:0008528	G protein-coupled peptide receptor activity	5/236	140/28171	0.00660801187312147	0.0361933938283486	0.0259499804807027	13618/171469/51801/18217/11517	5	0.0211864406779661	0.0049696496397004	4.26316585956416
229	Astrocytes	GO:0016810	hydrolase activity, acting on carbon-nitrogen (but not peptide) bonds	5/236	140/28171	0.00660801187312147	0.0361933938283486	0.0259499804807027	66514/15473/12359/69219/11717	5	0.0211864406779661	0.0049696496397004	4.26316585956416
230	Astrocytes	GO:0015175	neutral L-amino acid transmembrane transporter activity	3/236	46/28171	0.00675868134322061	0.0361933938283486	0.0259499804807027	20512/20511/26570	3	0.0127118644067797	0.00163288488161585	7.78491156963891
231	Astrocytes	GO:0070888	E-box binding	3/236	46/28171	0.00675868134322061	0.0361933938283486	0.0259499804807027	15205/20893/21413	3	0.0127118644067797	0.00163288488161585	7.78491156963891
232	Astrocytes	GO:0019842	vitamin binding	5/236	141/28171	0.00680531572573581	0.0361933938283486	0.0259499804807027	19659/110078/18242/108682/107272	5	0.0211864406779661	0.00500514713712683	4.23293064070201
233	Astrocytes	GO:0034236	protein kinase A catalytic subunit binding	2/236	15/28171	0.00682894223176388	0.0361933938283486	0.0259499804807027	20682/22350	2	0.00847457627118644	0.000532462461396472	15.9158192090395
234	Astrocytes	GO:0033293	monocarboxylic acid binding	4/236	91/28171	0.00726749411037069	0.0381363552326383	0.0273430471479293	19659/12140/15903/15473	4	0.0169491525423729	0.00323027226580526	5.24697336561743
235	Astrocytes	GO:0005243	gap junction channel activity	2/236	16/28171	0.00776166311432409	0.0384456210335679	0.0275647848919921	14609/14623	2	0.00847457627118644	0.000567959958822903	14.9210805084746
236	Astrocytes	GO:0015355	secondary active monocarboxylate transmembrane transporter activity	2/236	16/28171	0.00776166311432409	0.0384456210335679	0.0275647848919921	243616/20501	2	0.00847457627118644	0.000567959958822903	14.9210805084746
237	Astrocytes	GO:0015556	C4-dicarboxylate transmembrane transporter activity	2/236	16/28171	0.00776166311432409	0.0384456210335679	0.0275647848919921	71803/20501	2	0.00847457627118644	0.000567959958822903	14.9210805084746
238	Astrocytes	GO:0042171	lysophosphatidic acid acyltransferase activity	2/236	16/28171	0.00776166311432409	0.0384456210335679	0.0275647848919921	105501/28169	2	0.00847457627118644	0.000567959958822903	14.9210805084746
239	Astrocytes	GO:0045125	bioactive lipid receptor activity	2/236	16/28171	0.00776166311432409	0.0384456210335679	0.0275647848919921	13609/13610	2	0.00847457627118644	0.000567959958822903	14.9210805084746
240	Astrocytes	GO:0070403	NAD+ binding	2/236	16/28171	0.00776166311432409	0.0384456210335679	0.0275647848919921	15107/14661	2	0.00847457627118644	0.000567959958822903	14.9210805084746
241	Astrocytes	GO:0016616	oxidoreductase activity, acting on the CH-OH group of donors, NAD or NADP as acceptor	5/236	147/28171	0.00807644392954725	0.0396344007653708	0.0284171175298885	236539/71911/52585/15107/17436	5	0.0211864406779661	0.00521813212168542	4.06015796148968
242	Astrocytes	GO:0001653	peptide receptor activity	5/236	149/28171	0.00853441245387761	0.0414976018399553	0.0297529975456283	13618/171469/51801/18217/11517	5	0.0211864406779661	0.00528912711653828	4.00565919690592
243	Astrocytes	GO:0004620	phospholipase activity	4/236	96/28171	0.00874620093883167	0.0421407863416435	0.0302141486977821	27226/105501/114874/74055	4	0.0169491525423729	0.00340775975293742	4.97369350282486
244	Astrocytes	GO:0061134	peptidase regulator activity	7/236	276/28171	0.00892334927289554	0.0426069830147265	0.030548402916219	20716/17035/21859/20720/235505/12406/232345	7	0.0296610169491525	0.00979730928969508	3.02746561041513
245	Astrocytes	GO:0015562	efflux transmembrane transporter activity	2/236	18/28171	0.00978788186792312	0.0459077645132677	0.0329150009717769	14609/26457	2	0.00847457627118644	0.000638954953675766	13.2631826741996
246	Astrocytes	GO:0043295	glutathione binding	2/236	18/28171	0.00978788186792312	0.0459077645132677	0.0329150009717769	56615/14862	2	0.00847457627118644	0.000638954953675766	13.2631826741996
247	Astrocytes	GO:0008374	O-acyltransferase activity	3/236	53/28171	0.00999356778514944	0.0464613239134141	0.0333118926171648	20652/28169/67216	3	0.0127118644067797	0.00188136736360087	6.75671570195075
248	Astrocytes	GO:0016614	oxidoreductase activity, acting on CH-OH group of donors	5/236	156/28171	0.0102785903852991	0.0473708948192044	0.0339640377949013	236539/71911/52585/15107/17436	5	0.0211864406779661	0.0055376095985233	3.82591807909604
249	Astrocytes	GO:0046873	metal ion transmembrane transporter activity	9/236	430/28171	0.010737905582095	0.0488654168241531	0.0350355818739211	54403/20512/20511/98660/16513/277468/243616/16410/11747	9	0.038135593220339	0.0152639238933655	2.49841348048877
250	Astrocytes	GO:0015081	sodium ion transmembrane transporter activity	5/236	158/28171	0.0108185932611797	0.0488654168241531	0.0350355818739211	54403/20512/20511/98660/243616	5	0.0211864406779661	0.00560860459337617	3.77748873632268
251	Astrocytes	GO:0071617	lysophospholipid acyltransferase activity	2/236	19/28171	0.0108794701608492	0.0488654168241531	0.0350355818739211	105501/28169	2	0.00847457627118644	0.000674452451102197	12.5651204281891
252	Ependymocytes	GO:0044548	S100 protein binding	7/223	14/28171	5.8026093407976e-12	2.22239937752548e-09	1.98510319553602e-09	20203/20195/12306/20200/22350/11744/66395	7	0.031390134529148	0.00049696496397004	63.1636771300448
253	Ependymocytes	GO:0045505	dynein intermediate chain binding	5/223	40/28171	1.56026635574218e-05	0.00214016513554081	0.00191164949581081	75465/330355/110083/110082/237806	5	0.0224215246636771	0.00141989989705726	15.7909192825112
254	Ependymocytes	GO:0008569	minus-end-directed microtubule motor activity	4/223	20/28171	1.67636955786486e-05	0.00214016513554081	0.00191164949581081	330355/110083/110082/237806	4	0.0179372197309417	0.000709949948528629	25.2654708520179
255	Ependymocytes	GO:0003777	microtubule motor activity	6/223	74/28171	2.72026752428318e-05	0.00260465615450115	0.00232654459313693	330355/110083/110082/237806/286942/16578	6	0.0269058295964126	0.00262681480955593	10.2427584535208
256	Ependymocytes	GO:0003774	cytoskeletal motor activity	7/223	119/28171	4.68627502701038e-05	0.00358968667068995	0.00320639870269132	330355/110083/110082/237806/286942/244281/16578	7	0.031390134529148	0.00422420219374534	7.43102083882881
257	Ependymocytes	GO:0015631	tubulin binding	12/223	388/28171	6.80633826945029e-05	0.0042519260113372	0.00379792759017339	73721/100503311/14609/50525/70997/71994/22350/75786/286942/433700/18080/16578	12	0.0538116591928251	0.0137730290014554	3.90703157505432
258	Ependymocytes	GO:0051959	dynein light intermediate chain binding	4/223	29/28171	7.77114414604709e-05	0.0042519260113372	0.00379792759017339	330355/110083/110082/237806	4	0.0179372197309417	0.00102942742536651	17.4244626565641
259	Ependymocytes	GO:0005518	collagen binding	5/223	71/28171	0.000253027075683059	0.0121136712483265	0.0108202367890782	12406/12305/20692/13602/11568	5	0.0224215246636771	0.00252032231727663	8.89629255352744
260	Ependymocytes	GO:0008017	microtubule binding	9/223	269/28171	0.000312578117698481	0.0133019354531687	0.0118816243569598	50525/70997/71994/22350/75786/286942/433700/18080/16578	9	0.0403587443946188	0.00954882680771006	4.22656575591378
261	Ependymocytes	GO:0048306	calcium-dependent protein binding	5/223	76/28171	0.000347733228018118	0.0133181826330939	0.0118961367479883	20203/20195/12306/20200/11744	5	0.0224215246636771	0.00269780980440879	8.31101014869011
262	Ependymocytes	GO:0004550	nucleoside diphosphate kinase activity	3/223	21/28171	0.000585812942233632	0.0203969415341346	0.0182190627967397	78801/75533/623534	3	0.0134529147982063	0.00074544744595506	18.0467648942985
263	Oligodendrocytes	GO:0019911	structural constituent of myelin sheath	4/227	11/28171	1.29616429064609e-06	0.000596235573697201	0.000532109550896816	67801/18823/17196/14758	4	0.0176211453744493	0.000390472471690746	45.1277533039648
264	Oligodendrocytes	GO:0098632	cell-cell adhesion mediator activity	5/227	33/28171	6.41824702999254e-06	0.00147619681689829	0.00131742965352479	140571/17075/114873/269116/13508	5	0.0220264317180617	0.00117141741507224	18.8032305433187
265	Oligodendrocytes	GO:0017124	SH3 domain binding	8/227	130/28171	1.09776984043007e-05	0.00168324708865945	0.00150221136058852	238130/13644/12549/226250/215280/12927/16332/11502	8	0.0352422907488987	0.00461467466543609	7.63700440528635
266	Oligodendrocytes	GO:0098631	cell adhesion mediator activity	5/227	43/28171	2.43798157755501e-05	0.00280367881418826	0.00250213898749067	140571/17075/114873/269116/13508	5	0.0220264317180617	0.00152639238933655	14.430386230919
267	Oligodendrocytes	GO:0030695	GTPase regulator activity	13/227	432/28171	5.38936396177676e-05	0.00413184570402885	0.00368745955279463	319939/98402/238130/69993/105445/20166/12549/234094/223435/210293/107746/232906/67903	13	0.0572687224669604	0.0153349188882184	3.7345305106869
268	Oligodendrocytes	GO:0060589	nucleoside-triphosphatase regulator activity	13/227	432/28171	5.38936396177676e-05	0.00413184570402885	0.00368745955279463	319939/98402/238130/69993/105445/20166/12549/234094/223435/210293/107746/232906/67903	13	0.0572687224669604	0.0153349188882184	3.7345305106869
269	Oligodendrocytes	GO:0031267	small GTPase binding	10/227	290/28171	0.000132065538015228	0.00867859249814357	0.00774519696630662	98402/238130/105445/20166/71409/83767/76884/210293/13660/13860	10	0.0440528634361234	0.0102942742536651	4.27935591675528
270	Oligodendrocytes	GO:0008013	beta-catenin binding	6/227	99/28171	0.000153802123549642	0.00884362210410442	0.007892477392679	21416/107351/21413/19271/110380/19281	6	0.026431718061674	0.00351425224521671	7.52129221732746
271	Oligodendrocytes	GO:0050839	cell adhesion molecule binding	10/227	305/28171	0.000198557965109921	0.010060370781043	0.00897836293960355	21960/12527/140571/17075/114873/19271/269116/19281/13508/11502	10	0.0440528634361234	0.0108267367150616	4.06889578970174
272	Oligodendrocytes	GO:0045295	gamma-catenin binding	3/227	15/28171	0.000218703712631369	0.010060370781043	0.00897836293960355	21416/19271/19281	3	0.013215859030837	0.000532462461396472	24.8202643171806
273	Oligodendrocytes	GO:0003779	actin binding	12/227	447/28171	0.000298180483704716	0.0124693656821972	0.0111282668559655	13822/170736/65970/71409/215280/83767/16332/110380/76448/67903/13860/109624	12	0.052863436123348	0.0158673813496149	3.33157910297726
274	Oligodendrocytes	GO:0051020	GTPase binding	10/227	329/28171	0.000362408428409395	0.0138923230890268	0.0123981830771635	98402/238130/105445/20166/71409/83767/76884/210293/13660/13860	10	0.0440528634361234	0.0116786766532959	3.77207664394842
275	Oligodendrocytes	GO:0070412	R-SMAD binding	3/227	25/28171	0.00104172862859846	0.0368611668580993	0.0328966935346882	24136/11545/66214	3	0.013215859030837	0.000887437435660786	14.8921585903084
276	NG2 Cells	GO:0005178	integrin binding	8/155	154/28171	2.3175732909614e-06	0.000864454837528602	0.00077089806309874	19283/12527/21960/19242/11502/320910/218952/67916	8	0.0516129032258065	0.00546661460367044	9.44147465437788
277	NG2 Cells	GO:0050839	cell adhesion molecule binding	10/155	305/28171	7.86128579324936e-06	0.00146612980044101	0.00130745595298252	19283/12527/21960/12805/19242/13508/11502/320910/218952/67916	10	0.0645161290322581	0.0108267367150616	5.95896351136965
278	NG2 Cells	GO:0015026	coreceptor activity	4/155	34/28171	3.59493134017622e-05	0.00424300683042352	0.00378380177342693	121021/54409/51801/16971	4	0.0258064516129032	0.00120691491249867	21.3821631878558
279	NG2 Cells	GO:0005539	glycosaminoglycan binding	8/155	235/28171	4.99745212111965e-05	0.00424300683042352	0.00378380177342693	20720/12032/72043/19242/13003/12814/13004/22240	8	0.0516129032258065	0.00834191189521139	6.18717913520933
280	NG2 Cells	GO:0008195	phosphatidate phosphatase activity	3/155	14/28171	5.68767671638541e-05	0.00424300683042352	0.00378380177342693	272031/381925/67916	3	0.0193548387096774	0.00049696496397004	38.9460829493088
281	NG2 Cells	GO:0042562	hormone binding	5/155	87/28171	0.00012144198184407	0.0075496432046397	0.00673257302854845	54409/51801/98660/54608/13618	5	0.032258064516129	0.00308828227609954	10.4453096032629
282	NG2 Cells	GO:0005540	hyaluronic acid binding	3/155	24/28171	0.000303737740264406	0.0161848824455176	0.0144332520185793	12032/13003/13004	3	0.0193548387096774	0.000851939938234354	22.7185483870968
283	NG2 Cells	GO:0030276	clathrin binding	4/155	70/28171	0.00060955807481078	0.0284206452380526	0.0253447831105535	52589/215114/13855/16971	4	0.0258064516129032	0.0024848248198502	10.3856221198157
284	NG2 Cells	GO:0030246	carbohydrate binding	7/155	283/28171	0.00100744047641942	0.0398188768589128	0.0355094259557399	12032/12805/18606/19242/13003/13004/319387	7	0.0451612903225806	0.0100457917716801	4.49554314373646
285	NG2 Cells	GO:0035374	chondroitin sulfate binding	2/155	10/28171	0.00131489561047788	0.0398188768589128	0.0355094259557399	19242/22240	2	0.0129032258064516	0.000354974974264314	36.3496774193548
286	NG2 Cells	GO:0019888	protein phosphatase regulator activity	4/155	86/28171	0.00131898313750594	0.0398188768589128	0.0355094259557399	18938/19242/72930/76142	4	0.0258064516129032	0.0030527847786731	8.45341335333833
287	NG2 Cells	GO:0004864	protein phosphatase inhibitor activity	3/155	41/28171	0.00149389225575945	0.0398188768589128	0.0355094259557399	18938/19242/76142	3	0.0193548387096774	0.00145539739448369	13.2986624704957
288	NG2 Cells	GO:0016813	hydrolase activity, acting on carbon-nitrogen (but not peptide) bonds, in linear amidines	2/155	11/28171	0.00160129531604207	0.0398188768589128	0.0355094259557399	69219/51793	2	0.0129032258064516	0.000390472471690746	33.0451612903226
289	NG2 Cells	GO:0019911	structural constituent of myelin sheath	2/155	11/28171	0.00160129531604207	0.0398188768589128	0.0355094259557399	67801/14758	2	0.0129032258064516	0.000390472471690746	33.0451612903226
290	NG2 Cells	GO:0050786	RAGE receptor binding	2/155	11/28171	0.00160129531604207	0.0398188768589128	0.0355094259557399	20196/20203	2	0.0129032258064516	0.000390472471690746	33.0451612903226
291	NG2 Cells	GO:0046982	protein heterodimerization activity	7/155	313/28171	0.00179281434242586	0.0417949843578028	0.0372716665925375	21413/215114/22003/98660/27386/69754/12390	7	0.0451612903225806	0.011110716694473	4.06466041430485
292	NG2 Cells	GO:0019212	phosphatase inhibitor activity	3/155	46/28171	0.00208504433629144	0.0442609347464356	0.0394707362208936	18938/19242/76142	3	0.0193548387096774	0.00163288488161585	11.8531556802244
293	NG2 Cells	GO:0004865	protein serine/threonine phosphatase inhibitor activity	2/155	13/28171	0.00225457844552889	0.0442609347464356	0.0394707362208936	18938/76142	2	0.0129032258064516	0.000461467466543609	27.9612903225806
294	NG2 Cells	GO:0042577	lipid phosphatase activity	2/155	13/28171	0.00225457844552889	0.0442609347464356	0.0394707362208936	272031/67916	2	0.0129032258064516	0.000461467466543609	27.9612903225806
295	NG2 Cells	GO:0019208	phosphatase regulator activity	4/155	102/28171	0.00246649861121652	0.0444355249024531	0.0396264311250887	18938/19242/72930/76142	4	0.0258064516129032	0.00362074473749601	7.12738772928526
296	NG2 Cells	GO:0044548	S100 protein binding	2/155	14/28171	0.00262086205858973	0.0444355249024531	0.0396264311250887	20193/20203	2	0.0129032258064516	0.00049696496397004	25.9640552995392
297	NG2 Cells	GO:0047372	acylglycerol lipase activity	2/155	14/28171	0.00262086205858973	0.0444355249024531	0.0396264311250887	54608/23945	2	0.0129032258064516	0.00049696496397004	25.9640552995392
298	NG2 Cells	GO:0017046	peptide hormone binding	3/155	51/28171	0.00280363328935632	0.0454676181273873	0.0405468246881738	54409/51801/13618	3	0.0193548387096774	0.001810372368748	10.6910815939279
299	NG2 Cells	GO:0042578	phosphoric ester hydrolase activity	7/155	346/28171	0.0031345521020777	0.048716163919791	0.0434437922919541	19283/18606/272031/19267/381925/12799/67916	7	0.0451612903225806	0.0122821341095453	3.67699049039717
300	Radial Glia	GO:0008017	microtubule binding	23/231	269/28171	6.60458010391764e-17	2.68145952219056e-14	2.30117475199657e-14	11799/67629/108907/26934/233406/51944/16551/18817/229841/209737/71819/100502766/228421/66468/237436/240641/19348/73804/16571/56742/71878/54141/110033	23	0.0995670995670996	0.00954882680771006	10.4271552487166
301	Radial Glia	GO:0015631	tubulin binding	24/231	388/28171	1.98430536661071e-14	4.02813989421974e-12	3.45686882288497e-12	11799/67629/108907/26934/233406/51944/16551/18817/229841/209737/71819/100502766/228421/66468/237436/240641/19348/73804/16571/56742/71878/54141/110033/52589	24	0.103896103896104	0.0137730290014554	7.54344624447717
302	Radial Glia	GO:0003777	microtubule motor activity	11/231	74/28171	2.35708176568281e-11	3.18991732289074e-09	2.73752303312635e-09	16551/229841/209737/71819/100502766/228421/240641/19348/73804/16571/110033	11	0.0476190476190476	0.00262681480955593	18.1280566280566
303	Radial Glia	GO:0003774	cytoskeletal motor activity	12/231	119/28171	3.04185498673918e-10	3.08748281154027e-08	2.64961579108071e-08	16551/229841/209737/71819/100502766/228421/240641/19348/73804/16571/18858/110033	12	0.051948051948052	0.00422420219374534	12.2977190876351
304	Radial Glia	GO:0017116	single-stranded DNA helicase activity	7/231	23/28171	4.98978410065833e-10	4.05170468973456e-08	3.47709165751138e-08	17218/106344/17216/17215/19361/72151/17220	7	0.0303030303030303	0.000816442440807923	37.1159420289855
305	Radial Glia	GO:0003697	single-stranded DNA binding	11/231	124/28171	6.66189888107879e-09	4.50788490952998e-07	3.86857636778435e-07	14211/70099/17218/17216/19362/17215/19361/234258/107373/19891/17220	11	0.0476190476190476	0.0044016896808775	10.818356374808
306	Radial Glia	GO:0016887	ATP hydrolysis activity	14/231	252/28171	2.47560087343527e-08	1.43584850659246e-06	1.2322163745971e-06	14211/70099/209737/106344/71819/100502766/70472/228421/240641/19348/73804/72151/320790/110033	14	0.0606060606060606	0.00894536935146072	6.77513227513228
307	Radial Glia	GO:0008094	ATP-dependent activity, acting on DNA	10/231	118/28171	5.08769518281084e-08	2.5820053052765e-06	2.21582513882946e-06	21973/17218/106344/17216/15201/17215/19361/72151/320790/17220	10	0.0432900432900433	0.00418870469631891	10.3349475383374
308	Radial Glia	GO:0140097	catalytic activity, acting on DNA	13/231	232/28171	7.14509463042182e-08	3.22323157772362e-06	2.76611265809313e-06	21973/17218/106344/17216/15201/17215/19361/234258/72151/320790/17220/14156/16881	13	0.0562770562770563	0.00823541940293209	6.83353858784893
309	Radial Glia	GO:0016538	cyclin-dependent protein serine/threonine kinase regulator activity	7/231	47/28171	1.08293813639039e-07	4.39672883374498e-06	3.7731844541602e-06	66197/12428/12580/268697/54124/12443/12442	7	0.0303030303030303	0.00166838237904228	18.1631205673759
310	Radial Glia	GO:0003678	DNA helicase activity	7/231	56/28171	3.75101474732037e-07	1.38446544310188e-05	1.18812046063449e-05	17218/106344/17216/17215/19361/72151/17220	7	0.0303030303030303	0.00198785985588016	15.2440476190476
311	Radial Glia	GO:0042393	histone binding	13/231	273/28171	4.64796189032189e-07	1.57256043955891e-05	1.34953981201451e-05	66197/54124/68298/76044/70472/18140/17216/66929/381280/320790/50927/110052/66471	13	0.0562770562770563	0.00969081679741578	5.80725623582766
312	Radial Glia	GO:0004386	helicase activity	9/231	149/28171	4.13689020690325e-06	0.000129198263384825	0.000110875356962346	17218/106344/17216/15201/17215/19361/72151/320790/17220	9	0.038961038961039	0.00528912711653828	7.36625119846596
313	Radial Glia	GO:0004674	protein serine/threonine kinase activity	13/231	442/28171	8.10598313921037e-05	0.00235073511037101	0.00201735369855536	52033/12534/20877/18817/20878/27214/17279/12235/12236/22137/18761/20873/12567	13	0.0562770562770563	0.0156898938624827	3.58683473389356
314	Radial Glia	GO:0061575	cyclin-dependent protein serine/threonine kinase activator activity	3/231	12/28171	0.000113363466514383	0.00306837116032263	0.00263321455552707	66197/268697/54124	3	0.012987012987013	0.000425969969117177	30.4880952380952
315	Radial Glia	GO:0140713	histone chaperone activity	3/231	13/28171	0.000146480919429979	0.00371695333053572	0.00318981475863967	66929/50927/66471	3	0.012987012987013	0.000461467466543609	28.1428571428571
316	Radial Glia	GO:0019212	phosphatase inhibitor activity	4/231	46/28171	0.000548643948769907	0.0131029084235637	0.0112446530676681	18938/243312/19242/66471	4	0.0173160173160173	0.00163288488161585	10.6045548654244
317	Radial Glia	GO:0051010	microtubule plus-end binding	3/231	21/28171	0.000648963390030787	0.0146377297973611	0.0125618059707714	51944/228421/73804	3	0.012987012987013	0.00074544744595506	17.421768707483
318	Radial Glia	GO:0035173	histone kinase activity	3/231	23/28171	0.000853759976830314	0.0182435026627951	0.0156562078853648	12534/20877/20878	3	0.012987012987013	0.000816442440807923	15.9068322981366
319	Radial Glia	GO:0005540	hyaluronic acid binding	3/231	24/28171	0.000969847896548845	0.0196879122999416	0.0168957712504036	15366/12032/13003	3	0.012987012987013	0.000851939938234354	15.2440476190476
320	Radial Glia	GO:0050699	WW domain binding	3/231	25/28171	0.00109546342659874	0.021178959580909	0.0181753581054729	22032/12532/240641	3	0.012987012987013	0.000887437435660786	14.6342857142857
321	Radial Glia	GO:0046982	protein heterodimerization activity	9/231	313/28171	0.00118338382702412	0.0217279902430482	0.0186465252020974	11799/21973/12615/66311/20878/21413/215114/66373/73710	9	0.038961038961039	0.011110716694473	3.50661798265632
322	Radial Glia	GO:0008574	plus-end-directed microtubule motor activity	3/231	26/28171	0.00123089599899042	0.0217279902430482	0.0186465252020974	16551/228421/240641	3	0.012987012987013	0.000922934933087217	14.0714285714286
323	Radial Glia	GO:0043539	protein serine/threonine kinase activator activity	4/231	63/28171	0.00179663570308017	0.0303930873104395	0.0260827376192779	66197/268697/54124/27214	4	0.0173160173160173	0.00223634233786518	7.74300831443689
324	Radial Glia	GO:0140597	protein carrier chaperone	3/231	30/28171	0.00187627428843045	0.0304706944441105	0.0261493385040202	66929/50927/66471	3	0.012987012987013	0.00106492492279294	12.1952380952381
325	Radial Glia	GO:0030332	cyclin binding	3/231	35/28171	0.0029349882239989	0.0458309699593675	0.0393312187102687	12534/67052/12567	3	0.012987012987013	0.0012424124099251	10.4530612244898
326	Radial Glia	GO:0000217	DNA secondary structure binding	3/231	36/28171	0.00318260958248249	0.0461478389459961	0.0396031493158535	19362/269582/234258	3	0.012987012987013	0.00127790990735153	10.1626984126984
327	Radial Glia	GO:0043425	bHLH transcription factor binding	3/231	36/28171	0.00318260958248249	0.0461478389459961	0.0396031493158535	76044/17172/21413	3	0.012987012987013	0.00127790990735153	10.1626984126984
328	Radial Glia	GO:0005539	glycosaminoglycan binding	7/231	235/28171	0.00337866692760342	0.0473013369864479	0.0405930581864512	15366/12032/13003/20720/12162/19242/72043	7	0.0303030303030303	0.00834191189521139	3.63262411347518
329	Radial Glia	GO:0016813	hydrolase activity, acting on carbon-nitrogen (but not peptide) bonds, in linear amidines	2/231	11/28171	0.00350693827237415	0.0474605646194635	0.0407297041458191	69219/51793	2	0.00865800865800866	0.000390472471690746	22.1731601731602
330	Radial Glia	GO:0030295	protein kinase activator activity	5/231	124/28171	0.00362731183716506	0.047506084060936	0.0407687680170335	66197/268697/66214/54124/27214	5	0.0216450216450216	0.0044016896808775	4.91743471582181
331	Tanycytes	GO:0044548	S100 protein binding	5/159	14/28171	1.03317653100074e-08	4.17403318524301e-06	3.51280020540253e-06	20200/20193/12306/20195/22350	5	0.0314465408805031	0.00049696496397004	63.2771787960467
332	Tanycytes	GO:0005178	integrin binding	8/159	154/28171	2.80290137270838e-06	0.000566186077287093	0.000476493233360424	16419/12527/19242/16779/22329/67916/12304/218952	8	0.050314465408805	0.00546661460367044	9.20395327942498
333	Tanycytes	GO:0050839	cell adhesion molecule binding	10/159	305/28171	9.8394475417418e-06	0.0013250456022879	0.00111513738806407	16419/12527/19242/16779/22329/17698/67916/12304/218952/22350	10	0.0628930817610063	0.0108267367150616	5.80905247963708
334	Tanycytes	GO:0004602	glutathione peroxidase activity	4/159	26/28171	1.32592096364064e-05	0.00133918017327704	0.00112703281909454	56615/14871/69590/11758	4	0.0251572327044025	0.000922934933087217	27.2578616352201
335	Tanycytes	GO:0004601	peroxidase activity	5/159	60/28171	2.2860600858009e-05	0.00157558950489231	0.00132599116748363	56615/14871/69590/11758/53381	5	0.0314465408805031	0.00212984984558589	14.7646750524109
336	Tanycytes	GO:0016684	oxidoreductase activity, acting on peroxide as acceptor	5/159	62/28171	2.68412454511987e-05	0.00157558950489231	0.00132599116748363	56615/14871/69590/11758/53381	5	0.0314465408805031	0.00220084484043875	14.2883952120106
337	Tanycytes	GO:0004364	glutathione transferase activity	4/159	31/28171	2.72998181540746e-05	0.00157558950489231	0.00132599116748363	56615/14862/14871/14860	4	0.0251572327044025	0.00110042242021937	22.8614323392169
338	Tanycytes	GO:0051287	NAD binding	5/159	65/28171	3.37980368245399e-05	0.00170680085963926	0.00143641656504294	69772/16828/236539/15108/11669	5	0.0314465408805031	0.00230733733271804	13.6289308176101
339	Tanycytes	GO:0048306	calcium-dependent protein binding	5/159	76/28171	7.19168619126968e-05	0.00322826802363661	0.00271685922781299	20200/20193/12306/20198/20195	5	0.0314465408805031	0.00269780980440879	11.6563224097981
340	Tanycytes	GO:0042562	hormone binding	5/159	87/28171	0.000136842841007687	0.00530455960097431	0.00446423332755264	12971/11747/51801/12257/98660	5	0.0314465408805031	0.00308828227609954	10.1825345189041
341	Tanycytes	GO:0016209	antioxidant activity	5/159	88/28171	0.00014443107824435	0.00530455960097431	0.00446423332755264	56615/14871/69590/11758/53381	5	0.0314465408805031	0.00312377977352597	10.0668238993711
342	Tanycytes	GO:0005201	extracellular matrix structural constituent	6/159	148/28171	0.000200282214174962	0.0067428345438904	0.00567466273495727	237759/20563/20692/116847/16779/58859	6	0.0377358490566038	0.00525362961911185	7.18281489036206
343	Tanycytes	GO:0005539	glycosaminoglycan binding	7/159	235/28171	0.000391862538395543	0.0120455293180011	0.0101373266537633	237759/17242/20563/12032/19242/116847/58859	7	0.0440251572327044	0.00834191189521139	5.27758597618092
344	Tanycytes	GO:0046982	protein heterodimerization activity	8/159	313/28171	0.00042228815363792	0.0120455293180011	0.0101373266537633	13057/12043/12390/17260/12608/98660/21413/11910	8	0.050314465408805	0.011110716694473	4.52846263588322
345	Tanycytes	GO:0008201	heparin binding	6/159	174/28171	0.000476438893846559	0.0120455293180011	0.0101373266537633	237759/17242/20563/19242/116847/58859	6	0.0377358490566038	0.00617656455219907	6.10952071134244
346	Tanycytes	GO:0016765	transferase activity, transferring alkyl or aryl (other than methyl) groups	4/159	64/28171	0.00047705066605945	0.0120455293180011	0.0101373266537633	56615/14862/14871/14860	4	0.0251572327044025	0.00227183983529161	11.0735062893082
347	Tanycytes	GO:0003779	actin binding	9/159	447/28171	0.00103074723568628	0.0244954048951328	0.0206149447137256	20198/71994/17698/30794/227753/56376/72333/218952/22350	9	0.0566037735849057	0.0158673813496149	3.56730403950868
348	Tanycytes	GO:0097718	disordered domain specific binding	3/159	37/28171	0.00119072294535119	0.0267251149956601	0.0224914334121892	15512/14609/22350	3	0.0188679245283019	0.00131340740477796	14.3656297807241
349	Tanycytes	GO:0008526	phosphatidylinositol transfer activity	2/159	10/28171	0.00138281470830347	0.0270490438974371	0.0227640468443778	71795/18830	2	0.0125786163522013	0.000354974974264314	35.4352201257862
350	Tanycytes	GO:0035374	chondroitin sulfate binding	2/159	10/28171	0.00138281470830347	0.0270490438974371	0.0227640468443778	17242/19242	2	0.0125786163522013	0.000354974974264314	35.4352201257862
351	Tanycytes	GO:0016616	oxidoreductase activity, acting on the CH-OH group of donors, NAD or NADP as acceptor	5/159	147/28171	0.00150872193941461	0.0270490438974371	0.0227640468443778	69772/66375/16828/236539/15108	5	0.0314465408805031	0.00521813212168542	6.02639798057588
352	Tanycytes	GO:0061629	RNA polymerase II-specific DNA-binding transcription factor binding	8/159	382/28171	0.00152609955562787	0.0270490438974371	0.0227640468443778	15205/21869/52668/18129/17260/211770/12608/15108	8	0.050314465408805	0.0135600440168968	3.71049425400902
353	Tanycytes	GO:0031406	carboxylic acid binding	6/159	220/28171	0.00160453734076728	0.0270490438974371	0.0227640468443778	17242/20512/11812/19215/19242/51793	6	0.0377358490566038	0.00780944943381492	4.83207547169811
354	Tanycytes	GO:0042805	actinin binding	3/159	41/28171	0.00160687389489725	0.0270490438974371	0.0227640468443778	13007/30794/56376	3	0.0188679245283019	0.00145539739448369	12.9641049240681
355	Tanycytes	GO:0050786	RAGE receptor binding	2/159	11/28171	0.00168384914555051	0.0272110021920962	0.0229003483794869	20198/20196	2	0.0125786163522013	0.000390472471690746	32.2138364779874
356	Tanycytes	GO:0016614	oxidoreductase activity, acting on CH-OH group of donors	5/159	156/28171	0.00195805259423001	0.0304251249257279	0.0256053031553156	69772/66375/16828/236539/15108	5	0.0314465408805031	0.0055376095985233	5.67872117400419
357	Tanycytes	GO:0043177	organic acid binding	6/159	236/28171	0.00228274894482224	0.034156687915118	0.0287457274533171	17242/20512/11812/19215/19242/51793	6	0.0377358490566038	0.00837740939263782	4.50447713463383
358	Tanycytes	GO:0055102	lipase inhibitor activity	2/159	13/28171	0.00237036527506387	0.0342009846830644	0.0287830069114899	12306/11812	2	0.0125786163522013	0.000461467466543609	27.2578616352201
359	Tanycytes	GO:0051371	muscle alpha-actinin binding	2/159	14/28171	0.00275520066444801	0.0371033689478999	0.0312256075304108	30794/56376	2	0.0125786163522013	0.00049696496397004	25.3108715184187
360	Tanycytes	GO:1901611	phosphatidylglycerol binding	2/159	14/28171	0.00275520066444801	0.0371033689478999	0.0312256075304108	71795/18830	2	0.0125786163522013	0.00049696496397004	25.3108715184187
361	Tanycytes	GO:0034236	protein kinase A catalytic subunit binding	2/159	15/28171	0.00316732791969697	0.041277434824438	0.0347384352482894	20682/22350	2	0.0125786163522013	0.000532462461396472	23.6234800838574
362	Microglia	GO:0050839	cell adhesion molecule binding	19/229	305/28171	8.76409920107304e-12	4.28564450932472e-09	2.89676542014414e-09	16000/16419/18826/15170/18301/17096/13132/18081/17698/12527/20750/19261/108101/64540/93695/16409/18438/16414/16403	19	0.0829694323144105	0.0108267367150616	7.6633832056697
363	Microglia	GO:0005178	integrin binding	13/229	154/28171	4.57801502698976e-10	1.119324674099e-07	7.56577220249886e-08	16000/16419/18826/17096/13132/12527/20750/108101/64540/93695/16409/16414/16403	13	0.0567685589519651	0.00546661460367044	10.3845913911416
364	Microglia	GO:0003779	actin binding	18/229	447/28171	3.18262963876668e-08	5.18768631118968e-06	3.50647616341311e-06	11629/11867/18826/18301/12721/17698/12332/13822/20430/67803/15163/242687/76448/17916/63986/326618/72042/29875	18	0.0786026200873362	0.0158673813496149	4.95372351337886
365	Microglia	GO:0140375	immune receptor activity	10/229	132/28171	1.35980955499903e-07	1.66236718098631e-05	1.12363210597288e-05	14131/14127/12267/13036/13051/12273/16155/15979/14130/14129	10	0.0436681222707424	0.00468566966028895	9.31950509461426
366	Microglia	GO:0061134	peptidase regulator activity	13/229	276/28171	4.76532780394983e-07	4.66049059226294e-05	3.15013248513736e-05	13040/13036/13032/69550/100034251/66824/74048/14456/19703/20720/106869/20719/12306	13	0.0567685589519651	0.00979730928969508	5.794300993608
367	Microglia	GO:0051015	actin filament binding	11/229	221/28171	2.16039859924637e-06	0.000165596974503983	0.000111930793228395	11629/11867/18826/12721/12332/67803/15163/17916/326618/72042/29875	11	0.0480349344978166	0.00784494693124135	6.1230413562805
368	Microglia	GO:0019865	immunoglobulin binding	5/229	27/28171	2.37050883748033e-06	0.000165596974503983	0.000111930793228395	14131/14127/16854/14130/14129	5	0.0218340611353712	0.000958432430513649	22.7810124535015
369	Microglia	GO:0050840	extracellular matrix binding	6/229	58/28171	7.68440172262871e-06	0.00046970905529568	0.000317487123803344	13040/16854/20750/16852/12306/16403	6	0.0262008733624454	0.00205885485073302	12.7259448878181
370	Microglia	GO:0017124	SH3 domain binding	8/229	130/28171	1.16985164079537e-05	0.00063561939149882	0.000429629725391517	13057/20409/15170/17096/17969/15163/19261/242687	8	0.0349344978165939	0.00461467466543609	7.5703056768559
371	Microglia	GO:0001614	purinergic nucleotide receptor activity	4/229	19/28171	1.49788545085324e-05	0.000665878168606575	0.00045008232685925	23890/233571/18438/70839	4	0.0174672489082969	0.000674452451102197	25.8984141576649
372	Microglia	GO:0016502	nucleotide receptor activity	4/229	19/28171	1.49788545085324e-05	0.000665878168606575	0.00045008232685925	23890/233571/18438/70839	4	0.0174672489082969	0.000674452451102197	25.8984141576649
373	Microglia	GO:0008238	exopeptidase activity	7/229	100/28171	1.8039046915162e-05	0.000735091161792852	0.000496864976435164	13036/13032/64138/19025/66054/12751/72461	7	0.0305676855895196	0.00354974974264314	8.61122270742358
374	Microglia	GO:0043394	proteoglycan binding	5/229	43/28171	2.54256117918629e-05	0.000956394166632383	0.000646448753250604	13040/16956/19264/93695/16409	5	0.0218340611353712	0.00152639238933655	14.3043566568498
375	Microglia	GO:0005543	phospholipid binding	14/229	480/28171	4.30035590650365e-05	0.00150205288448592	0.00101527199597154	83433/11745/13132/668218/12332/11303/14456/56356/17969/12751/69178/217303/12306/29875	14	0.0611353711790393	0.0170387987646871	3.58800946142649
376	Microglia	GO:0038024	cargo receptor activity	6/229	82/28171	5.65253913299006e-05	0.00184272775735476	0.00124554195632202	192187/66102/13132/11303/16409/16414	6	0.0262008733624454	0.00291079478896738	9.00127809138353
377	Microglia	GO:0001848	complement binding	4/229	28/28171	7.47095661117452e-05	0.00214899869580255	0.00145255750830266	12267/12273/16409/16414	4	0.0174672489082969	0.00099392992794008	17.5739238927012
378	Microglia	GO:0016505	peptidase activator activity involved in apoptotic process	4/229	28/28171	7.47095661117452e-05	0.00214899869580255	0.00145255750830266	13040/13036/13032/66824	4	0.0174672489082969	0.00099392992794008	17.5739238927012
379	Microglia	GO:0071813	lipoprotein particle binding	4/229	30/28171	9.87294943889323e-05	0.00250359723867546	0.00169223879656462	83433/192187/16956/11303	4	0.0174672489082969	0.00106492492279294	16.4023289665211
380	Microglia	GO:0071814	protein-lipid complex binding	4/229	30/28171	9.87294943889323e-05	0.00250359723867546	0.00169223879656462	83433/192187/16956/11303	4	0.0174672489082969	0.00106492492279294	16.4023289665211
381	Microglia	GO:0045028	G protein-coupled purinergic nucleotide receptor activity	3/229	12/28171	0.000110484855460538	0.00250359723867546	0.00169223879656462	23890/233571/70839	3	0.0131004366812227	0.000425969969117177	30.7543668122271
382	Microglia	GO:0043236	laminin binding	4/229	31/28171	0.000112636276586626	0.00250359723867546	0.00169223879656462	13040/16854/16852/16403	4	0.0174672489082969	0.00110042242021937	15.8732215805043
383	Microglia	GO:0051861	glycolipid binding	4/229	31/28171	0.000112636276586626	0.00250359723867546	0.00169223879656462	83433/17096/56356/12751	4	0.0174672489082969	0.00110042242021937	15.8732215805043
384	Microglia	GO:0016504	peptidase activator activity	5/229	60/28171	0.000128950909978099	0.00271339812014027	0.00183404802437638	13040/13036/13032/66824/74048	5	0.0218340611353712	0.00212984984558589	10.2514556040757
385	Microglia	GO:0005539	glycosaminoglycan binding	9/229	235/28171	0.000139740194751978	0.00271339812014027	0.00183404802437638	83433/192187/16956/19264/75612/20720/93695/24088/16409	9	0.0393013100436681	0.00834191189521139	4.71130725634117
386	Microglia	GO:0055102	lipase inhibitor activity	3/229	13/28171	0.000142768958984783	0.00271339812014027	0.00183404802437638	11745/11812/12306	3	0.0131004366812227	0.000461467466543609	28.3886462882096
387	Microglia	GO:0019902	phosphatase binding	9/229	236/28171	0.000144270656694575	0.00271339812014027	0.00183404802437638	12978/13032/16854/12489/19261/76448/217303/13685/29875	9	0.0393013100436681	0.00837740939263782	4.69134409000074
388	Microglia	GO:0004197	cysteine-type endopeptidase activity	6/229	99/28171	0.000161298674991651	0.00292129822484879	0.001974572473582	13040/13036/13032/64138/66824/19141	6	0.0262008733624454	0.00351425224521671	7.45560407569141
389	Microglia	GO:0004553	hydrolase activity, hydrolyzing O-glycosyl compounds	6/229	103/28171	0.000200355572253256	0.00349906695828007	0.00236509961231287	17105/15212/110006/192193/17159/15211	6	0.0262008733624454	0.00365624223492244	7.16606605333446
390	Microglia	GO:0003823	antigen binding	6/229	104/28171	0.000211196266583188	0.00356120601238548	0.00240710082421492	21803/14964/14972/19261/64540/12506	6	0.0262008733624454	0.00369173973234887	7.0971615720524
391	Microglia	GO:0050664	oxidoreductase activity, acting on NAD(P)H, oxygen as acceptor	3/229	15/28171	0.000224417922349699	0.00358965716792814	0.00242633161280688	13057/17969/17970	3	0.0131004366812227	0.000532462461396472	24.6034934497817
392	Microglia	GO:0001530	lipopolysaccharide binding	4/229	37/28171	0.000227565178334912	0.00358965716792814	0.00242633161280688	83433/18081/12475/24088	4	0.0174672489082969	0.00131340740477796	13.2991856485306
393	Microglia	GO:0140313	molecular sequestering activity	3/229	18/28171	0.000395285973428543	0.00604046378145492	0.0040828880150185	16792/20375/106869	3	0.0131004366812227	0.000638954953675766	20.5029112081514
394	Microglia	GO:0004180	carboxypeptidase activity	4/229	43/28171	0.000409314223235345	0.0060652925806692	0.00409967036988511	64138/19025/66054/72461	4	0.0174672489082969	0.00152639238933655	11.4434853254798
395	Microglia	GO:0030414	peptidase inhibitor activity	8/229	217/28171	0.00042206117471297	0.00607023277748948	0.00410300956222516	69550/100034251/14456/19703/20720/106869/20719/12306	8	0.0349344978165939	0.00770295694153562	4.53520616585837
396	Microglia	GO:0070492	oligosaccharide binding	3/229	19/28171	0.000466593558226043	0.0064698906412565	0.0043731474789679	16854/16852/16859	3	0.0131004366812227	0.000674452451102197	19.4238106182487
397	Microglia	GO:0061135	endopeptidase regulator activity	8/229	221/28171	0.000476310967454466	0.0064698906412565	0.0043731474789679	69550/100034251/74048/14456/20720/106869/20719/12306	8	0.0349344978165939	0.00784494693124135	4.45312098638582
398	Microglia	GO:0034185	apolipoprotein binding	3/229	20/28171	0.000545650477487962	0.00721143468896252	0.0048743741089963	83433/16956/11303	3	0.0131004366812227	0.000709949948528629	18.4526200873362
399	Microglia	GO:0120013	lipid transfer activity	4/229	47/28171	0.000576754139837186	0.00742191511527326	0.00501664265675558	11303/56356/11307/67963	4	0.0174672489082969	0.00166838237904228	10.4695716807582
400	Microglia	GO:0120020	cholesterol transfer activity	3/229	21/28171	0.00063278629940031	0.0079341666770962	0.00536288523648306	11303/11307/67963	3	0.0131004366812227	0.00074544744595506	17.5739238927012
401	Microglia	GO:0120015	sterol transfer activity	3/229	22/28171	0.000728321111988305	0.00890372559405703	0.00601823234642968	11303/11307/67963	3	0.0131004366812227	0.000780944943381492	16.7751091703057
402	Microglia	GO:0019209	kinase activator activity	6/229	135/28171	0.000849062497078103	0.0101266234407608	0.00684481704961551	83433/16000/21803/14456/16859/29875	6	0.0262008733624454	0.00479216215256824	5.46744298884037
403	Microglia	GO:0016798	hydrolase activity, acting on glycosyl bonds	6/229	137/28171	0.000916570305898308	0.0106714971329589	0.00721310967549045	17105/15212/110006/192193/17159/15211	6	0.0262008733624454	0.00486315714742111	5.3876263028719
404	Microglia	GO:0043395	heparan sulfate proteoglycan binding	3/229	24/28171	0.000945821617544842	0.0107559714181262	0.00727020778235203	16956/19264/16409	3	0.0131004366812227	0.000851939938234354	15.3771834061135
405	Microglia	GO:0050699	WW domain binding	3/229	25/28171	0.00106838151375525	0.0118736036415072	0.00802564103634325	56722/66940/65112	3	0.0131004366812227	0.000887437435660786	14.762096069869
406	Microglia	GO:0005126	cytokine receptor binding	9/229	316/28171	0.00119007762983843	0.012932176910911	0.00874115498875482	13051/20302/21803/66824/66102/15170/17096/20303/21812	9	0.0393013100436681	0.0112172091867523	3.50366204189929
407	Microglia	GO:0004857	enzyme inhibitor activity	10/229	392/28171	0.00147396780908292	0.015578983141477	0.0105301920276048	11745/69550/100034251/14456/19703/11812/20720/106869/20719/12306	10	0.0436681222707424	0.0139150189911611	3.13820069512521
408	Microglia	GO:0004866	endopeptidase inhibitor activity	7/229	205/28171	0.00149736647781068	0.015578983141477	0.0105301920276048	69550/100034251/14456/20720/106869/20719/12306	7	0.0305676855895196	0.00727698697241844	4.20059644264565
409	Microglia	GO:0019207	kinase regulator activity	7/229	208/28171	0.00162668427534517	0.016370600907478	0.0110652646323283	83433/16000/19354/21803/14456/16859/29875	7	0.0305676855895196	0.00738347946469774	4.14001091703057
410	Microglia	GO:0043028	cysteine-type endopeptidase regulator activity involved in apoptotic process	4/229	62/28171	0.00164040786189453	0.016370600907478	0.0110652646323283	13040/13036/14456/106869	4	0.0174672489082969	0.00220084484043875	7.93661079025215
411	Microglia	GO:0043539	protein serine/threonine kinase activator activity	4/229	63/28171	0.00174059077322607	0.017022977762151	0.0115062211114313	16000/21803/16859/29875	4	0.0174672489082969	0.00223634233786518	7.81063284120053
412	Microglia	GO:0004364	glutathione transferase activity	3/229	31/28171	0.00201441291636334	0.0193146650216015	0.0130552250926334	17001/54486/11690	3	0.0131004366812227	0.00110042242021937	11.9049161853782
413	Microglia	GO:0001786	phosphatidylserine binding	4/229	68/28171	0.00230577473924498	0.0213392314070067	0.0144236759483373	83433/14456/217303/12306	4	0.0174672489082969	0.00241382982499734	7.23632160287696
414	Microglia	GO:0030246	carbohydrate binding	8/229	283/28171	0.00231284103184326	0.0213392314070067	0.0144236759483373	15212/110006/16854/17159/12489/16852/16859/12517	8	0.0349344978165939	0.0100457917716801	3.47752557594087
415	Microglia	GO:0015248	sterol transporter activity	3/229	33/28171	0.00241606234157677	0.021878786759834	0.0147883737866492	11303/11307/67963	3	0.0131004366812227	0.00117141741507224	11.1834061135371
416	Microglia	GO:0046906	tetrapyrrole binding	6/229	169/28171	0.00266391884799672	0.022501221658376	0.0152090918108493	13057/21452/15199/15368/21391/19224	6	0.0262008733624454	0.00599907706506691	4.36748404433994
417	Microglia	GO:0001540	amyloid-beta binding	4/229	71/28171	0.00269944597102379	0.022501221658376	0.0152090918108493	83433/14130/24088/16414	4	0.0174672489082969	0.00252032231727663	6.93056153514976
418	Microglia	GO:0004726	non-membrane spanning protein tyrosine phosphatase activity	2/229	10/28171	0.00283609461073382	0.022501221658376	0.0152090918108493	19253/15170	2	0.00873362445414847	0.000354974974264314	24.6034934497817
419	Microglia	GO:0005041	low-density lipoprotein particle receptor activity	2/229	10/28171	0.00283609461073382	0.022501221658376	0.0152090918108493	192187/66102	2	0.00873362445414847	0.000354974974264314	24.6034934497817
420	Microglia	GO:0062061	TAP complex binding	2/229	10/28171	0.00283609461073382	0.022501221658376	0.0152090918108493	14964/14972	2	0.00873362445414847	0.000354974974264314	24.6034934497817
421	Microglia	GO:0140311	protein sequestering activity	2/229	10/28171	0.00283609461073382	0.022501221658376	0.0152090918108493	16792/20375	2	0.00873362445414847	0.000354974974264314	24.6034934497817
422	Microglia	GO:1901681	sulfur compound binding	8/229	293/28171	0.00286098466155282	0.022501221658376	0.0152090918108493	22041/16956/19264/75612/20720/93695/16409/20652	8	0.0349344978165939	0.0104007667459444	3.35883869621593
423	Microglia	GO:0005125	cytokine activity	7/229	231/28171	0.0029300611393287	0.022501221658376	0.0152090918108493	20302/21803/102545/66102/14824/20750/20303	7	0.0305676855895196	0.00819992190550566	3.72780203784571
424	Microglia	GO:0030695	GTPase regulator activity	10/229	432/28171	0.00297878108763612	0.022501221658376	0.0152090918108493	11857/67865/106512/72318/70719/19261/240168/22324/74760/29875	10	0.0436681222707424	0.0153349188882184	2.84762655668769
425	Microglia	GO:0060589	nucleoside-triphosphatase regulator activity	10/229	432/28171	0.00297878108763612	0.022501221658376	0.0152090918108493	11857/67865/106512/72318/70719/19261/240168/22324/74760/29875	10	0.0436681222707424	0.0153349188882184	2.84762655668769
426	Microglia	GO:0019887	protein kinase regulator activity	6/229	173/28171	0.00299095993413996	0.022501221658376	0.0152090918108493	16000/19354/21803/14456/16859/29875	6	0.0262008733624454	0.00614106705477264	4.2665017542974
427	Microglia	GO:0008234	cysteine-type peptidase activity	6/229	175/28171	0.00316530626574844	0.0234520418780453	0.0158517730055026	13040/13036/13032/64138/66824/19141	6	0.0262008733624454	0.0062120620496255	4.21774173424828
428	Microglia	GO:0008035	high-density lipoprotein particle binding	2/229	11/28171	0.00344781257623592	0.0247744354891193	0.0167456091778785	83433/11303	2	0.00873362445414847	0.000390472471690746	22.3668122270742
429	Microglia	GO:0008239	dipeptidyl-peptidase activity	2/229	11/28171	0.00344781257623592	0.0247744354891193	0.0167456091778785	13032/72461	2	0.00873362445414847	0.000390472471690746	22.3668122270742
430	Microglia	GO:0030295	protein kinase activator activity	5/229	124/28171	0.00349577924079598	0.0247744354891193	0.0167456091778785	16000/21803/14456/16859/29875	5	0.0218340611353712	0.0044016896808775	4.96038174390759
431	Microglia	GO:0016298	lipase activity	5/229	127/28171	0.00387100665543985	0.0270004491961247	0.0182502228986829	104759/16956/16889/15368/231871	5	0.0218340611353712	0.00450818217315679	4.84320737200426
432	Microglia	GO:0033218	amide binding	10/229	450/28171	0.00396975298443893	0.0270004491961247	0.0182502228986829	83433/14964/14972/56356/12751/14130/24088/12925/20652/16414	10	0.0436681222707424	0.0159738738418941	2.73372149442018
433	Microglia	GO:0016846	carbon-sulfur lyase activity	2/229	12/28171	0.004115278120391	0.0270004491961247	0.0182502228986829	17001/11690	2	0.00873362445414847	0.000425969969117177	20.5029112081514
434	Microglia	GO:0035612	AP-2 adaptor complex binding	2/229	12/28171	0.004115278120391	0.0270004491961247	0.0182502228986829	13132/140780	2	0.00873362445414847	0.000425969969117177	20.5029112081514
435	Microglia	GO:0042379	chemokine receptor binding	4/229	80/28171	0.00415198773738139	0.0270004491961247	0.0182502228986829	13051/20302/66102/20303	4	0.0174672489082969	0.00283979979411452	6.15087336244541
436	Microglia	GO:0019903	protein phosphatase binding	6/229	185/28171	0.00415305615791499	0.0270004491961247	0.0182502228986829	12978/16854/12489/19261/13685/29875	6	0.0262008733624454	0.00656703702388982	3.98975569455919
437	Microglia	GO:0046703	natural killer cell lectin-like receptor binding	3/229	40/28171	0.00419638883211754	0.0270004491961247	0.0182502228986829	15170/14964/14972	3	0.0131004366812227	0.00141989989705726	9.22631004366812
438	Microglia	GO:0008009	chemokine activity	3/229	42/28171	0.00481830534285151	0.0303277330646136	0.020499210380559	20302/66102/20303	3	0.0131004366812227	0.00149089489191012	8.78696194635059
439	Microglia	GO:0035325	Toll-like receptor binding	2/229	13/28171	0.00483755251337395	0.0303277330646136	0.020499210380559	54445/24088	2	0.00873362445414847	0.000461467466543609	18.9257641921397
440	Microglia	GO:0019955	cytokine binding	5/229	135/28171	0.00501147639299684	0.03102040450855	0.0209674028967489	12978/13051/15979/21812/224109	5	0.0218340611353712	0.00479216215256824	4.55620249070031
441	Microglia	GO:0046332	SMAD binding	4/229	85/28171	0.00515109818621345	0.0314860876632297	0.0212821688219872	13132/24136/65112/21812	4	0.0174672489082969	0.00301728728124667	5.78905728230157
442	Microglia	GO:0004559	alpha-mannosidase activity	2/229	14/28171	0.00561370848715075	0.0326798029787704	0.0220890283830243	192193/17159	2	0.00873362445414847	0.00049696496397004	17.5739238927012
443	Microglia	GO:0004875	complement receptor activity	2/229	14/28171	0.00561370848715075	0.0326798029787704	0.0220890283830243	12267/12273	2	0.00873362445414847	0.00049696496397004	17.5739238927012
444	Microglia	GO:0031748	D1 dopamine receptor binding	2/229	14/28171	0.00561370848715075	0.0326798029787704	0.0220890283830243	69178/216869	2	0.00873362445414847	0.00049696496397004	17.5739238927012
445	Microglia	GO:0044548	S100 protein binding	2/229	14/28171	0.00561370848715075	0.0326798029787704	0.0220890283830243	12306/29875	2	0.00873362445414847	0.00049696496397004	17.5739238927012
446	Microglia	GO:0051020	GTPase binding	8/229	329/28171	0.00571241545723921	0.0328631901010585	0.0222129839451779	11857/18826/11303/20430/17970/240168/12306/29875	8	0.0349344978165939	0.0116786766532959	2.99130619450233
447	Microglia	GO:0042169	SH2 domain binding	3/229	45/28171	0.00585050232673848	0.0332662283462223	0.0224854067392397	15170/17060/56743	3	0.0131004366812227	0.00159738738418941	8.20116448326055
448	Microglia	GO:0015923	mannosidase activity	2/229	15/28171	0.00644283011250476	0.0358016355115321	0.0241991465948145	192193/17159	2	0.00873362445414847	0.000532462461396472	16.4023289665211
449	Microglia	GO:0046624	sphingolipid transporter activity	2/229	15/28171	0.00644283011250476	0.0358016355115321	0.0241991465948145	11303/56356	2	0.00873362445414847	0.000532462461396472	16.4023289665211
450	Microglia	GO:0072341	modified amino acid binding	4/229	92/28171	0.00680302081225556	0.0373783952493592	0.0252649146664488	83433/14456/217303/12306	4	0.0174672489082969	0.00326576976323169	5.34858553256123
451	Microglia	GO:0015485	cholesterol binding	3/229	48/28171	0.00700525951344683	0.0380619100230611	0.0257269179792082	12257/67963/20652	3	0.0131004366812227	0.00170387987646871	7.68859170305677
452	Microglia	GO:0004698	calcium-dependent protein kinase C activity	2/229	16/28171	0.00732401267729096	0.0381004489276093	0.0257529673087274	20302/18753	2	0.00873362445414847	0.000567959958822903	15.3771834061135
453	Microglia	GO:0030228	lipoprotein particle receptor activity	2/229	16/28171	0.00732401267729096	0.0381004489276093	0.0257529673087274	192187/66102	2	0.00873362445414847	0.000567959958822903	15.3771834061135
454	Microglia	GO:0034987	immunoglobulin receptor binding	2/229	16/28171	0.00732401267729096	0.0381004489276093	0.0257529673087274	14131/16854	2	0.00873362445414847	0.000567959958822903	15.3771834061135
455	Microglia	GO:0042171	lysophosphatidic acid acyltransferase activity	2/229	16/28171	0.00732401267729096	0.0381004489276093	0.0257529673087274	54673/270084	2	0.00873362445414847	0.000567959958822903	15.3771834061135
456	Microglia	GO:0071889	14-3-3 protein binding	3/229	49/28171	0.00741800605736672	0.0381832101268666	0.0258089075015307	14964/14972/216869	3	0.0131004366812227	0.00173937737389514	7.53168166830051
457	Microglia	GO:0004697	protein kinase C activity	2/229	17/28171	0.00825636256590655	0.0407814272194778	0.0275651020275881	20302/18753	2	0.00873362445414847	0.000603457456249334	14.4726432057539
458	Microglia	GO:0005159	insulin-like growth factor receptor binding	2/229	17/28171	0.00825636256590655	0.0407814272194778	0.0275651020275881	16000/433375	2	0.00873362445414847	0.000603457456249334	14.4726432057539
459	Microglia	GO:0042834	peptidoglycan binding	2/229	17/28171	0.00825636256590655	0.0407814272194778	0.0275651020275881	83433/24088	2	0.00873362445414847	0.000603457456249334	14.4726432057539
460	Microglia	GO:0071933	Arp2/3 complex binding	2/229	17/28171	0.00825636256590655	0.0407814272194778	0.0275651020275881	242687/63986	2	0.00873362445414847	0.000603457456249334	14.4726432057539
461	Microglia	GO:0015929	hexosaminidase activity	2/229	18/28171	0.00923899713996629	0.0434410538600338	0.0293628046756014	15212/15211	2	0.00873362445414847	0.000638954953675766	13.6686074721009
462	Microglia	GO:0030169	low-density lipoprotein particle binding	2/229	18/28171	0.00923899713996629	0.0434410538600338	0.0293628046756014	83433/192187	2	0.00873362445414847	0.000638954953675766	13.6686074721009
463	Microglia	GO:0046977	TAP binding	2/229	18/28171	0.00923899713996629	0.0434410538600338	0.0293628046756014	14964/14972	2	0.00873362445414847	0.000638954953675766	13.6686074721009
464	Microglia	GO:0046978	TAP1 binding	2/229	18/28171	0.00923899713996629	0.0434410538600338	0.0293628046756014	14964/14972	2	0.00873362445414847	0.000638954953675766	13.6686074721009
465	Microglia	GO:0046979	TAP2 binding	2/229	18/28171	0.00923899713996629	0.0434410538600338	0.0293628046756014	14964/14972	2	0.00873362445414847	0.000638954953675766	13.6686074721009
466	Microglia	GO:0042277	peptide binding	8/229	361/28171	0.00972549311618238	0.0452930107982208	0.03061458484693	83433/14964/14972/12751/14130/24088/12925/16414	8	0.0349344978165939	0.0128145965709417	2.72614885870157
467	Microglia	GO:0031267	small GTPase binding	7/229	290/28171	0.00985603745982446	0.0454679463948506	0.0307328278290455	11857/11303/20430/17970/240168/12306/29875	7	0.0305676855895196	0.0102942742536651	2.96938714049089
468	Microglia	GO:0020037	heme binding	5/229	160/28171	0.010085533405617	0.0456594619933058	0.0308622776146766	13057/15199/15368/21391/19224	5	0.0218340611353712	0.00567959958822903	3.84429585152838
469	Microglia	GO:0004806	triglyceride lipase activity	2/229	19/28171	0.010271044620171	0.0456594619933058	0.0308622776146766	16956/231871	2	0.00873362445414847	0.000674452451102197	12.9492070788324
470	Microglia	GO:0042610	CD8 receptor binding	2/229	19/28171	0.010271044620171	0.0456594619933058	0.0308622776146766	14964/14972	2	0.00873362445414847	0.000674452451102197	12.9492070788324
471	Microglia	GO:0071617	lysophospholipid acyltransferase activity	2/229	19/28171	0.010271044620171	0.0456594619933058	0.0308622776146766	54673/270084	2	0.00873362445414847	0.000674452451102197	12.9492070788324
472	Microglia	GO:0032934	sterol binding	3/229	56/28171	0.0107077723486521	0.0471720781846024	0.0318846895920033	12257/67963/20652	3	0.0131004366812227	0.00198785985588016	6.59022145976294
473	Microglia	GO:0008525	phosphatidylcholine transporter activity	2/229	20/28171	0.011351643969358	0.0493816787989102	0.0333782093269999	11303/11307	2	0.00873362445414847	0.000709949948528629	12.3017467248908
474	Microglia	GO:0052689	carboxylic ester hydrolase activity	5/229	165/28171	0.0114113081887052	0.0493816787989102	0.0333782093269999	16956/16889/231871/330260/11669	5	0.0218340611353712	0.00585708707536119	3.72780203784571
475	Endothelial Cells	GO:0005201	extracellular matrix structural constituent	27/233	148/28171	1.54341870484453e-28	6.74473974017059e-26	4.89020031745477e-26	12826/12111/29817/22370/12827/18073/12825/17304/226519/21810/17150/16777/12843/12822/13601/13179/100952/50706/12832/15530/16775/66695/12842/12834/16773/20692/14268	27	0.11587982832618	0.00525362961911185	22.057098944438
476	Endothelial Cells	GO:0005518	collagen binding	15/233	71/28171	2.23417293464976e-17	4.88166786220972e-15	3.53940028068199e-15	12406/22370/18073/21810/18542/109700/13179/15530/13038/66695/12834/17534/20692/13602/16412	15	0.0643776824034335	0.00252032231727663	25.5434322674243
477	Endothelial Cells	GO:0050840	extracellular matrix binding	12/233	58/28171	4.91601300465689e-14	7.16099227678354e-12	5.19199969965517e-12	12111/22370/18073/16852/21810/12306/13601/70445/13179/20692/13602/16412	12	0.0515021459227468	0.00205885485073302	25.0149474618914
478	Endothelial Cells	GO:0005178	integrin binding	15/233	154/28171	3.27774953290246e-12	3.58094136469594e-10	2.59632265632537e-10	22370/12825/17304/21810/16777/109700/17387/100952/17886/20315/16419/14268/218952/16412/19242	15	0.0643776824034335	0.00546661460367044	11.7765174739424
479	Endothelial Cells	GO:0050839	cell adhesion molecule binding	18/233	305/28171	1.01864803228834e-10	8.90298380220011e-09	6.45501174144823e-09	22370/12825/17304/21810/16777/109700/17387/100952/50706/69524/17886/20315/16419/14268/218952/16412/19242/17698	18	0.0772532188841202	0.0108267367150616	7.13541124322803
480	Endothelial Cells	GO:0030020	extracellular matrix structural constituent conferring tensile strength	8/233	38/28171	7.66772199358259e-10	5.58465751865932e-08	4.04909529836554e-08	12826/12827/12825/12843/12822/12832/12842/12834	8	0.0343347639484979	0.00134890490220439	25.453806189293
481	Endothelial Cells	GO:0019838	growth factor binding	12/233	146/28171	3.58088241372689e-09	2.23549373542665e-07	1.62082046095007e-07	12826/29817/18596/12825/12843/13805/434215/16010/12842/246154/20416/19242	12	0.0515021459227468	0.00518263462425899	9.93744488212123
482	Endothelial Cells	GO:0003779	actin binding	19/233	447/28171	7.24109759581498e-09	3.95544956171394e-07	2.86785575834251e-07	109624/326618/11867/17912/12798/17886/107589/22004/213019/21961/54132/218952/22323/16412/12332/225115/17698/12767/23789	19	0.0815450643776824	0.0158673813496149	5.13916333016486
483	Endothelial Cells	GO:0005539	glycosaminoglycan binding	14/233	235/28171	1.14305086865223e-08	5.55014699556693e-07	4.02407381829615e-07	12111/22370/14314/11504/18542/13179/13805/50706/12628/20296/26364/14268/19242/20720	14	0.0600858369098712	0.00834191189521139	7.20288558122546
484	Endothelial Cells	GO:0048407	platelet-derived growth factor binding	5/233	12/28171	2.80104777840174e-08	1.22405787916156e-06	8.87489875051499e-07	12826/18596/12825/12843/12842	5	0.0214592274678112	0.000425969969117177	50.3773247496423
485	Endothelial Cells	GO:0005126	cytokine receptor binding	14/233	316/28171	4.43908268078832e-07	1.76352648318591e-05	1.27862572910745e-05	21803/76527/13601/13805/14825/20296/16156/20292/54199/20315/53603/218952/20416/16923	14	0.0600858369098712	0.0112172091867523	5.35657630249362
486	Endothelial Cells	GO:0002020	protease binding	11/233	192/28171	6.44550951023988e-07	2.34723971331236e-05	1.70184066893176e-05	12825/12306/12843/13601/15530/12842/240913/14268/21937/16412/21859	11	0.0472103004291846	0.00681551950587484	6.92688215307582
487	Endothelial Cells	GO:0019955	cytokine binding	9/233	135/28171	1.96555493499819e-06	6.36218374029808e-05	4.61283224335715e-05	12111/17965/13805/434215/16164/21937/246154/16412/12767	9	0.0386266094420601	0.00479216215256824	8.06037195994278
488	Endothelial Cells	GO:0008201	heparin binding	10/233	174/28171	2.03822820055316e-06	6.36218374029808e-05	4.61283224335715e-05	22370/14314/11504/18542/50706/12628/20296/14268/19242/20720	10	0.0429184549356223	0.00617656455219907	6.94859651719205
489	Endothelial Cells	GO:0030021	extracellular matrix structural constituent conferring compression resistance	4/233	14/28171	4.27753386058996e-06	0.000124618819805187	9.03535222482511e-05	12111/13179/15530/66695	4	0.0171673819742489	0.00049696496397004	34.5444512568976
490	Endothelial Cells	GO:0061134	peptidase regulator activity	11/233	276/28171	2.0840585759644e-05	0.000569208498560278	0.000412698441687688	12406/209378/12306/18542/21788/20319/13038/14268/20720/13032/21859	11	0.0472103004291846	0.00979730928969508	4.81870062822666
491	Endothelial Cells	GO:0005125	cytokine activity	10/233	231/28171	2.45965737994914e-05	0.00063227663237516	0.000458425307346557	21803/76527/14825/20296/16156/20292/20315/53603/68119/12153	10	0.0429184549356223	0.00819992190550566	5.23400776619661
492	Endothelial Cells	GO:0043394	proteoglycan binding	5/233	43/28171	2.76217115079598e-05	0.000670593773832135	0.000486206734730754	18073/13038/12628/14268/19242	5	0.0214592274678112	0.00152639238933655	14.0587883022258
493	Endothelial Cells	GO:1901681	sulfur compound binding	11/233	293/28171	3.60118959497079e-05	0.000828273606843283	0.000600530785643329	22370/14314/11504/18542/50706/12628/20296/26364/14268/19242/20720	11	0.0472103004291846	0.0104007667459444	4.53911731532614
494	Endothelial Cells	GO:0046332	SMAD binding	6/233	85/28171	7.6115919076154e-05	0.00166313283181396	0.00120583640220644	12825/12843/12832/21804/218952/21815	6	0.0257510729613734	0.00301728728124667	8.53451148699823
495	Endothelial Cells	GO:0061629	RNA polymerase II-specific DNA-binding transcription factor binding	12/233	382/28171	8.92148268297977e-05	0.00185651806307722	0.00134604826444958	23871/22259/17300/21386/13819/12608/15507/21804/15205/52668/18024/18035	12	0.0515021459227468	0.0135600440168968	3.79808102824529
496	Endothelial Cells	GO:0051015	actin filament binding	9/233	221/28171	0.000100126448734194	0.00194869285811837	0.00141287859880436	326618/11867/17912/17886/22004/218952/12332/225115/23789	9	0.0386266094420601	0.00784494693124135	4.92375662711436
497	Endothelial Cells	GO:0019829	ATPase-coupled monoatomic cation transmembrane transporter activity	5/233	57/28171	0.00010936504081949	0.00194869285811837	0.00141287859880436	16523/20928/268878/98660/11747	5	0.0214592274678112	0.00202335735330659	10.6057525788721
498	Endothelial Cells	GO:0032036	myosin heavy chain binding	3/233	12/28171	0.000116290691830865	0.00194869285811837	0.00141287859880436	98932/213019/26362	3	0.0128755364806867	0.000425969969117177	30.2263948497854
499	Endothelial Cells	GO:0034713	type I transforming growth factor beta receptor binding	3/233	12/28171	0.000116290691830865	0.00194869285811837	0.00141287859880436	21803/13805/218952	3	0.0128755364806867	0.000425969969117177	30.2263948497854
500	Endothelial Cells	GO:0017147	Wnt-protein binding	4/233	31/28171	0.000120399787572531	0.00194869285811837	0.00141287859880436	18073/68151/20319/68588	4	0.0171673819742489	0.00110042242021937	15.6007199224699
501	Endothelial Cells	GO:0043236	laminin binding	4/233	31/28171	0.000120399787572531	0.00194869285811837	0.00141287859880436	18073/16852/13601/16412	4	0.0171673819742489	0.00110042242021937	15.6007199224699
502	Endothelial Cells	GO:0030246	carbohydrate binding	10/233	283/28171	0.000133941159809831	0.00209043881560343	0.00151564996626914	22370/16852/140792/66205/70445/13805/94352/17534/19242/14789	10	0.0429184549356223	0.0100457917716801	4.27228195756684
503	Endothelial Cells	GO:0016504	peptidase activator activity	5/233	60/28171	0.000139810303708003	0.00210679664553094	0.00152751003325259	18542/20319/13038/14268/13032	5	0.0214592274678112	0.00212984984558589	10.0754649499285
504	Endothelial Cells	GO:0003755	peptidyl-prolyl cis-trans isomerase activity	4/233	36/28171	0.000218214373626617	0.00317865604249439	0.00230465005128462	19038/14230/14231/19035	4	0.0171673819742489	0.00127790990735153	13.4339532665713
505	Endothelial Cells	GO:0008083	growth factor activity	7/233	149/28171	0.000250968827559048	0.00353785089171948	0.00256508037674952	21803/76527/14825/16156/20315/19242/12153	7	0.0300429184549356	0.00528912711653828	5.68012789123484
506	Endothelial Cells	GO:0016859	cis-trans isomerase activity	4/233	40/28171	0.000329905500920235	0.00437677621924774	0.00317333407682421	19038/14230/14231/19035	4	0.0171673819742489	0.00141989989705726	12.0905579399142
507	Endothelial Cells	GO:0005200	structural constituent of cytoskeleton	5/233	72/28171	0.000330511705343651	0.00437677621924774	0.00317333407682421	11867/67951/22004/13346/22352	5	0.0214592274678112	0.00255581981470306	8.39622079160706
508	Endothelial Cells	GO:0042805	actinin binding	4/233	41/28171	0.000363214722412089	0.00466837746159067	0.00338475639151823	213019/54132/16412/13007	4	0.0171673819742489	0.00145539739448369	11.7956662828431
509	Endothelial Cells	GO:0008009	chemokine activity	4/233	42/28171	0.000398861048812647	0.00498006509517505	0.00361074212609343	14825/20296/20292/20315	4	0.0171673819742489	0.00149089489191012	11.5148170856325
510	Endothelial Cells	GO:0017022	myosin binding	5/233	76/28171	0.00042489744848501	0.00515778291633193	0.00373959450274819	109624/98932/213019/26362/12767	5	0.0214592274678112	0.00269780980440879	7.95431443415405
511	Endothelial Cells	GO:0098631	cell adhesion mediator activity	4/233	43/28171	0.000436936878279794	0.00516057880562892	0.00374162163192654	109700/100952/69524/16412	4	0.0171673819742489	0.00152639238933655	11.2470306417806
512	Endothelial Cells	GO:0005547	phosphatidylinositol-3,4,5-trisphosphate binding	4/233	45/28171	0.000520749319160721	0.00598861717034829	0.00434198185782207	17912/216991/218952/19159	4	0.0171673819742489	0.00159738738418941	10.747162613257
513	Endothelial Cells	GO:0042379	chemokine receptor binding	5/233	80/28171	0.000538305919481437	0.00603178684136892	0.00437328155907996	14825/20296/20292/54199/20315	5	0.0214592274678112	0.00283979979411452	7.55659871244635
514	Endothelial Cells	GO:0005543	phospholipid binding	12/233	480/28171	0.000707210355842786	0.00772627313758243	0.00560185045022838	17304/12306/17912/16449/216991/26362/18830/218952/12332/11747/225115/19159	12	0.0515021459227468	0.0170387987646871	3.02263948497854
515	Endothelial Cells	GO:0050431	transforming growth factor beta binding	3/233	23/28171	0.000875295229739645	0.00932936622917622	0.00676415569067094	13805/434215/246154	3	0.0128755364806867	0.000816442440807923	15.7702929651054
516	Endothelial Cells	GO:0030695	GTPase regulator activity	11/233	432/28171	0.00101098525156049	0.0100951369143131	0.00731936941155788	19737/11857/12549/50768/217944/71544/106512/214137/216991/19395/19159	11	0.0472103004291846	0.0153349188882184	3.07861429025592
517	Endothelial Cells	GO:0060589	nucleoside-triphosphatase regulator activity	11/233	432/28171	0.00101098525156049	0.0100951369143131	0.00731936941155788	19737/11857/12549/50768/217944/71544/106512/214137/216991/19395/19159	11	0.0472103004291846	0.0153349188882184	3.07861429025592
518	Endothelial Cells	GO:0072341	modified amino acid binding	5/233	92/28171	0.00101644399137249	0.0100951369143131	0.00731936941155788	17304/12306/20509/26362/11747	5	0.0214592274678112	0.00326576976323169	6.57095540212726
519	Endothelial Cells	GO:0005546	phosphatidylinositol-4,5-bisphosphate binding	5/233	94/28171	0.00111952474765207	0.0106682821864911	0.00773492216821347	12306/17912/216991/12332/225115	5	0.0214592274678112	0.00333676475808456	6.43114784037987
520	Endothelial Cells	GO:0005160	transforming growth factor beta receptor binding	3/233	25/28171	0.00112297707226222	0.0106682821864911	0.00773492216821347	21803/13805/218952	3	0.0128755364806867	0.000887437435660786	14.508669527897
521	Endothelial Cells	GO:0001227	DNA-binding transcription repressor activity, RNA polymerase II-specific	9/233	315/28171	0.00131276727797445	0.0119824221886255	0.00868772510845787	56198/15248/14239/15220/21386/12608/21815/15205/12013	9	0.0386266094420601	0.0111817116893259	3.45444512568976
522	Endothelial Cells	GO:1901981	phosphatidylinositol phosphate binding	7/233	197/28171	0.0013161470596202	0.0119824221886255	0.00868772510845787	12306/17912/216991/218952/12332/225115/19159	7	0.0300429184549356	0.00699300699300699	4.29613733905579
523	Endothelial Cells	GO:0001217	DNA-binding transcription repressor activity	9/233	319/28171	0.00143178880246361	0.012769218503604	0.00925818323397522	56198/15248/14239/15220/21386/12608/21815/15205/12013	9	0.0386266094420601	0.0113237016790316	3.41112919934882
524	Endothelial Cells	GO:0015399	primary active transmembrane transporter activity	6/233	150/28171	0.00159569629262901	0.0139463855975775	0.0101116754543438	16523/20928/84682/268878/98660/11747	6	0.0257510729613734	0.00532462461396472	4.83622317596567
525	Endothelial Cells	GO:0046625	sphingolipid binding	3/233	30/28171	0.00192289365210642	0.0161597024225097	0.0117164167871261	226519/16777/18830	3	0.0128755364806867	0.00106492492279294	12.0905579399142
526	Endothelial Cells	GO:0051393	alpha-actinin binding	3/233	30/28171	0.00192289365210642	0.0161597024225097	0.0117164167871261	213019/54132/16412	3	0.0128755364806867	0.00106492492279294	12.0905579399142
527	Endothelial Cells	GO:0042626	ATPase-coupled transmembrane transporter activity	5/233	110/28171	0.00224420439558964	0.018504100393824	0.0134161970818765	16523/20928/268878/98660/11747	5	0.0214592274678112	0.00390472471690746	5.49570815450644
528	Endothelial Cells	GO:0001786	phosphatidylserine binding	4/233	68/28171	0.0024545497163184	0.0194533619018099	0.0141044488316146	17304/12306/26362/11747	4	0.0171673819742489	0.00241382982499734	7.11209290583186
529	Endothelial Cells	GO:0061135	endopeptidase regulator activity	7/233	221/28171	0.00252306530861022	0.0194533619018099	0.0141044488316146	12406/209378/12306/21788/20319/20720/21859	7	0.0300429184549356	0.00784494693124135	3.82958848775562
530	Endothelial Cells	GO:0008143	poly(A) binding	3/233	33/28171	0.00253739503067086	0.0194533619018099	0.0141044488316146	56878/19663/207181	3	0.0128755364806867	0.00117141741507224	10.9914163090129
531	Endothelial Cells	GO:0140358	P-type transmembrane transporter activity	3/233	33/28171	0.00253739503067086	0.0194533619018099	0.0141044488316146	268878/98660/11747	3	0.0128755364806867	0.00117141741507224	10.9914163090129
532	Endothelial Cells	GO:0022853	active monoatomic ion transmembrane transporter activity	7/233	225/28171	0.00278759560619658	0.0210030910328949	0.0152280631118906	16523/20928/84682/268878/20509/98660/11747	7	0.0300429184549356	0.00798693692094707	3.76150691463996
533	Endothelial Cells	GO:0008242	omega peptidase activity	2/233	10/28171	0.00293403407369589	0.0210192277082804	0.0152397628331745	23887/14598	2	0.00858369098712446	0.000354974974264314	24.1811158798283
534	Endothelial Cells	GO:0035374	chondroitin sulfate binding	2/233	10/28171	0.00293403407369589	0.0210192277082804	0.0152397628331745	26364/19242	2	0.00858369098712446	0.000354974974264314	24.1811158798283
535	Endothelial Cells	GO:1902282	voltage-gated potassium channel activity involved in ventricular cardiac muscle cell action potential repolarization	2/233	10/28171	0.00293403407369589	0.0210192277082804	0.0152397628331745	16523/57814	2	0.00858369098712446	0.000354974974264314	24.1811158798283
536	Endothelial Cells	GO:0004867	serine-type endopeptidase inhibitor activity	5/233	119/28171	0.00315475602772895	0.0218829902240881	0.0158660244669409	12406/209378/12306/21788/20720	5	0.0214592274678112	0.00422420219374534	5.08006636130847
537	Endothelial Cells	GO:1902936	phosphatidylinositol bisphosphate binding	5/233	119/28171	0.00315475602772895	0.0218829902240881	0.0158660244669409	12306/17912/216991/12332/225115	5	0.0214592274678112	0.00422420219374534	5.08006636130847
538	Endothelial Cells	GO:0001968	fibronectin binding	3/233	36/28171	0.00326066415353239	0.0222642224233384	0.0161424327337706	17150/13038/16412	3	0.0128755364806867	0.00127790990735153	10.0754649499285
539	Endothelial Cells	GO:0043208	glycosphingolipid binding	2/233	11/28171	0.00356654080854393	0.0239781282051338	0.0173850815120927	226519/16777	2	0.00858369098712446	0.000390472471690746	21.9828326180257
540	Endothelial Cells	GO:0005096	GTPase activator activity	7/233	241/28171	0.0040640413740367	0.0269088800068794	0.019509991285248	19737/11857/12549/50768/71544/214137/216991	7	0.0300429184549356	0.00855489687976998	3.51178031449789
541	Endothelial Cells	GO:1990782	protein tyrosine kinase binding	5/233	127/28171	0.00416478912177004	0.0271643708390076	0.0196952321390853	16412/20416/16923/11747/22352	5	0.0214592274678112	0.00450818217315679	4.76006218106857
542	Endothelial Cells	GO:0046982	protein heterodimerization activity	8/233	313/28171	0.00471949044428392	0.029484486297496	0.0213774066615592	326618/22004/13819/13057/12608/98660/16412/21413	8	0.0343347639484979	0.011110716694473	3.09023845109627
543	Endothelial Cells	GO:0030159	signaling receptor complex adaptor activity	3/233	41/28171	0.00472291542522819	0.029484486297496	0.0213774066615592	20416/16923/83397	3	0.0128755364806867	0.00145539739448369	8.84674971213231
544	Endothelial Cells	GO:0070717	poly-purine tract binding	3/233	41/28171	0.00472291542522819	0.029484486297496	0.0213774066615592	56878/19663/207181	3	0.0128755364806867	0.00145539739448369	8.84674971213231
545	Endothelial Cells	GO:0086008	voltage-gated potassium channel activity involved in cardiac muscle cell action potential repolarization	2/233	13/28171	0.00500319729267559	0.0307943269985808	0.0223270924402573	16523/57814	2	0.00858369098712446	0.000461467466543609	18.6008583690987
546	Endothelial Cells	GO:0005044	scavenger receptor activity	3/233	43/28171	0.00540192985122214	0.0327867131247788	0.0237716503686822	22370/140792/94352	3	0.0128755364806867	0.00152639238933655	8.43527298133546
547	Endothelial Cells	GO:0005068	transmembrane receptor protein tyrosine kinase adaptor activity	2/233	14/28171	0.00580538560563559	0.0329474481774383	0.0238881895734287	20416/16923	2	0.00858369098712446	0.00049696496397004	17.2722256284488
548	Endothelial Cells	GO:0016018	cyclosporin A binding	2/233	14/28171	0.00580538560563559	0.0329474481774383	0.0238881895734287	19038/19035	2	0.00858369098712446	0.00049696496397004	17.2722256284488
549	Endothelial Cells	GO:0044548	S100 protein binding	2/233	14/28171	0.00580538560563559	0.0329474481774383	0.0238881895734287	20195/12306	2	0.00858369098712446	0.00049696496397004	17.2722256284488
550	Endothelial Cells	GO:0051371	muscle alpha-actinin binding	2/233	14/28171	0.00580538560563559	0.0329474481774383	0.0238881895734287	213019/54132	2	0.00858369098712446	0.00049696496397004	17.2722256284488
551	Endothelial Cells	GO:0070003	threonine-type peptidase activity	2/233	14/28171	0.00580538560563559	0.0329474481774383	0.0238881895734287	23887/14598	2	0.00858369098712446	0.00049696496397004	17.2722256284488
552	Endothelial Cells	GO:0042562	hormone binding	4/233	87/28171	0.00594050389416951	0.0332820538686164	0.0241307917968289	76854/98660/20416/11747	4	0.0171673819742489	0.00308828227609954	5.55887721375364
553	Endothelial Cells	GO:0001664	G protein-coupled receptor binding	8/233	328/28171	0.00620935673720531	0.0342404772399009	0.0248256862560765	68151/14825/17886/20296/20292/54199/20315/68588	8	0.0343347639484979	0.0116431791558695	2.94891657071077
554	Endothelial Cells	GO:0001221	transcription coregulator binding	5/233	140/28171	0.00626827958625188	0.0342404772399009	0.0248256862560765	23871/21677/13819/15205/18024	5	0.0214592274678112	0.0049696496397004	4.3180564071122
555	Endothelial Cells	GO:0045236	CXCR chemokine receptor binding	2/233	15/28171	0.00666219331730747	0.0359429441933749	0.0260600414361215	14825/20315	2	0.00858369098712446	0.000532462461396472	16.1207439198856
556	Endothelial Cells	GO:0004866	endopeptidase inhibitor activity	6/233	205/28171	0.00736259608229231	0.0392372498531919	0.0284485419867777	12406/209378/12306/21788/20720/21859	6	0.0257510729613734	0.00727698697241844	3.53869988485293
557	Endothelial Cells	GO:0008432	JUN kinase binding	2/233	16/28171	0.00757266997345425	0.0393959140285656	0.0285635797244327	21815/15205	2	0.00858369098712446	0.000567959958822903	15.1131974248927
558	Endothelial Cells	GO:0016755	aminoacyltransferase activity	2/233	16/28171	0.00757266997345425	0.0393959140285656	0.0285635797244327	23887/14598	2	0.00858369098712446	0.000567959958822903	15.1131974248927
559	Endothelial Cells	GO:0070851	growth factor receptor binding	5/233	153/28171	0.00902493773337292	0.0463987975233408	0.0336409443683622	18596/13601/16156/53603/20416	5	0.0214592274678112	0.00543111710624401	3.95116272546214
560	Endothelial Cells	GO:0005520	insulin-like growth factor binding	2/233	18/28171	0.00955088751219401	0.0476368169410254	0.0345385569053322	29817/16010	2	0.00858369098712446	0.000638954953675766	13.4339532665713
561	Endothelial Cells	GO:0030169	low-density lipoprotein particle binding	2/233	18/28171	0.00955088751219401	0.0476368169410254	0.0345385569053322	140792/18830	2	0.00858369098712446	0.000638954953675766	13.4339532665713
562	Endothelial Cells	GO:0030414	peptidase inhibitor activity	6/233	217/28171	0.00959276862885637	0.0476368169410254	0.0345385569053322	12406/209378/12306/21788/20720/21859	6	0.0257510729613734	0.00770295694153562	3.34301141195783
563	Unclassified	GO:0005201	extracellular matrix structural constituent	16/232	148/28171	1.11131016647952e-13	4.81197302085634e-11	3.57958853623931e-11	246228/226519/12826/12827/16775/14268/15530/18073/18074/16777/13601/22371/12111/105450/23876/545370	16	0.0689655172413793	0.00525362961911185	13.1272134203169
564	Unclassified	GO:0019838	growth factor binding	14/232	146/28171	2.05399856332331e-11	4.44690688959496e-09	3.30801873882596e-09	12826/13805/16542/14254/16010/21813/11482/16009/18591/94092/16186/14257/434215/13836	14	0.0603448275862069	0.00518263462425899	11.6436584789797
565	Unclassified	GO:0050839	cell adhesion molecule binding	17/232	305/28171	7.69334604667958e-10	1.11040627940409e-07	8.26022417643492e-08	16456/69524/12562/15896/16542/14268/18301/57278/19263/16777/22371/109700/20361/19126/16402/23876/17886	17	0.0732758620689655	0.0108267367150616	6.76804691916337
566	Unclassified	GO:0005178	integrin binding	11/232	154/28171	6.66694633541059e-08	7.21696940808196e-06	5.36864625956748e-06	16456/15896/16542/14268/16777/22371/109700/20361/16402/23876/17886	11	0.0474137931034483	0.00546661460367044	8.67333743842365
567	Unclassified	GO:0050840	extracellular matrix binding	7/232	58/28171	4.93726806438125e-07	4.27567414375416e-05	3.18064005831719e-05	12306/18073/57278/13601/66864/12111/56229	7	0.0301724137931034	0.00205885485073302	14.6549494649227
568	Unclassified	GO:0042805	actinin binding	6/232	41/28171	1.0332509465197e-06	7.45662766405054e-05	5.54692613394789e-05	13007/54132/11540/16493/19126/213019	6	0.0258620689655172	0.00145539739448369	17.7697645079899
569	Unclassified	GO:0019955	cytokine binding	9/232	135/28171	1.89725129534472e-06	0.000117358544412038	8.7302089680524e-05	13805/12767/21813/11482/12111/18824/94092/16186/434215	9	0.0387931034482759	0.00479216215256824	8.09511494252874
570	Unclassified	GO:0019199	transmembrane receptor protein kinase activity	7/232	75/28171	2.89456427432159e-06	0.000156668291347656	0.000116544298413475	16542/14254/21846/21813/11482/14257/13836	7	0.0301724137931034	0.00266231230698236	11.3331609195402
571	Unclassified	GO:0003779	actin binding	14/232	447/28171	2.28687509684708e-05	0.00110024101881643	0.000818460560976851	11867/12798/12767/170736/18301/110253/29856/17912/54132/213019/338367/226594/17886/22379	14	0.0603448275862069	0.0158673813496149	3.8030741340739
572	Unclassified	GO:0050431	transforming growth factor beta binding	4/232	23/28171	3.50950036857069e-05	0.00151961365959111	0.00113042853977119	13805/21813/11482/434215	4	0.0172413793103448	0.000816442440807923	21.1176911544228
573	Unclassified	GO:0051393	alpha-actinin binding	4/232	30/28171	0.000103811043052023	0.00408638014922963	0.00303982575826976	54132/11540/16493/213019	4	0.0172413793103448	0.00106492492279294	16.1902298850575
574	Unclassified	GO:0034713	type I transforming growth factor beta receptor binding	3/232	12/28171	0.000114820978957844	0.00414312365739555	0.00308203680360529	13805/21803/21813	3	0.0129310344827586	0.000425969969117177	30.3566810344828
575	Unclassified	GO:0004714	transmembrane receptor protein tyrosine kinase activity	5/232	59/28171	0.000126454242747048	0.00421189900842092	0.00313319824134387	16542/14254/21846/14257/13836	5	0.021551724137931	0.00209435234815945	10.2904003506721
576	Unclassified	GO:0086008	voltage-gated potassium channel activity involved in cardiac muscle cell action potential repolarization	3/232	13/28171	0.000148360276626954	0.00458857141281937	0.00341340185322166	16518/16493/16535	3	0.0129310344827586	0.000461467466543609	28.0215517241379
577	Unclassified	GO:0045296	cadherin binding	5/232	70/28171	0.000284077280928412	0.00730251701984238	0.00543228444894073	12562/16542/18301/19263/19126	5	0.021551724137931	0.0024848248198502	8.67333743842365
578	Unclassified	GO:0005172	vascular endothelial growth factor receptor binding	3/232	16/28171	0.000285236381309271	0.00730251701984238	0.00543228444894073	12562/11601/18654	3	0.0129310344827586	0.000567959958822903	22.7675107758621
579	Unclassified	GO:0070851	growth factor receptor binding	7/232	153/28171	0.000287363254355598	0.00730251701984238	0.00543228444894073	12562/11601/71520/18654/13601/18591/16402	7	0.0301724137931034	0.00543111710624401	5.55547103899031
580	Unclassified	GO:0005518	collagen binding	5/232	71/28171	0.00030356883685257	0.00730251701984238	0.00543228444894073	15530/18073/22371/109700/18591	5	0.021551724137931	0.00252032231727663	8.55117775619233
581	Unclassified	GO:0005096	GTPase activator activity	8/232	241/28171	0.000912367596150336	0.0200112053138174	0.0148861767984153	214137/20469/73910/240168/232201/106952/109294/12549	8	0.0344827586206897	0.00855489687976998	4.03076262698526
582	Unclassified	GO:0030695	GTPase regulator activity	11/232	432/28171	0.000976372161050204	0.0200112053138174	0.0148861767984153	214137/217944/20469/73910/240168/54324/232201/232237/106952/109294/12549	11	0.0474137931034483	0.0153349188882184	3.09188417943806
583	Unclassified	GO:0060589	nucleoside-triphosphatase regulator activity	11/232	432/28171	0.000976372161050204	0.0200112053138174	0.0148861767984153	214137/217944/20469/73910/240168/54324/232201/232237/106952/109294/12549	11	0.0474137931034483	0.0153349188882184	3.09188417943806
584	Unclassified	GO:0005546	phosphatidylinositol-4,5-bisphosphate binding	5/232	94/28171	0.00109835937552011	0.0200112053138174	0.0148861767984153	12306/17912/16518/100017/16535	5	0.021551724137931	0.00333676475808456	6.4588683052091
585	Unclassified	GO:0002020	protease binding	7/232	192/28171	0.00110701884907765	0.0200112053138174	0.0148861767984153	12306/14268/15530/13601/22371/20708/240913	7	0.0301724137931034	0.00681551950587484	4.4270159841954
586	Unclassified	GO:0005160	transforming growth factor beta receptor binding	3/232	25/28171	0.00110916611439173	0.0200112053138174	0.0148861767984153	13805/21803/21813	3	0.0129310344827586	0.000887437435660786	14.5712068965517
587	Unclassified	GO:1901981	phosphatidylinositol phosphate binding	7/232	197/28171	0.00128405586928639	0.0222398476560402	0.0165440461474373	12306/17912/16518/100017/16535/106952/226594	7	0.0301724137931034	0.00699300699300699	4.31465517241379
588	Unclassified	GO:0017147	Wnt-protein binding	3/232	31/28171	0.0020903233397072	0.0335225928182673	0.024937190719314	18073/68151/14368	3	0.0129310344827586	0.00110042242021937	11.7509733036707
589	Unclassified	GO:0043236	laminin binding	3/232	31/28171	0.0020903233397072	0.0335225928182673	0.024937190719314	18073/57278/13601	3	0.0129310344827586	0.00110042242021937	11.7509733036707
590	Unclassified	GO:0051015	actin filament binding	7/232	221/28171	0.00246330420095805	0.0374153488752853	0.027832981052236	11867/110253/17912/338367/226594/17886/22379	7	0.0301724137931034	0.00784494693124135	3.8460953346856
591	Unclassified	GO:0030246	carbohydrate binding	8/232	283/28171	0.00250587786924543	0.0374153488752853	0.027832981052236	12490/18822/17064/13805/66864/16859/243653/18606	8	0.0344827586206897	0.0100457917716801	3.4325575728037
592	Unclassified	GO:0015026	coreceptor activity	3/232	34/28171	0.00273273255895669	0.0394424399342748	0.0293409180014297	13805/54409/16542	3	0.0129310344827586	0.00120691491249867	10.7141227180527
593	Unclassified	GO:0035091	phosphatidylinositol binding	8/232	290/28171	0.0029093147692783	0.0397151992862365	0.0295438215183867	12306/17912/16438/16518/100017/16535/106952/226594	8	0.0344827586206897	0.0102942742536651	3.34970273483948
594	Unclassified	GO:1902936	phosphatidylinositol bisphosphate binding	5/232	119/28171	0.00309732473344661	0.0397151992862365	0.0295438215183867	12306/17912/16518/100017/16535	5	0.021551724137931	0.00422420219374534	5.10196319907273
595	Unclassified	GO:0046873	metal ion transmembrane transporter activity	10/232	430/28171	0.00316256810663135	0.0397151992862365	0.0295438215183867	12306/22782/67547/16438/53945/16518/16493/16535/209837/60613	10	0.0431034482758621	0.0152639238933655	2.82387730553328
596	Unclassified	GO:0000146	microfilament motor activity	3/232	36/28171	0.00322149098040056	0.0397151992862365	0.0295438215183867	17912/338367/17886	3	0.0129310344827586	0.00127790990735153	10.1188936781609
597	Unclassified	GO:0008200	ion channel inhibitor activity	3/232	36/28171	0.00322149098040056	0.0397151992862365	0.0295438215183867	22782/16438/12389	3	0.0129310344827586	0.00127790990735153	10.1188936781609
598	Unclassified	GO:0015132	prostaglandin transmembrane transporter activity	2/232	11/28171	0.00353667997556827	0.0397151992862365	0.0295438215183867	101488/19879	2	0.00862068965517241	0.000390472471690746	22.0775862068966
599	Unclassified	GO:0019855	calcium channel inhibitor activity	2/232	11/28171	0.00353667997556827	0.0397151992862365	0.0295438215183867	22782/16438	2	0.00862068965517241	0.000390472471690746	22.0775862068966
600	Unclassified	GO:0043208	glycosphingolipid binding	2/232	11/28171	0.00353667997556827	0.0397151992862365	0.0295438215183867	226519/16777	2	0.00862068965517241	0.000390472471690746	22.0775862068966
601	Unclassified	GO:0008514	organic anion transmembrane transporter activity	7/232	238/28171	0.0037082163909379	0.0397151992862365	0.0295438215183867	67547/58807/101488/19879/209837/18671/229699	7	0.0301724137931034	0.00844840438749068	3.57137423935091
602	Unclassified	GO:0016248	channel inhibitor activity	3/232	38/28171	0.00376056159523255	0.0397151992862365	0.0295438215183867	22782/16438/12389	3	0.0129310344827586	0.00134890490220439	9.58632032667876
603	Unclassified	GO:0046915	transition metal ion transmembrane transporter activity	3/232	38/28171	0.00376056159523255	0.0397151992862365	0.0295438215183867	22782/67547/53945	3	0.0129310344827586	0.00134890490220439	9.58632032667876
604	Unclassified	GO:0048407	platelet-derived growth factor binding	2/232	12/28171	0.00422105177489036	0.0425050097331982	0.0316191393663757	12826/18591	2	0.00862068965517241	0.000425969969117177	20.2377873563218
605	Unclassified	GO:0071714	icosanoid transmembrane transporter activity	2/232	12/28171	0.00422105177489036	0.0425050097331982	0.0316191393663757	101488/19879	2	0.00862068965517241	0.000425969969117177	20.2377873563218
606	Unclassified	GO:0019903	protein phosphatase binding	6/232	185/28171	0.00442280967602101	0.0435244679481159	0.032377506240728	18613/12562/109700/16438/16535/14257	6	0.0258620689655172	0.00656703702388982	3.93816402609506
607	Unclassified	GO:0004713	protein tyrosine kinase activity	5/232	132/28171	0.0048148976639014	0.0438438227111296	0.0326150717141258	16542/14254/21846/14257/13836	5	0.021551724137931	0.00468566966028895	4.59949712643678
608	Unclassified	GO:0005261	monoatomic cation channel activity	8/232	316/28171	0.00486748753558361	0.0438438227111296	0.0326150717141258	12306/16438/16518/16493/16535/60613/667742/234839	8	0.0344827586206897	0.0112172091867523	3.07409428197294
609	Unclassified	GO:0031994	insulin-like growth factor I binding	2/232	13/28171	0.00496154113821097	0.0438438227111296	0.0326150717141258	16010/16009	2	0.00862068965517241	0.000461467466543609	18.6810344827586
610	Unclassified	GO:0048185	activin binding	2/232	13/28171	0.00496154113821097	0.0438438227111296	0.0326150717141258	21813/11482	2	0.00862068965517241	0.000461467466543609	18.6810344827586
611	Unclassified	GO:0055102	lipase inhibitor activity	2/232	13/28171	0.00496154113821097	0.0438438227111296	0.0326150717141258	12306/11745	2	0.00862068965517241	0.000461467466543609	18.6810344827586
612	Unclassified	GO:0005516	calmodulin binding	6/232	192/28171	0.00528828800007389	0.0453206913143229	0.0337137025457221	12798/17912/16535/13143/338367/17886	6	0.0258620689655172	0.00681551950587484	3.79458512931034
613	Unclassified	GO:0098631	cell adhesion mediator activity	3/232	43/28171	0.00533800290307267	0.0453206913143229	0.0337137025457221	69524/57278/109700	3	0.0129310344827586	0.00152639238933655	8.47163191659984
614	Unclassified	GO:0015271	outward rectifier potassium channel activity	2/232	14/28171	0.00575718544949206	0.0461640981412974	0.0343411061899526	16493/16535	2	0.00862068965517241	0.00049696496397004	17.3466748768473
615	Unclassified	GO:0030021	extracellular matrix structural constituent conferring compression resistance	2/232	14/28171	0.00575718544949206	0.0461640981412974	0.0343411061899526	15530/12111	2	0.00862068965517241	0.00049696496397004	17.3466748768473
616	Unclassified	GO:0051371	muscle alpha-actinin binding	2/232	14/28171	0.00575718544949206	0.0461640981412974	0.0343411061899526	54132/213019	2	0.00862068965517241	0.00049696496397004	17.3466748768473
617	Unclassified	GO:0043178	alcohol binding	4/232	88/28171	0.00609190170764118	0.0479598807165206	0.0356769745940326	11815/16438/20897/19126	4	0.0172413793103448	0.00312377977352597	5.51939655172414
618	Unclassified	GO:0015291	secondary active transmembrane transporter activity	7/232	262/28171	0.00621561958123852	0.0480600585477907	0.0357514960875749	22782/67547/58807/101488/19879/209837/229699	7	0.0301724137931034	0.00930034432572504	3.24422545406686
619	Unclassified	GO:0005249	voltage-gated potassium channel activity	4/232	89/28171	0.00633817549384479	0.0481478945409613	0.0358168365857157	16518/16493/16535/60613	4	0.0172413793103448	0.0031592772709524	5.45738086013173
