# Supplementary material for: Multi‐Omic Analysis Reveals Astrocytic Annexin‐A2 as Critical for Network‐Level Circadian Timekeeping in the Suprachiasmatic Nucleus
Source: Glia. 2025 Apr 2;73(7):1483–501. doi: 10.1002/glia.70018 (PMC12121465; doi:10.1002/glia.70018)
Supplement: Supplementary file 6 — Supporting Information 5 Astrocyte Transcriptome MF‐GO. [file GLIA-73-1483-s002.xlsx]

## Sheet: Sheet1
	ID	Description	GeneRatio	BgRatio	pvalue	p.adjust	qvalue	geneID	Count
GO:0050839	GO:0050839	cell adhesion molecule binding	54/1204	305/28171	5.06280018025686e-19	5.13367938278045e-16	3.46402117596522e-16	Plpp3/Ptprz1/Mfge8/Cd9/Itgb8/S1pr3/Fermt2/Ctnna1/Itgav/Msn/Fgfr1/Jam2/Ctnnd2/Tjp2/Ezr/Pdia4/Vcam1/Nrcam/Emp2/Tjp1/Gpnmb/Lamb2/Fgf2/Cd151/Itga6/Tspan4/Gfap/Itgb1/Itga7/Ptn/Pkp4/Ptprf/Dab2/Adam9/Cdh19/Cdh11/Egfr/Mmp14/Itgb5/Ctnnb1/Utrn/Anxa7/Rdx/Ctnnd1/P4hb/Dst/Itgb1bp1/Neo1/Nfasc/Bmpr2/Ninj1/Ilk/Timp2/Sdcbp	54
GO:0003779	GO:0003779	actin binding	65/1204	447/28171	5.14429539745066e-18	2.60815776650749e-15	1.75989053070681e-15	Pdlim4/Cnn3/Myo6/Fermt2/Ctnna1/Dag1/Msn/Pdlim5/Ezr/Plec/Add3/Gjb6/Myo10/S100a4/Cotl1/Snta1/Capg/Fmn2/Daam2/Cyfip1/Fmnl2/Antxr1/Epb41l2/Twf1/Tmod2/Flnc/Anxa6/Vcl/Itgb1/Msrb1/Palld/Flna/Spire1/Aif1l/Gsn/Eps8/Adcy8/Egfr/Synpo2/Parva/Inppl1/Utrn/Fam107a/Parvb/Gmfb/Rdx/Actn4/Limch1/Enah/Myo18a/P4hb/Dst/Cttn/Gas2l1/Mprip/Iqgap1/Wdr1/Dyrk1a/Pacrg/Capza1/Ccdc88a/Add1/Macf1/Actr2/Arpc4	65
GO:0005178	GO:0005178	integrin binding	34/1204	154/28171	1.98777978631941e-15	6.7186956777596e-13	4.53353284599163e-13	Plpp3/Ptprz1/Mfge8/Cd9/Itgb8/S1pr3/Fermt2/Itgav/Jam2/Pdia4/Vcam1/Emp2/Gpnmb/Lamb2/Fgf2/Cd151/Itga6/Tspan4/Gfap/Itgb1/Itga7/Ptn/Dab2/Adam9/Egfr/Mmp14/Itgb5/Utrn/Anxa7/P4hb/Dst/Itgb1bp1/Ilk/Timp2	34
GO:0005543	GO:0005543	phospholipid binding	54/1204	480/28171	1.07050636410909e-10	2.71373363301655e-08	1.83112930702871e-08	Pla2g7/Abca1/Mfge8/F3/Appl2/Fermt2/Tpp1/Bdh1/Arap2/Myo10/Anxa5/Epdr1/Pitpnc1/Capg/Axl/Scarb2/Sh3pxd2b/Twf1/Cpne3/Laptm4b/Rasa2/Wipi1/Anxa6/Anxa2/Pltp/Acap2/Tom1l1/Dab2/Gltp/Gsn/Pld2/Lpar1/Pacsin3/Arfip1/Snx13/Inppl1/Pcyt1a/Plcd1/Tpcn1/Pard3b/Plekhf1/Anxa7/Tom1/Golph3/Snx5/Iqgap1/Fcho2/Adgrb1/Picalm/Cpne8/Nf1/Ccdc88a/Uqcc3/Sdcbp	54
GO:0044548	GO:0044548	S100 protein binding	9/1204	14/28171	7.61959577950358e-10	1.54525402408333e-07	1.04268152772154e-07	S100b/S100a11/S100a6/S100a1/Ahnak/Ezr/Anxa2/Iqgap1/Atp2a2	9
GO:0051015	GO:0051015	actin filament binding	32/1204	221/28171	1.61817909453509e-09	2.7347226697643e-07	1.84529194990844e-07	Myo6/Fermt2/Ctnna1/Ezr/Plec/Add3/Gjb6/Myo10/Cotl1/Capg/Fmnl2/Antxr1/Twf1/Flnc/Anxa6/Vcl/Flna/Aif1l/Gsn/Egfr/Actn4/Myo18a/Cttn/Gas2l1/Mprip/Iqgap1/Wdr1/Capza1/Add1/Macf1/Actr2/Arpc4	32
GO:0033218	GO:0033218	amide binding	49/1204	450/28171	2.34444454068106e-09	3.39609537750086e-07	2.29156233299653e-07	Ednrb/Gpr37l1/Slc1a3/Cryab/Ramp1/Soat1/Fbxo2/Clu/Tpp1/Adcyap1r1/Acadl/Tgfb2/Anxa5/Epdr1/Pcx/Hadha/Acadm/Apba2/Sorl1/Laptm4b/Glul/Eci2/Ppic/Nfkbia/Acbd5/Pltp/Scp2/Ide/Gltp/Nln/Plod1/Fasn/Acads/Fcgr2b/Ctsb/Clip3/Pik3r1/Pank3/Gclc/Ppib/Ctsl/Sec61a1/Ppp3ca/Tnpo1/Hsd17b10/Pex13/Npepps/Kdelr1/Acadvl	49
GO:0061629	GO:0061629	RNA polymerase II-specific DNA-binding transcription factor binding	44/1204	382/28171	2.76699607383896e-09	3.50716752359089e-07	2.36650979999385e-07	Id2/Hes1/Bhlhe40/Stat3/Hspb1/Nr4a1/Nfe2l2/Cebpb/Prrx1/Padi2/Klf4/Epas1/Hey1/Sox2/Arnt2/Rb1/Trib1/Wipi1/Tcf7l2/Nfkbia/Nr4a2/Notch2/Trp53bp2/Ctnnb1/Egr2/Sall1/Hey2/Ppargc1a/Pik3r1/Actn4/Ncoa1/Commd6/Id4/Arrb1/Gas2l1/Asah1/Hsd17b10/Chd4/Mkks/Smarca4/Gtf2i/Add1/Trip12/Med25	44
GO:0031267	GO:0031267	small GTPase binding	37/1204	290/28171	3.21221245713451e-09	3.61909270170489e-07	2.44203286214905e-07	Abca1/Appl2/Plce1/Cib1/Adcyap1r1/Daam2/Cyfip1/Fmnl2/Cdc42se1/Sorl1/Evi5/Farp1/Vcl/Anxa2/Dennd5a/Rhobtb3/Llgl1/Dock1/Acap2/Flna/Eps8/Rab11fip4/Srgap1/Rin2/Ap3m1/Ranbp9/Nckap1/Tmem127/Dock7/Rac1/Iqgap1/Exoc4/Rap1a/Pak2/Tnpo1/Pkn2/Picalm	37
GO:1901681	GO:1901681	sulfur compound binding	37/1204	293/28171	4.26279558034468e-09	4.32247471846951e-07	2.91664960760426e-07	Lxn/Serpine2/Soat1/Adgrg1/Fgfr1/Acadl/Pcx/Hadha/Efemp2/Acadm/Gpnmb/Mdk/Fgf2/Nav2/Agrn/Anxa6/Eci2/Adamts1/Ptch1/Acbd5/Ptn/Fgfrl1/Scp2/Ptprf/Cbs/Smoc1/Col11a1/Acads/Ccdc80/Lgr4/Vegfb/Pank3/Hbegf/Hsd17b12/Thbs3/Ptprs/Acadvl	37
GO:0003924	GO:0003924	GTPase activity	37/1204	295/28171	5.13515165910839e-09	4.73367616575991e-07	3.19411347217268e-07	Rab31/Gna13/Rhoc/Mras/Rasl11a/Gna12/Rab5c/Arhgap5/Mfn1/Rhobtb3/Eftud2/Rhoq/Rab13/Rragd/Atl2/Rhoa/Rhoj/Gnai2/Nras/Rab21/Rit1/Gnai3/Rac1/Rab10/Rap2b/Gspt1/Rnd2/Rap1a/Arl8b/Rhob/Arf6/Tufm/Eif2s3x/Arl8a/Rab1b/Rab12/Ddx3x	37
GO:0019003	GO:0019003	GDP binding	18/1204	81/28171	7.08379631900543e-09	5.98580788955959e-07	4.03900667311713e-07	Rab31/Mras/Rab5c/Suclg2/Rragd/Prps2/Rhoa/Nras/Rab21/Rit1/Gnai3/Rab10/Rap2b/Rap1a/Arl8b/Rhob/Arf6/Rab12	18
GO:0051020	GO:0051020	GTPase binding	39/1204	329/28171	9.855739929368e-09	7.68747714490704e-07	5.18723154177263e-07	Abca1/Appl2/Plce1/Cib1/Adcyap1r1/Daam2/Cyfip1/Fmnl2/Cdc42se1/Sorl1/Evi5/Farp1/Vcl/Anxa2/Dennd5a/Rhobtb3/Llgl1/Dock1/Acap2/Flna/Eps8/Rragd/Eno1/Rab11fip4/Srgap1/Rin2/Ap3m1/Ranbp9/Nckap1/Tmem127/Dock7/Rac1/Iqgap1/Exoc4/Rap1a/Pak2/Tnpo1/Pkn2/Picalm	39
GO:0005525	GO:0005525	GTP binding	41/1204	361/28171	1.43132980599134e-08	1.03669173091087e-06	6.99522085634864e-07	Rab31/Gna13/Rhoc/Mras/Rasl11a/Glud1/Ak3/Gna12/Rab5c/Arhgap5/Anxa6/Mfn1/Rhobtb3/Suclg2/Eftud2/Rhoq/Rab13/Rragd/Atl2/Mfhas1/Rhoa/Rhoj/Gnai2/Nras/Rab21/Rit1/Gnai3/Rac1/Rab10/Rap2b/Gspt1/Rnd2/Rap1a/Arl8b/Rhob/Arf6/Tufm/Eif2s3x/Arl8a/Rab1b/Rab12	41
GO:0016616	GO:0016616	oxidoreductase activity, acting on the CH-OH group of donors, NAD or NADP as acceptor	24/1204	147/28171	1.64272417117684e-08	1.11048153971554e-06	7.49312779835049e-07	Phgdh/Bdh1/Dhrs1/Hadh/Me1/Hadha/Idh1/Hsd17b4/Bdh2/Rdh5/Dcxr/Ptgr2/Dhrs4/Gpd2/Fasn/Adhfe1/G6pdx/Hsd17b11/Hibadh/Hsd17b12/Hsd17b10/Akr7a5/Idh2/Ldha	24
GO:0019001	GO:0019001	guanyl nucleotide binding	42/1204	385/28171	3.06415394193815e-08	1.82767770419134e-06	1.23325081254476e-06	Rab31/Gna13/Rhoc/Mras/Rasl11a/Glud1/Ak3/Gna12/Rab5c/Arhgap5/Anxa6/Mfn1/Rhobtb3/Suclg2/Eftud2/Rhoq/Rab13/Rragd/Atl2/Prps2/Mfhas1/Rhoa/Rhoj/Gnai2/Nras/Rab21/Rit1/Gnai3/Rac1/Rab10/Rap2b/Gspt1/Rnd2/Rap1a/Arl8b/Rhob/Arf6/Tufm/Eif2s3x/Arl8a/Rab1b/Rab12	42
GO:0032561	GO:0032561	guanyl ribonucleotide binding	42/1204	385/28171	3.06415394193815e-08	1.82767770419134e-06	1.23325081254476e-06	Rab31/Gna13/Rhoc/Mras/Rasl11a/Glud1/Ak3/Gna12/Rab5c/Arhgap5/Anxa6/Mfn1/Rhobtb3/Suclg2/Eftud2/Rhoq/Rab13/Rragd/Atl2/Prps2/Mfhas1/Rhoa/Rhoj/Gnai2/Nras/Rab21/Rit1/Gnai3/Rac1/Rab10/Rap2b/Gspt1/Rnd2/Rap1a/Arl8b/Rhob/Arf6/Tufm/Eif2s3x/Arl8a/Rab1b/Rab12	42
GO:0016614	GO:0016614	oxidoreductase activity, acting on CH-OH group of donors	24/1204	156/28171	5.34517874119518e-08	2.82111691244373e-06	1.90358766021844e-06	Phgdh/Bdh1/Dhrs1/Hadh/Me1/Hadha/Idh1/Hsd17b4/Bdh2/Rdh5/Dcxr/Ptgr2/Dhrs4/Gpd2/Fasn/Adhfe1/G6pdx/Hsd17b11/Hibadh/Hsd17b12/Hsd17b10/Akr7a5/Idh2/Ldha	24
GO:0003925	GO:0003925	G protein activity	13/1204	47/28171	5.39680098324215e-08	2.82111691244373e-06	1.90358766021844e-06	Mras/Rasl11a/Rab5c/Rhoa/Nras/Rit1/Rac1/Rab10/Rap2b/Rap1a/Arl8b/Arf6/Rab1b	13
GO:0120227	GO:0120227	acyl-CoA binding	10/1204	26/28171	5.56433316063853e-08	2.82111691244373e-06	1.90358766021844e-06	Soat1/Acadl/Hadha/Acadm/Eci2/Acbd5/Scp2/Acads/Pank3/Acadvl	10
GO:0051287	GO:0051287	NAD binding	15/1204	65/28171	7.38983404592909e-08	3.56823415360576e-06	2.40771535331023e-06	Phgdh/Hadh/Glud1/Me1/Aldh1a1/Aldh5a1/Hadha/Idh1/Bdh2/Aldh2/Cyb5r3/Hibadh/Hsd17b10/Idh2/Ldha	15
GO:0000062	GO:0000062	fatty-acyl-CoA binding	9/1204	23/28171	2.19344020028013e-07	1.01097652867457e-05	6.82170397216309e-06	Soat1/Acadl/Hadha/Acadm/Eci2/Acbd5/Scp2/Acads/Acadvl	9
GO:0016627	GO:0016627	oxidoreductase activity, acting on the CH-CH group of donors	14/1204	62/28171	2.6787461655624e-07	1.16272955302949e-05	7.84567849547567e-06	Acadl/Acox1/Acadm/Bdh2/Ptgr2/Decr1/Blvrb/Fasn/Retsat/Crat/Acads/Sdhc/Acadvl/Acaa1a	14
GO:0019838	GO:0019838	growth factor binding	22/1204	146/28171	2.7520226107207e-07	1.16272955302949e-05	7.84567849547567e-06	S100a13/Ptprz1/Htra1/Cd109/Il6st/Itgav/Fgfr1/Fgfr3/A2m/Ntrk2/Itga6/Osmr/Agrn/Igfbp2/Ptn/Fgfrl1/Egfr/Il11ra1/Col6a1/Ltbp3/Bmpr2/Sdcbp	22
GO:0005539	GO:0005539	glycosaminoglycan binding	29/1204	235/28171	3.21698994138485e-07	1.30481112022569e-05	8.8043935237901e-06	Lxn/Bcan/Serpine2/Cd44/Sulf2/Adgrg1/Fgfr1/Ncan/Efemp2/Gpnmb/Mdk/Fgf2/Nav2/Agrn/Anxa6/Adamts1/Ptch1/Ptn/Fgfrl1/Ptprf/Smoc1/Col11a1/Ccdc80/Lgr4/Vegfb/Hbegf/Hsd17b12/Thbs3/Ptprs	29
GO:1901567	GO:1901567	fatty acid derivative binding	9/1204	24/28171	3.37619976487024e-07	1.31671790829939e-05	8.88473622334273e-06	Soat1/Acadl/Hadha/Acadm/Eci2/Acbd5/Scp2/Acads/Acadvl	9
GO:0022853	GO:0022853	active monoatomic ion transmembrane transporter activity	28/1204	225/28171	4.29773625940523e-07	1.61403872853219e-05	1.08909495852374e-05	Slc4a4/Slc1a3/Slc1a2/Atp1a2/Slc25a18/Slc6a11/Slc16a1/Atp6v0a2/Anxa5/Slc5a3/Atp1b2/Slc38a3/Slc6a8/Slc6a9/Atp6v0e/Slc39a14/Slc41a1/Cox7a1/Slc12a9/Slc12a4/Atp13a4/Slc20a1/Slc15a2/Atp2b4/Slc38a1/Atp2a2/Slc6a1/Atp2c1	28
GO:1990782	GO:1990782	protein tyrosine kinase binding	20/1204	127/28171	4.59873224941951e-07	1.66539803603978e-05	1.12375036170026e-05	Gja1/Vim/Dazap2/Tjp2/Cadm4/Anxa5/Ntrk2/Cpne3/Itgb1/Ptprf/Angpt1/Nr3c1/Elmo2/Nedd9/Ctnnd1/Pik3r1/Crk/Cbl/Bmpr2/Eif3a	20
GO:0046873	GO:0046873	metal ion transmembrane transporter activity	42/1204	430/28171	6.41039987217058e-07	2.24142947254516e-05	1.51243554152845e-05	Slc4a4/Slc1a3/Slc1a2/Atp1a2/Kcnj10/Slc39a12/Slc6a11/Itgav/Anxa5/Slc39a1/Slc5a3/Atp1b2/Slc38a3/Slc6a8/Anxa6/Slc6a9/Anxa2/Slc39a14/Kcna6/Slc41a1/Kcnip3/Kcnj16/Slc12a9/Magt1/Slc12a4/Cacng4/Atp13a4/Kcne1l/Cachd1/Slc20a1/Atp2b4/Mmgt1/Kcnn2/Tpcn1/Cacng7/Slc38a1/Sec61a1/Atp2a2/Slc6a1/Tmem165/Atp2c1/Tmco1	42
GO:0017124	GO:0017124	SH3 domain binding	20/1204	130/28171	6.75091808073349e-07	2.28181031128792e-05	1.53968307104448e-05	Gja1/Sh3bgrl/Dock1/Adam10/Tom1l1/Trp53bp2/Adam9/Elmo2/Plscr2/Inppl1/Gpx1/Ostf1/Abi1/Eps15/Enah/Ptpn12/Crk/Cbl/Picalm/Ilk	20
GO:0050840	GO:0050840	extracellular matrix binding	13/1204	58/28171	7.8178111698475e-07	2.55718081491141e-05	1.72549312747059e-05	Sparcl1/Sparc/Lgals1/Itgav/Dag1/Adgrg1/Lgals3/Itga6/Anxa2/Itgb1/Itga7/Adam9/Smoc1	13
GO:0031406	GO:0031406	carboxylic acid binding	27/1204	220/28171	9.04518028829562e-07	2.86619150385367e-05	1.93400236427373e-05	Slc1a3/Rbp1/Fabp7/Id3/Rida/Glud1/Ddah1/Epdr1/Acox1/Pcx/Aldh5a1/Mdk/Sh3glb1/Glul/Apoc1/Ddah2/P4ha3/Ptn/Scp2/Fabp5/Plod1/Col11a1/Prodh/Plod2/Sesn3/Gclc/Nr2f2	27
GO:0008013	GO:0008013	beta-catenin binding	17/1204	99/28171	9.51265653807974e-07	2.9229799180645e-05	1.97232113229724e-05	Sox9/Gja1/Ctnna1/Tcf4/Ctnnd2/Tjp1/Klf4/Tcf7l2/Vcl/Tax1bp3/Kank1/Ctnnb1/Sall1/Met/Ctnnd1/Tbl1xr1/Apc	17
GO:0019207	GO:0019207	kinase regulator activity	26/1204	208/28171	1.00766730355426e-06	2.92326661942533e-05	1.9725145880063e-05	Gprc5b/Cd24a/Dazap2/Socs3/Spry2/Klf4/Trib1/Itsn1/Nek9/Tom1l1/Egfr/Parva/Fam20a/Mt3/Mob1a/Abi1/Pik3r1/Apc/Iqgap1/Pak2/Taok1/Dnajc3/Kidins220/Wnk1/Ddx3x/Cab39	26
GO:0016829	GO:0016829	lyase activity	25/1204	195/28171	1.00901707771091e-06	2.92326661942533e-05	1.9725145880063e-05	Aldoc/Car2/Hacd2/Me1/Hadha/Ddt/Sgpl1/Hsd17b4/Rnase1/Azin1/Sdsl/Pts/Aco2/Pisd/Glo1/Adcy8/Cbs/Eno1/Fasn/Aco1/Echdc1/Fech/Echs1/Paics/Hacd3	25
GO:1901981	GO:1901981	phosphatidylinositol phosphate binding	25/1204	197/28171	1.22092795019514e-06	3.43894705971631e-05	2.32047709832409e-05	Fermt2/Arap2/Myo10/Capg/Sh3pxd2b/Twf1/Laptm4b/Wipi1/Anxa2/Acap2/Dab2/Gsn/Arfip1/Snx13/Inppl1/Plcd1/Tpcn1/Plekhf1/Tom1/Golph3/Snx5/Iqgap1/Fcho2/Picalm/Sdcbp	25
GO:0051117	GO:0051117	ATPase binding	17/1204	102/28171	1.46569503575165e-06	4.01679666554642e-05	2.71038911305426e-05	Abca1/Fxyd1/S100a1/Atp6v0a2/Ezr/Atp1b2/Snta1/Tor1aip1/Tmem106b/Fxyd7/Atox1/Ank2/Rdx/Pik3r1/Rac1/Ppp3ca/Tor1aip2	17
GO:0022804	GO:0022804	active transmembrane transporter activity	40/1204	414/28171	1.54549985643635e-06	4.1220992336401e-05	2.78144347748995e-05	Slc4a4/Slc1a3/Slc1a2/Atp1a2/Slc25a18/Abca1/Slc6a11/Slc16a1/Ank/Slc7a11/Atp6v0a2/Slc22a4/Anxa5/Abcd3/Slc5a3/Atp1b2/Slc20a2/Slc38a3/Cybrd1/Slc6a8/Slc1a4/Slc6a9/Atp6v0e/Slc39a14/Slc41a1/Cox7a1/Slc12a9/Slc7a5/Abca3/Slc12a4/Atp13a4/Slc20a1/Slc15a2/Atp2b4/Abcc4/Slc38a1/Slc35e4/Atp2a2/Slc6a1/Atp2c1	40
GO:0008201	GO:0008201	heparin binding	23/1204	174/28171	1.58542278216927e-06	4.1220992336401e-05	2.78144347748995e-05	Lxn/Serpine2/Adgrg1/Fgfr1/Efemp2/Gpnmb/Mdk/Fgf2/Nav2/Adamts1/Ptch1/Ptn/Fgfrl1/Ptprf/Smoc1/Col11a1/Ccdc80/Lgr4/Vegfb/Hbegf/Hsd17b12/Thbs3/Ptprs	23
GO:0030695	GO:0030695	GTPase regulator activity	41/1204	432/28171	1.80908174021075e-06	4.47416801115536e-05	3.01900675516556e-05	Plce1/Arap2/Rgs20/Arhgef12/Arhgap5/Tns3/Evi5/Plcd4/Rasa2/Farp1/Cpeb2/Dennd5a/Itsn1/Arhgef19/Eef1d/Llgl1/Elmod3/Dock1/Acap2/Rgl1/Arhgap21/Rapgef3/Asap2/Net1/Tbc1d10a/Srgap1/Rin2/Arhgef4/Iqsec1/Arhgap12/Arrb1/Tbc1d9b/Dock7/Itgb1bp1/Ralgps2/Iqgap1/Rap1a/Nf1/Ccdc88a/Smap1/Lamtor4	41
GO:0060589	GO:0060589	nucleoside-triphosphatase regulator activity	41/1204	432/28171	1.80908174021075e-06	4.47416801115536e-05	3.01900675516556e-05	Plce1/Arap2/Rgs20/Arhgef12/Arhgap5/Tns3/Evi5/Plcd4/Rasa2/Farp1/Cpeb2/Dennd5a/Itsn1/Arhgef19/Eef1d/Llgl1/Elmod3/Dock1/Acap2/Rgl1/Arhgap21/Rapgef3/Asap2/Net1/Tbc1d10a/Srgap1/Rin2/Arhgef4/Iqsec1/Arhgap12/Arrb1/Tbc1d9b/Dock7/Itgb1bp1/Ralgps2/Iqgap1/Rap1a/Nf1/Ccdc88a/Smap1/Lamtor4	41
GO:0044325	GO:0044325	transmembrane transporter binding	21/1204	152/28171	2.17262087971883e-06	5.24532755246402e-05	3.53935732285022e-05	S100a10/Id2/Cib1/Pde4b/Slc5a3/Snta1/Agrn/Kcnip3/Flna/Kcne1l/Tspo/Rapgef3/Ctnnb1/Ank2/Actn4/Arrb1/Fhl1/Atp2a2/Camk2d/Grina/Phpt1	21
GO:0016747	GO:0016747	acyltransferase activity, transferring groups other than amino-acyl groups	27/1204	233/28171	2.760941619723e-06	6.51068558697471e-05	4.39317515990197e-05	Abhd4/Soat1/Agpat3/Mboat2/Elovl5/Sat1/Agpat5/Nat8f1/Hadha/Hadhb/Sh3glb1/Glul/Prdx6/Acaa2/Cpt1a/Scp2/Lpcat1/Crot/Lcat/Fasn/Crat/Lpcat3/Ncoa1/Zdhhc2/Ykt6/Nmt2/Acaa1a	27
GO:0035091	GO:0035091	phosphatidylinositol binding	31/1204	290/28171	2.92000677534217e-06	6.72928834135673e-05	4.5406803922785e-05	Appl2/Fermt2/Arap2/Myo10/Pitpnc1/Capg/Sh3pxd2b/Twf1/Laptm4b/Wipi1/Anxa2/Acap2/Tom1l1/Dab2/Gsn/Pld2/Arfip1/Snx13/Inppl1/Plcd1/Tpcn1/Pard3b/Plekhf1/Tom1/Golph3/Snx5/Iqgap1/Fcho2/Picalm/Ccdc88a/Sdcbp	31
GO:0015294	GO:0015294	solute:monoatomic cation symporter activity	17/1204	108/28171	3.306047713913e-06	7.44962751535063e-05	5.02673921413673e-05	Slc4a4/Slc1a3/Slc1a2/Slc25a18/Slc6a11/Slc16a1/Slc5a3/Slc38a3/Slc6a8/Slc6a9/Slc39a14/Slc12a9/Slc12a4/Slc20a1/Slc15a2/Slc38a1/Slc6a1	17
GO:0043177	GO:0043177	organic acid binding	27/1204	236/28171	3.52292932263312e-06	7.7657615938043e-05	5.24005505654811e-05	Slc1a3/Rbp1/Fabp7/Id3/Rida/Glud1/Ddah1/Epdr1/Acox1/Pcx/Aldh5a1/Mdk/Sh3glb1/Glul/Apoc1/Ddah2/P4ha3/Ptn/Scp2/Fabp5/Plod1/Col11a1/Prodh/Plod2/Sesn3/Gclc/Nr2f2	27
GO:0015293	GO:0015293	symporter activity	20/1204	146/28171	4.29853031877955e-06	9.27385051753716e-05	6.25765891871603e-05	Slc4a4/Slc1a3/Slc1a2/Slc25a18/Slc6a11/Slc16a1/Slc22a4/Slc5a3/Slc20a2/Slc38a3/Slc6a8/Slc1a4/Slc6a9/Slc39a14/Slc12a9/Slc12a4/Slc20a1/Slc15a2/Slc38a1/Slc6a1	20
GO:0015171	GO:0015171	amino acid transmembrane transporter activity	15/1204	88/28171	4.50514991135211e-06	9.51712918773134e-05	6.42181456662034e-05	Slc1a3/Slc1a2/Slc25a18/Slc6a11/Slc7a11/Slc22a4/Slc38a3/Slc1a4/Slc6a9/Slc3a2/Slc7a5/Slc7a10/Slc7a2/Slc38a1/Slc6a1	15
GO:0016247	GO:0016247	channel regulator activity	20/1204	147/28171	4.77836436149328e-06	9.83717573114737e-05	6.63777039888487e-05	Agt/Fxyd1/Cd44/Vamp8/Slc5a3/Snta1/Bcl2/Fxyd7/Kcnip3/Flna/Cacng4/Kcne1l/Pacsin3/Atp2b4/Lynx1/Ank2/Cacng7/Camk2d/Wnk1/Phpt1	20
GO:0019209	GO:0019209	kinase activator activity	19/1204	135/28171	4.95586001073548e-06	9.83717573114737e-05	6.63777039888487e-05	Gprc5b/Cd24a/Dazap2/Spry2/Itsn1/Nek9/Tom1l1/Egfr/Fam20a/Mt3/Mob1a/Abi1/Pik3r1/Iqgap1/Pak2/Taok1/Wnk1/Ddx3x/Cab39	19
GO:0019955	GO:0019955	cytokine binding	19/1204	135/28171	4.95586001073548e-06	9.83717573114737e-05	6.63777039888487e-05	Nbl1/Zfp36/Cd109/Pdpn/Cd44/Il6st/Itgav/A2m/Tnfrsf1a/Bmpr1a/Fgf2/Osmr/Agrn/Bmpr1b/Itgb1/Il11ra1/Ltbp3/Ucma/Bmpr2	19
GO:0019887	GO:0019887	protein kinase regulator activity	22/1204	173/28171	5.0447055031525e-06	9.83717573114737e-05	6.63777039888487e-05	Gprc5b/Cd24a/Dazap2/Spry2/Trib1/Nek9/Tom1l1/Egfr/Parva/Fam20a/Mt3/Mob1a/Abi1/Apc/Iqgap1/Pak2/Taok1/Dnajc3/Kidins220/Wnk1/Ddx3x/Cab39	22
GO:0046982	GO:0046982	protein heterodimerization activity	32/1204	313/28171	5.23046855494868e-06	0.000100069719145622	6.75234272237664e-05	Atp1a2/Npas3/Bhlhe40/Tcf4/Atf3/Cav2/Atp1b2/Nr4a1/Taf13/Cebpb/Epas1/Arnt2/Gabbr2/Mcl1/Itgb1/Bcl2/Adora1/Mapk4/Tcf12/Nr4a2/Zhx3/Zhx1/Rragd/Adcy8/Adra2a/Pik3r1/Hexa/P4hb/Sri/Pole3/Add1/Sdcbp	32
GO:0005516	GO:0005516	calmodulin binding	23/1204	192/28171	8.52072526221323e-06	0.000157563863703335	0.000106318396560955	Cnn3/Myo6/Add3/Myo10/Tjp1/Snta1/Fas/Camk2g/Phkb/Phkg1/Adcy8/Egfr/Cdk5rap2/Atp2b4/Pcyt1a/Kcnn2/Aebp1/Pik3r1/Rit1/Iqgap1/Ppp3ca/Camk2d/Add1	23
GO:0005518	GO:0005518	collagen binding	13/1204	71/28171	8.59834320510685e-06	0.000157563863703335	0.000106318396560955	Sparcl1/Sparc/Ddr1/Serpinh1/Adgrg1/Antxr1/Itgb1/Adam9/Col6a1/Aebp1/Ctsb/Ctsl/Hsd17b12	13
GO:0016746	GO:0016746	acyltransferase activity	28/1204	262/28171	8.70175184160429e-06	0.000157563863703335	0.000106318396560955	Abhd4/Soat1/Agpat3/Mboat2/Elovl5/Sat1/Agpat5/Nat8f1/Hadha/Hadhb/Sh3glb1/Glul/Cs/Prdx6/Acaa2/Cpt1a/Scp2/Lpcat1/Crot/Lcat/Fasn/Crat/Lpcat3/Ncoa1/Zdhhc2/Ykt6/Nmt2/Acaa1a	28
GO:0008374	GO:0008374	O-acyltransferase activity	11/1204	53/28171	1.21263841625121e-05	0.000213261398982718	0.000143901078935707	Soat1/Agpat3/Mboat2/Agpat5/Prdx6/Cpt1a/Lpcat1/Crot/Lcat/Crat/Lpcat3	11
GO:0008514	GO:0008514	organic anion transmembrane transporter activity	26/1204	238/28171	1.21983837682422e-05	0.000213261398982718	0.000143901078935707	Slc4a4/Gja1/Slc1a3/Slc1a2/Slc25a18/Slc6a11/Sfxn5/Slc16a1/Slc7a11/Slc27a1/Slc22a4/Slc38a3/Lrrc8a/Slc6a8/Slc1a4/Slc35b2/Slc6a9/Slc3a2/Slc2a1/Slc7a5/Slc7a10/Abcc4/Slc7a2/Slc38a1/Slc6a1/Slc25a23	26
GO:0016717	GO:0016717	oxidoreductase activity, acting on paired donors, with oxidation of a pair of donors resulting in the reduction of molecular oxygen to two molecules of water	6/1204	14/28171	1.3447131890675e-05	0.000231108334527871	0.000155943545565365	Fads1/Scd2/Degs1/Fads2/Scd1/Cyb5a	6
GO:0005496	GO:0005496	steroid binding	17/1204	120/28171	1.40817759608893e-05	0.000237982013739029	0.000160581655694352	Atp1a2/Gstm1/Paqr8/Soat1/Npc2/Paqr7/Scarb2/Anxa6/Ptch1/Scp2/Nr3c1/Osbpl1a/Paqr6/Tspo/Npc1/Scap/Hsd17b10	17
GO:0005416	GO:0005416	amino acid:monoatomic cation symporter activity	8/1204	28/28171	1.5729645901486e-05	0.000261473130231258	0.000176432611492077	Slc1a3/Slc1a2/Slc25a18/Slc6a11/Slc38a3/Slc6a9/Slc38a1/Slc6a1	8
GO:0015175	GO:0015175	neutral L-amino acid transmembrane transporter activity	10/1204	46/28171	1.95857723575854e-05	0.000320322147912767	0.000216141800211044	Slc1a3/Slc1a2/Slc7a11/Slc38a3/Slc1a4/Slc6a9/Slc3a2/Slc7a5/Slc7a10/Slc38a1	10
GO:0030295	GO:0030295	protein kinase activator activity	17/1204	124/28171	2.18067347305085e-05	0.000350984587567232	0.000236831705510952	Gprc5b/Cd24a/Dazap2/Spry2/Nek9/Tom1l1/Egfr/Fam20a/Mt3/Mob1a/Abi1/Iqgap1/Pak2/Taok1/Wnk1/Ddx3x/Cab39	17
GO:0099106	GO:0099106	ion channel regulator activity	18/1204	138/28171	2.51560125942403e-05	0.000398565574539995	0.000268937634642372	Agt/Fxyd1/Vamp8/Slc5a3/Snta1/Fxyd7/Kcnip3/Flna/Cacng4/Kcne1l/Pacsin3/Atp2b4/Lynx1/Ank2/Cacng7/Camk2d/Wnk1/Phpt1	18
GO:0002020	GO:0002020	protease binding	22/1204	192/28171	2.67024469508652e-05	0.000416558172433497	0.000281078388956476	F3/Timp3/Itgav/Lrp1/A2m/Tnfrsf1a/Ntrk2/Ddt/Fas/Anxa2/Itgb1/Bcl2/Timp1/Timp4/Chl1/Apc/Derl2/Amfr/Sri/Serpinb6a/Pink1/Timp2	22
GO:0015485	GO:0015485	cholesterol binding	10/1204	48/28171	2.90792071403227e-05	0.000446762364246777	0.000301459085186759	Soat1/Npc2/Scarb2/Anxa6/Ptch1/Scp2/Osbpl1a/Tspo/Npc1/Scap	10
GO:0035374	GO:0035374	chondroitin sulfate binding	5/1204	10/28171	2.97712940518665e-05	0.000447210239632716	0.000301761295298729	Mdk/Agrn/Anxa6/Ptn/Ptprs	5
GO:0019902	GO:0019902	phosphatase binding	25/1204	236/28171	2.99904302712275e-05	0.000447210239632716	0.000301761295298729	Pdlim4/Vim/Cadm4/Dtna/Stat3/Gna12/Lgals3/Ppp1r3c/Spred1/Bcl2/Adcy8/Egfr/Mfhas1/Atp2b4/Cttnbp2nl/Ctnnb1/Met/Ctsc/Ctnnd1/Pik3r1/Chchd3/Iqgap1/Jak1/Vrk3/Wnk1	25
GO:0005283	GO:0005283	amino acid:sodium symporter activity	7/1204	23/28171	3.43415891504096e-05	0.000495947711267682	0.000334647578453227	Slc1a3/Slc1a2/Slc6a11/Slc38a3/Slc6a9/Slc38a1/Slc6a1	7
GO:0071837	GO:0071837	HMG box domain binding	7/1204	23/28171	3.43415891504096e-05	0.000495947711267682	0.000334647578453227	Prrx1/Pou3f2/Prrx2/Tcf12/Pou3f3/Pax6/Egr2	7
GO:0016790	GO:0016790	thiolester hydrolase activity	10/1204	49/28171	3.51453610500469e-05	0.000495947711267682	0.000334647578453227	Acot1/Abcd3/Aldh6a1/Pnkd/Acaa2/Lypla2/Fasn/Acot11/Them4/Acot13	10
GO:0016836	GO:0016836	hydro-lyase activity	11/1204	59/28171	3.52152221018472e-05	0.000495947711267682	0.000334647578453227	Car2/Hacd2/Hadha/Hsd17b4/Aco2/Cbs/Eno1/Fasn/Aco1/Echs1/Hacd3	11
GO:0031625	GO:0031625	ubiquitin protein ligase binding	31/1204	329/28171	3.63009965435148e-05	0.000504235760207178	0.000340240054120903	Sorbs1/Clu/Dazap2/Nek6/Laptm4b/Rb1/Trib1/Vcl/Prdx6/Rhobtb3/Bcl2/Nfkbia/Ltbr/Cbs/Egfr/Pax6/Mfhas1/Egr2/Ppargc1a/Ski/Wbp1l/Pik3r1/Apc/Arrb1/Crk/Jak1/Pacrg/Ube2l3/Usp2/Ube2a/Pink1	31
GO:0015179	GO:0015179	L-amino acid transmembrane transporter activity	12/1204	70/28171	3.77365435834752e-05	0.000517092637751945	0.000348915410089031	Slc1a3/Slc1a2/Slc25a18/Slc7a11/Slc38a3/Slc1a4/Slc6a9/Slc3a2/Slc7a5/Slc7a10/Slc7a2/Slc38a1	12
GO:0016922	GO:0016922	nuclear receptor binding	19/1204	157/28171	4.36911726849571e-05	0.000587551282636699	0.000396458355355397	Stat3/Nr4a1/Cebpb/Padi2/Wipi1/Tcf7l2/Nr4a2/Ctnnb1/Ppargc1a/Pik3r1/Actn4/Ncoa1/Arrb1/Gas2l1/Asah1/Hsd17b10/Smarca4/Trip12/Med25	19
GO:0044389	GO:0044389	ubiquitin-like protein ligase binding	32/1204	348/28171	4.40373742410149e-05	0.000587551282636699	0.000396458355355397	Sorbs1/Clu/Dazap2/Nek6/Cebpb/Laptm4b/Rb1/Trib1/Vcl/Prdx6/Rhobtb3/Bcl2/Nfkbia/Ltbr/Cbs/Egfr/Pax6/Mfhas1/Egr2/Ppargc1a/Ski/Wbp1l/Pik3r1/Apc/Arrb1/Crk/Jak1/Pacrg/Ube2l3/Usp2/Ube2a/Pink1	32
GO:0046943	GO:0046943	carboxylic acid transmembrane transporter activity	20/1204	171/28171	4.55158372034632e-05	0.000599390375640411	0.000404446947125783	Slc1a3/Slc1a2/Slc25a18/Slc6a11/Sfxn5/Slc16a1/Slc7a11/Slc27a1/Slc22a4/Slc38a3/Slc6a8/Slc1a4/Slc6a9/Slc3a2/Slc7a5/Slc7a10/Abcc4/Slc7a2/Slc38a1/Slc6a1	20
GO:0005342	GO:0005342	organic acid transmembrane transporter activity	20/1204	172/28171	4.94710784089034e-05	0.000636828989577744	0.000429709169755563	Slc1a3/Slc1a2/Slc25a18/Slc6a11/Sfxn5/Slc16a1/Slc7a11/Slc27a1/Slc22a4/Slc38a3/Slc6a8/Slc1a4/Slc6a9/Slc3a2/Slc7a5/Slc7a10/Abcc4/Slc7a2/Slc38a1/Slc6a1	20
GO:0106222	GO:0106222	lncRNA binding	6/1204	17/28171	4.96148818310076e-05	0.000636828989577744	0.000429709169755563	Hadhb/Ppargc1a/Atp2a2/Elavl1/Smarca4/Ddx17	6
GO:0005388	GO:0005388	P-type calcium transporter activity	5/1204	11/28171	5.26545311415875e-05	0.000659156723179873	0.000444775116855515	Anxa5/Atp13a4/Atp2b4/Atp2a2/Atp2c1	5
GO:0019107	GO:0019107	myristoyltransferase activity	5/1204	11/28171	5.26545311415875e-05	0.000659156723179873	0.000444775116855515	Hadhb/Scp2/Zdhhc2/Nmt2/Acaa1a	5
GO:0005080	GO:0005080	protein kinase C binding	11/1204	62/28171	5.6886681509415e-05	0.000696795129582173	0.000470172152214691	Sdc4/Itgav/Pdlim5/Cavin3/Add3/Hspb1/Flna/Pld2/Adam9/Akt2/Ccdc88a	11
GO:0004620	GO:0004620	phospholipase activity	14/1204	96/28171	5.70354987725053e-05	0.000696795129582173	0.000470172152214691	Pla2g7/Abhd4/Ddhd1/Plce1/Hmox1/Abhd3/Smpdl3a/Plcd4/Prdx6/Lypla2/Pld2/Lcat/Plbd2/Plcd1	14
GO:0015631	GO:0015631	tubulin binding	34/1204	388/28171	6.7858199585914e-05	0.000819145409287104	0.000552729695875239	Gja1/Cryab/Cnn3/Reep3/Dag1/Map4k4/Ezr/Gjb6/Pde4b/Fmn2/Ckap5/Kif1c/Mid2/Cdk5rap2/Nde1/Ppargc1a/Clip3/Apc/Clip4/Dst/Gas2l1/Svbp/Arl8b/Dyrk1a/Pacrg/Kif1b/Nf1/Tbcel/Taok1/Ccser2/Mapre1/Ccdc88a/Ddx3x/Macf1	34
GO:0016835	GO:0016835	carbon-oxygen lyase activity	12/1204	76/28171	8.69529235411718e-05	0.00102523563338079	0.00069179192535816	Car2/Hacd2/Hadha/Hsd17b4/Pts/Aco2/Cbs/Eno1/Fasn/Aco1/Echs1/Hacd3	12
GO:0048306	GO:0048306	calcium-dependent protein binding	12/1204	76/28171	8.69529235411718e-05	0.00102523563338079	0.00069179192535816	S100b/S100a11/S100a6/S100a1/A2m/S100a4/Cpne3/Anxa6/Anxa2/Kcnip3/Anxa7/Pdcd6	12
GO:0043178	GO:0043178	alcohol binding	13/1204	88/28171	9.07973479569824e-05	0.0010518767515541	0.000709768388363092	Rbp1/Soat1/Npc2/Scarb2/Anxa6/Ptch1/Scp2/Osbpl1a/Tspo/Plcd1/Npc1/Scap/Xpr1	13
GO:0030246	GO:0030246	carbohydrate binding	27/1204	283/28171	9.12871342571608e-05	0.0010518767515541	0.000709768388363092	Pygb/Bcan/Fbxo2/Lgals1/Cd24a/C4b/Ugp2/Ncan/Lgals3/Gyg/Ppp1r3c/P4ha3/Ptn/Hk2/Plod1/Prps2/Agl/Cd302/G6pdx/Plod2/Galnt1/Fuca1/Atrn/Ganab/Adgrl3/Pfkm/Mlec	27
GO:0071617	GO:0071617	lysophospholipid acyltransferase activity	6/1204	19/28171	0.000101053607562352	0.00115132986593511	0.000776875752992651	Abhd4/Agpat3/Agpat5/Sh3glb1/Lpcat1/Lpcat3	6
GO:0030674	GO:0030674	protein-macromolecule adaptor activity	33/1204	381/28171	0.000107579129923509	0.0012120581971382	0.000817853034506209	Sorbs1/Vamp8/Cib1/Tjp2/Cav2/Atp1b2/Stat3/Sh3bgrl/Lgals3/Klf4/Tns3/Gab1/Peli2/Wwc1/Dab2/Snap23/Eps8/Synpo2/Ank2/Abi1/Arrb1/Amfr/Gas2l1/Iqgap1/Ddb1/Crk/Bet1/Ykt6/Pdcd6/Vamp3/Poldip2/Arpc4/Spag9	33
GO:0016620	GO:0016620	oxidoreductase activity, acting on the aldehyde or oxo group of donors, NAD or NADP as acceptor	10/1204	56/28171	0.000116121994189682	0.00127986632726454	0.000863607508275668	Aldh1l1/Aldh7a1/Aldh1a1/Aldh5a1/Aldh6a1/Aldh2/Suclg2/Dhrs4/Pdha1/Hsd17b12	10
GO:0032934	GO:0032934	sterol binding	10/1204	56/28171	0.000116121994189682	0.00127986632726454	0.000863607508275668	Soat1/Npc2/Scarb2/Anxa6/Ptch1/Scp2/Osbpl1a/Tspo/Npc1/Scap	10
GO:0030971	GO:0030971	receptor tyrosine kinase binding	12/1204	79/28171	0.000127617512628869	0.00139144255705025	0.000938895112719468	Dazap2/Cadm4/Anxa5/Ntrk2/Cpne3/Ptprf/Angpt1/Nr3c1/Elmo2/Pik3r1/Cbl/Eif3a	12
GO:0016903	GO:0016903	oxidoreductase activity, acting on the aldehyde or oxo group of donors	11/1204	68/28171	0.00013580719360554	0.00142526642175627	0.000961718233303827	Aldh1l1/Aldh7a1/Aldh1a1/Aldh5a1/Aldh6a1/Aldh2/Suclg2/Dhrs4/Pdha1/Bckdha/Hsd17b12	11
GO:0016661	GO:0016661	oxidoreductase activity, acting on other nitrogenous compounds as donors	5/1204	13/28171	0.000136526339781563	0.00142526642175627	0.000961718233303827	Gmpr/Aldh2/Cyb5r3/Cbs/Cyb5b	5
GO:0019903	GO:0019903	protein phosphatase binding	20/1204	185/28171	0.000136896470436814	0.00142526642175627	0.000961718233303827	Pdlim4/Vim/Cadm4/Stat3/Gna12/Lgals3/Ppp1r3c/Bcl2/Adcy8/Egfr/Mfhas1/Atp2b4/Cttnbp2nl/Ctnnb1/Met/Ctnnd1/Pik3r1/Iqgap1/Jak1/Vrk3	20
GO:0016878	GO:0016878	acid-thiol ligase activity	7/1204	28/28171	0.00013752525017756	0.00142526642175627	0.000961718233303827	Acsbg1/Acsl6/Slc27a1/Acss1/Acsf2/Acsl3/Suclg2	7
GO:0005343	GO:0005343	organic acid:sodium symporter activity	8/1204	37/28171	0.000138779866334745	0.00142526642175627	0.000961718233303827	Slc1a3/Slc1a2/Slc6a11/Slc38a3/Slc6a8/Slc6a9/Slc38a1/Slc6a1	8
GO:0036122	GO:0036122	BMP binding	6/1204	20/28171	0.0001391532305265	0.00142526642175627	0.000961718233303827	Nbl1/Bmpr1a/Agrn/Bmpr1b/Ucma/Bmpr2	6
GO:0015291	GO:0015291	secondary active transmembrane transporter activity	25/1204	262/28171	0.000163042022839292	0.00165324611159042	0.00111555068258463	Slc4a4/Slc1a3/Slc1a2/Slc25a18/Slc6a11/Slc16a1/Ank/Slc7a11/Slc22a4/Slc5a3/Slc20a2/Slc38a3/Slc6a8/Slc1a4/Slc6a9/Slc39a14/Slc41a1/Slc12a9/Slc7a5/Slc12a4/Slc20a1/Slc15a2/Slc38a1/Slc35e4/Slc6a1	25
GO:1902936	GO:1902936	phosphatidylinositol bisphosphate binding	15/1204	119/28171	0.000171160570677672	0.0017183843432392	0.00115950360542456	Capg/Sh3pxd2b/Twf1/Laptm4b/Wipi1/Anxa2/Acap2/Dab2/Gsn/Plcd1/Tpcn1/Snx5/Fcho2/Picalm/Sdcbp	15
GO:0005085	GO:0005085	guanyl-nucleotide exchange factor activity	21/1204	203/28171	0.000175659670095856	0.00174626377918821	0.00117831564047788	Plce1/Arhgef12/Plcd4/Farp1/Dennd5a/Itsn1/Arhgef19/Eef1d/Dock1/Rgl1/Rapgef3/Net1/Tbc1d10a/Rin2/Arhgef4/Iqsec1/Dock7/Ralgps2/Rap1a/Ccdc88a/Lamtor4	21
GO:0051010	GO:0051010	microtubule plus-end binding	6/1204	21/28171	0.000187790893498931	0.00184873753405744	0.00124746122406035	Ckap5/Clip3/Apc/Clip4/Dst/Mapre1	6
GO:0008191	GO:0008191	metalloendopeptidase inhibitor activity	5/1204	14/28171	0.000204903677498723	0.00199781085561255	0.00134805050986002	Lxn/Timp3/Timp1/Timp4/Timp2	5
GO:0015662	GO:0015662	P-type ion transporter activity	7/1204	30/28171	0.000219424575282864	0.00211901446987451	0.00142983432515149	Atp1a2/Anxa5/Atp1b2/Atp13a4/Atp2b4/Atp2a2/Atp2c1	7
GO:0030165	GO:0030165	PDZ domain binding	15/1204	122/28171	0.000226049714865487	0.00216240010258117	0.00145910938095895	Gja1/Gng12/Fzd3/Slc22a4/Acox1/Dtna/Snta1/Gng5/Lpar1/Atp2b4/Tbc1d10a/Exoc4/Adgrb1/Kidins220/Sdc2	15
GO:0016877	GO:0016877	ligase activity, forming carbon-sulfur bonds	8/1204	40/28171	0.000246742940669218	0.00233829291437932	0.00157779548878496	Acsbg1/Acsl6/Slc27a1/Acss1/Acsf2/Acsl3/Suclg2/Uba1	8
GO:0046332	GO:0046332	SMAD binding	12/1204	85/28171	0.000259266291541661	0.00243422240391893	0.00164252523881169	Fermt2/Bmpr1a/Bmpr1b/Tcf12/Flna/Dab2/Pax6/Col5a2/Zeb2/Ctnnb1/Ski/Smad1	12
GO:0043236	GO:0043236	laminin binding	7/1204	31/28171	0.000273035936731983	0.00253998568666267	0.00171389047683041	Lgals1/Dag1/Lgals3/Itga6/Itgb1/Itga7/Adam9	7
GO:0042805	GO:0042805	actinin binding	8/1204	41/28171	0.000295176321508018	0.00270907535013315	0.0018279860662167	Pdlim4/Csrp1/Dag1/Pdlim5/Itgb1/Synpo2/Nfkb1/Kcnn2	8
GO:0102991	GO:0102991	myristoyl-CoA hydrolase activity	5/1204	15/28171	0.000296555585665463	0.00270907535013315	0.0018279860662167	Acot1/Acaa2/Acot11/Them4/Acot13	5
GO:0019199	GO:0019199	transmembrane receptor protein kinase activity	11/1204	75/28171	0.000330528795648686	0.00299246606060507	0.00201920786815457	Ddr1/Fgfr1/Fgfr3/Ntrk2/Axl/Bmpr1a/Bmpr1b/Fgfrl1/Egfr/Met/Bmpr2	11
GO:0016853	GO:0016853	isomerase activity	18/1204	169/28171	0.000347795501974529	0.00312092600886879	0.00210588799518811	Pdia4/Ddt/Acadm/Fkbp9/Hsd17b4/Eci1/Eci2/Degs1/Ppic/Pgm2/Cyp2j9/Cyp2j6/Ech1/P4hb/Ppib/Echs1/Mcee/Pmm1	18
GO:0016298	GO:0016298	lipase activity	15/1204	127/28171	0.000351427670209418	0.00312585664554693	0.0021092150104905	Pla2g7/Mgll/Abhd4/Ddhd1/Plce1/Hmox1/Abhd3/Smpdl3a/Plcd4/Prdx6/Lypla2/Pld2/Lcat/Plbd2/Plcd1	15
GO:0019842	GO:0019842	vitamin binding	16/1204	141/28171	0.000358197068218138	0.00315836371454949	0.00213114960495917	Rbp1/Pygb/Oat/Gpt2/Psat1/Pcx/Sgpl1/P4ha3/Abat/Tcn2/Cbs/Plod1/Fasn/Plod2/Pank3/Nfs1	16
GO:0140358	GO:0140358	P-type transmembrane transporter activity	7/1204	33/28171	0.000411692601548569	0.00354655699040739	0.00239308838758933	Atp1a2/Anxa5/Atp1b2/Atp13a4/Atp2b4/Atp2a2/Atp2c1	7
GO:0043394	GO:0043394	proteoglycan binding	8/1204	43/28171	0.000415350954026244	0.00354655699040739	0.00239308838758933	Gpnmb/Agrn/Ptn/Ptprf/Ctsb/Ctsl/Nf1/Sdcbp	8
GO:0015085	GO:0015085	calcium ion transmembrane transporter activity	15/1204	129/28171	0.000416182781981973	0.00354655699040739	0.00239308838758933	Itgav/Anxa5/Anxa6/Anxa2/Cacng4/Atp13a4/Cachd1/Atp2b4/Tpcn1/Cacng7/Sec61a1/Atp2a2/Tmem165/Atp2c1/Tmco1	15
GO:0042171	GO:0042171	lysophosphatidic acid acyltransferase activity	5/1204	16/28171	0.000416213295718421	0.00354655699040739	0.00239308838758933	Abhd4/Agpat3/Agpat5/Sh3glb1/Lpcat1	5
GO:0042578	GO:0042578	phosphoric ester hydrolase activity	29/1204	346/28171	0.00046944579539572	0.00396681697109383	0.00267666462287033	Plpp3/Ptprz1/Cnp/Plce1/Ppp2r5a/Pde4b/Phlpp1/Psph/Hmox1/Pfkfb3/Ppp1r3c/Gdpd2/Tns3/Smpdl3a/Plcd4/Ctdsp2/Ptpra/Ptprf/Pld2/Ctdsp1/Inppl1/Plcd1/Ptpn12/Ppp3ca/Dusp11/Ptprs/Ptp4a2/Hdhd2/Phpt1	29
GO:0001227	GO:0001227	DNA-binding transcription repressor activity, RNA polymerase II-specific	27/1204	315/28171	0.000513726563518282	0.00430511351576478	0.00290493489592765	Nacc2/Hes1/Bhlhe40/Trps1/Nr2f1/Atf3/Cebpb/Prrx1/Hey1/Nkx6-2/Sox6/Zbtb20/Zbtb18/Kcnip3/Eno1/Nr3c1/Pax6/Zeb2/Sall1/Glis3/Hey2/Bcl6/Nfkb1/Aebp1/Batf3/Ski/Mxi1	27
GO:0015370	GO:0015370	solute:sodium symporter activity	11/1204	79/28171	0.000522150943520498	0.00433984472729332	0.00292837026133153	Slc4a4/Slc1a3/Slc1a2/Slc6a11/Slc5a3/Slc38a3/Slc6a8/Slc6a9/Slc20a1/Slc38a1/Slc6a1	11
GO:0005319	GO:0005319	lipid transporter activity	18/1204	176/28171	0.000567600901947826	0.00464415158473019	0.00313370552275991	Abca1/Slc27a1/Gm2a/Abcd3/Pitpnc1/Npc2/Ano6/Slc2a1/Plscr4/Pltp/Scp2/Gltp/Fabp5/Abca3/Osbpl1a/Plscr2/Abcc4/Npc1	18
GO:0042169	GO:0042169	SH2 domain binding	8/1204	45/28171	0.000572503893581138	0.00464415158473019	0.00313370552275991	Dag1/Fgfr1/Sh3pxd2b/Arhgap5/Adam10/Inppl1/Crk/Ccdc88a	8
GO:0042887	GO:0042887	amide transmembrane transporter activity	8/1204	45/28171	0.000572503893581138	0.00464415158473019	0.00313370552275991	Slc1a3/Slc1a2/Slc25a18/Slc7a11/Slc27a1/Slc14a1/Slc38a3/Slc15a2	8
GO:0008017	GO:0008017	microtubule binding	24/1204	269/28171	0.000582985294307749	0.00469164355895283	0.00316575138930691	Cryab/Cnn3/Reep3/Map4k4/Ezr/Gjb6/Fmn2/Ckap5/Kif1c/Mid2/Cdk5rap2/Nde1/Clip3/Apc/Clip4/Dst/Gas2l1/Svbp/Kif1b/Nf1/Ccser2/Mapre1/Ccdc88a/Macf1	24
GO:0005201	GO:0005201	extracellular matrix structural constituent	16/1204	148/28171	0.000615211781355765	0.00491200587633658	0.00331444391115828	Mfge8/Sparc/Col4a5/Efemp2/Spon1/Lamb2/Vwa5a/Agrn/Megf9/Matn2/Col5a2/Col9a3/Col4a6/Col11a1/Reln/Col6a1	16
GO:0001217	GO:0001217	DNA-binding transcription repressor activity	27/1204	319/28171	0.000623380255238506	0.00493834045946754	0.0033322135354032	Nacc2/Hes1/Bhlhe40/Trps1/Nr2f1/Atf3/Cebpb/Prrx1/Hey1/Nkx6-2/Sox6/Zbtb20/Zbtb18/Kcnip3/Eno1/Nr3c1/Pax6/Zeb2/Sall1/Glis3/Hey2/Bcl6/Nfkb1/Aebp1/Batf3/Ski/Mxi1	27
GO:0019829	GO:0019829	ATPase-coupled monoatomic cation transmembrane transporter activity	9/1204	57/28171	0.000653542508064481	0.00509639996097872	0.00343886637043099	Atp1a2/Atp6v0a2/Anxa5/Atp1b2/Atp6v0e/Atp13a4/Atp2b4/Atp2a2/Atp2c1	9
GO:0004602	GO:0004602	glutathione peroxidase activity	6/1204	26/28171	0.000663436681310839	0.00509639996097872	0.00343886637043099	Mgst1/Gpx8/Prdx6/Gstt1/Gpx1/Gpx7	6
GO:0016405	GO:0016405	CoA-ligase activity	6/1204	26/28171	0.000663436681310839	0.00509639996097872	0.00343886637043099	Acsbg1/Acsl6/Slc27a1/Acss1/Acsf2/Acsl3	6
GO:0017134	GO:0017134	fibroblast growth factor binding	6/1204	26/28171	0.000663436681310839	0.00509639996097872	0.00343886637043099	S100a13/Ptprz1/Itgav/Fgfr1/Fgfr3/Fgfrl1	6
GO:0016290	GO:0016290	palmitoyl-CoA hydrolase activity	5/1204	18/28171	0.000760205014419549	0.00575259615389121	0.00388164382853658	Acot1/Acaa2/Acot11/Them4/Acot13	5
GO:0097001	GO:0097001	ceramide binding	5/1204	18/28171	0.000760205014419549	0.00575259615389121	0.00388164382853658	Epdr1/Laptm4b/Pltp/Gltp/Clip3	5
GO:0004857	GO:0004857	enzyme inhibitor activity	31/1204	392/28171	0.000809951114762575	0.00608363281755001	0.0041050153964575	Serpina3n/Lxn/Timp3/Serpine2/Cd109/Serpinh1/Angptl4/A2m/Ppp1r14b/Itih3/Calu/Trib1/Apoc1/Cpeb2/Anxa2/Ptn/Timp1/Timp4/Notch1/Atp2b4/Parva/Tnfaip8/Itih5/Mt3/Ski/Dgkz/Arrb1/Serpinb6a/Dnajc3/Wnk1/Timp2	31
GO:0019956	GO:0019956	chemokine binding	6/1204	27/28171	0.000822396776225781	0.00613169361097751	0.00413744508163125	Zfp36/Pdpn/Itgav/A2m/Fgf2/Itgb1	6
GO:0042626	GO:0042626	ATPase-coupled transmembrane transporter activity	13/1204	110/28171	0.000845203957484282	0.00625574315977418	0.00422114923061685	Atp1a2/Abca1/Atp6v0a2/Anxa5/Abcd3/Atp1b2/Atp6v0e/Abca3/Atp13a4/Atp2b4/Abcc4/Atp2a2/Atp2c1	13
GO:0016634	GO:0016634	oxidoreductase activity, acting on the CH-CH group of donors, oxygen as acceptor	4/1204	11/28171	0.000860571734348206	0.00627783984625238	0.00423605927547394	Acadl/Acox1/Crat/Acaa1a	4
GO:0016783	GO:0016783	sulfurtransferase activity	4/1204	11/28171	0.000860571734348206	0.00627783984625238	0.00423605927547394	Tst/Mpst/Nfs1/Mocs2	4
GO:0042277	GO:0042277	peptide binding	29/1204	361/28171	0.000920667638410325	0.00666826418105764	0.00449950349599031	Ednrb/Gpr37l1/Cryab/Ramp1/Fbxo2/Clu/Tpp1/Adcyap1r1/Tgfb2/Anxa5/Apba2/Sorl1/Ppic/Nfkbia/Ide/Nln/Plod1/Fcgr2b/Ctsb/Pik3r1/Ppib/Ctsl/Sec61a1/Ppp3ca/Tnpo1/Hsd17b10/Pex13/Npepps/Kdelr1	29
GO:0005548	GO:0005548	phospholipid transporter activity	9/1204	60/28171	0.000957934710752308	0.00688897728158043	0.00464843271361702	Abca1/Pitpnc1/Ano6/Plscr4/Pltp/Scp2/Gltp/Abca3/Plscr2	9
GO:0001221	GO:0001221	transcription coregulator binding	15/1204	140/28171	0.000985372308757719	0.00698718546210019	0.00471470004190296	Hes1/Nfe2l2/Nek6/Klf4/Epas1/Srebf1/Eno1/Pax6/Ctnnb1/Bcl6/Nfkb1/Chd4/Ehmt2/Smarca4/Med25	15
GO:0008509	GO:0008509	monoatomic anion transmembrane transporter activity	15/1204	140/28171	0.000985372308757719	0.00698718546210019	0.00471470004190296	Slc4a4/Slc1a2/Ttyh1/Clic4/Slc6a11/Clic1/Ttyh3/Ttyh2/Lrrc8a/Slc1a4/Ano6/Slc39a14/Slc12a9/Slc12a4/Slc6a1	15
GO:0035925	GO:0035925	mRNA 3'-UTR AU-rich region binding	6/1204	28/28171	0.00100917991969348	0.0070129700265509	0.00473209853343516	Zfp36l1/Zfp36l2/Zfp36/Cpeb2/Elavl1/Hnrnpa0	6
GO:0047617	GO:0047617	acyl-CoA hydrolase activity	6/1204	28/28171	0.00100917991969348	0.0070129700265509	0.00473209853343516	Acot1/Abcd3/Acaa2/Acot11/Them4/Acot13	6
GO:0016248	GO:0016248	channel inhibitor activity	7/1204	38/28171	0.00100975702551916	0.0070129700265509	0.00473209853343516	Vamp8/Bcl2/Pacsin3/Lynx1/Camk2d/Wnk1/Phpt1	7
GO:0008238	GO:0008238	exopeptidase activity	12/1204	100/28171	0.0011533857371344	0.00795600773778424	0.00536842627380853	Tpp1/Lap3/Mindy2/Adam10/Mmp14/Dpp8/Cpq/Aebp1/Cpxm1/Ctsc/Ctsl/Npepps	12
GO:0030331	GO:0030331	nuclear estrogen receptor binding	8/1204	50/28171	0.0011810859267345	0.00807954822143027	0.00545178692404202	Padi2/Wipi1/Ctnnb1/Ppargc1a/Pik3r1/Ncoa1/Arrb1/Hsd17b10	8
GO:0042562	GO:0042562	hormone binding	11/1204	87/28171	0.00118723144476638	0.00807954822143027	0.00545178692404202	Ednrb/Atp1a2/Ramp1/Adcyap1r1/Anxa5/Ide/Nr3c1/Egfr/Tspo/Pik3r1/Adipor1	11
GO:0005504	GO:0005504	fatty acid binding	9/1204	62/28171	0.00121824218272452	0.0081075552414794	0.00547068504823171	Rbp1/Fabp7/Id3/Rida/Acox1/Sh3glb1/Apoc1/Scp2/Fabp5	9
GO:0002162	GO:0002162	dystroglycan binding	4/1204	12/28171	0.00124731619099683	0.0081075552414794	0.00547068504823171	Dag1/Plec/Agrn/Vcl	4
GO:0003995	GO:0003995	acyl-CoA dehydrogenase activity	4/1204	12/28171	0.00124731619099683	0.0081075552414794	0.00547068504823171	Acadl/Acadm/Acads/Acadvl	4
GO:0005522	GO:0005522	profilin binding	4/1204	12/28171	0.00124731619099683	0.0081075552414794	0.00547068504823171	Cyfip1/Rhoq/Enah/Cttn	4
GO:0017154	GO:0017154	semaphorin receptor activity	4/1204	12/28171	0.00124731619099683	0.0081075552414794	0.00547068504823171	Plxnb1/Plxnd1/Plxnb2/Met	4
GO:0035612	GO:0035612	AP-2 adaptor complex binding	4/1204	12/28171	0.00124731619099683	0.0081075552414794	0.00547068504823171	Dab2/Bmp2k/Sidt2/Arrb1	4
GO:0052890	GO:0052890	oxidoreductase activity, acting on the CH-CH group of donors, with a flavin as acceptor	4/1204	12/28171	0.00124731619099683	0.0081075552414794	0.00547068504823171	Acadl/Acadm/Acads/Acadvl	4
GO:0031490	GO:0031490	chromatin DNA binding	13/1204	115/28171	0.00128081994806052	0.0081700588214	0.00551286020337382	Sbno2/Stat3/Cebpb/Klf4/Sox2/Pax6/Notch1/Ppargc1a/Bcl6/Actn4/Jmjd1c/Pole3/Ddx17	13
GO:0015172	GO:0015172	acidic amino acid transmembrane transporter activity	5/1204	20/28171	0.00128110389803018	0.0081700588214	0.00551286020337382	Slc1a3/Slc1a2/Slc25a18/Slc7a11/Slc1a4	5
GO:0015645	GO:0015645	fatty acid ligase activity	5/1204	20/28171	0.00128110389803018	0.0081700588214	0.00551286020337382	Acsbg1/Acsl6/Slc27a1/Acsf2/Acsl3	5
GO:0004674	GO:0004674	protein serine/threonine kinase activity	33/1204	442/28171	0.00147284898652446	0.00925590817628534	0.00624555207576609	Map4k4/Nek6/Bmpr1a/Camk2g/Cpne3/Bmpr1b/Nrbp2/Phkg1/Nek9/Mapk4/Ccnd3/Bmp2k/Grk3/Stk40/Pdk2/Nek7/Dclk1/Akt2/Ulk2/Cdk17/Hipk1/Camk2d/Pak2/Dyrk1a/Vrk3/Bmpr2/Pkn2/Mark3/Taok1/Wnk1/Ilk/Pink1/Brd2	33
GO:0046625	GO:0046625	sphingolipid binding	6/1204	30/28171	0.00147875456070831	0.00925590817628534	0.00624555207576609	S1pr1/Epdr1/Laptm4b/Pltp/Gltp/Clip3	6
GO:0051393	GO:0051393	alpha-actinin binding	6/1204	30/28171	0.00147875456070831	0.00925590817628534	0.00624555207576609	Pdlim4/Dag1/Pdlim5/Itgb1/Synpo2/Kcnn2	6
GO:0016830	GO:0016830	carbon-carbon lyase activity	8/1204	52/28171	0.00153560019439744	0.00955275212956447	0.00644585163938223	Aldoc/Me1/Ddt/Sgpl1/Azin1/Pisd/Echdc1/Paics	8
GO:0050660	GO:0050660	flavin adenine dinucleotide binding	11/1204	90/28171	0.00157080828664343	0.00971219269912463	0.00655343636917991	Acadl/Acox1/Maoa/Acadm/Etfa/Cyb5r3/Prodh/Acads/Pcyox1/Gsr/Acadvl	11
GO:0005096	GO:0005096	GTPase activator activity	21/1204	241/28171	0.00166991513658468	0.0102623875666477	0.00692468796669883	Arap2/Rgs20/Arhgef12/Arhgap5/Evi5/Rasa2/Arhgef19/Llgl1/Elmod3/Acap2/Arhgap21/Asap2/Tbc1d10a/Srgap1/Rin2/Arhgap12/Arrb1/Tbc1d9b/Iqgap1/Nf1/Smap1	21
GO:0033293	GO:0033293	monocarboxylic acid binding	11/1204	91/28171	0.00171916293808845	0.0104739069422291	0.00706741359124769	Rbp1/Fabp7/Id3/Rida/Acox1/Pcx/Sh3glb1/Apoc1/Scp2/Fabp5/Nr2f2	11
GO:0016874	GO:0016874	ligase activity	16/1204	163/28171	0.00172499256346376	0.0104739069422291	0.00706741359124769	Acsbg1/Acsl6/Slc27a1/Pcx/Acss1/Acsf2/Acsl3/Glul/Gclm/Suclg2/Pccb/Gclc/Paics/Dars/Rimklb/Uba1	16
GO:0030170	GO:0030170	pyridoxal phosphate binding	8/1204	53/28171	0.00174192438941913	0.0105137579218512	0.00709430359099269	Pygb/Oat/Gpt2/Psat1/Sgpl1/Abat/Cbs/Nfs1	8
GO:0016289	GO:0016289	CoA hydrolase activity	6/1204	31/28171	0.00176812703046263	0.0106087621827758	0.00715840903021308	Acot1/Abcd3/Acaa2/Acot11/Them4/Acot13	6
GO:0072341	GO:0072341	modified amino acid binding	11/1204	92/28171	0.00187875187609608	0.0112062023668319	0.00756154005859102	Mfge8/Appl2/Anxa5/Axl/Scarb2/Anxa6/Anxa2/Cbs/Fasn/Fcho2/Adgrb1	11
GO:0070279	GO:0070279	vitamin B6 binding	8/1204	54/28171	0.00196953425935685	0.0116212235460034	0.00784158134008325	Pygb/Oat/Gpt2/Psat1/Sgpl1/Abat/Cbs/Nfs1	8
GO:0015399	GO:0015399	primary active transmembrane transporter activity	15/1204	150/28171	0.00197360410409463	0.0116212235460034	0.00784158134008325	Atp1a2/Abca1/Atp6v0a2/Anxa5/Abcd3/Atp1b2/Cybrd1/Atp6v0e/Cox7a1/Abca3/Atp13a4/Atp2b4/Abcc4/Atp2a2/Atp2c1	15
GO:0001664	GO:0001664	G protein-coupled receptor binding	26/1204	328/28171	0.00198271368191182	0.0116212235460034	0.00784158134008325	Agt/Ednrb/S1pr1/Gna13/Cxcl14/Arhgef12/Cav2/Stat3/Gna12/Wnt7b/Adora1/Ptch1/Cnih4/Ryk/Flna/Adra2a/Nes/Grk3/Gnai2/Arrb1/Gnai3/Snx5/Jak1/Atp2a2/Pacrg/Sdcbp	26
GO:0016408	GO:0016408	C-acyltransferase activity	5/1204	22/28171	0.00202683866503858	0.011744082321995	0.00792448199864708	Hadha/Hadhb/Acaa2/Scp2/Acaa1a	5
GO:0120014	GO:0120014	phospholipid transfer activity	5/1204	22/28171	0.00202683866503858	0.011744082321995	0.00792448199864708	Pitpnc1/Pltp/Scp2/Gltp/Abca3	5
GO:0004467	GO:0004467	long-chain fatty acid-CoA ligase activity	4/1204	14/28171	0.00235543932604113	0.0132752890202462	0.00895768489895155	Acsbg1/Acsl6/Slc27a1/Acsl3	4
GO:0005229	GO:0005229	intracellular calcium activated chloride channel activity	4/1204	14/28171	0.00235543932604113	0.0132752890202462	0.00895768489895155	Ttyh1/Ttyh3/Ttyh2/Ano6	4
GO:0005536	GO:0005536	glucose binding	4/1204	14/28171	0.00235543932604113	0.0132752890202462	0.00895768489895155	Ugp2/Gyg/Hk2/G6pdx	4
GO:0032977	GO:0032977	membrane insertase activity	4/1204	14/28171	0.00235543932604113	0.0132752890202462	0.00895768489895155	Emc8/Mmgt1/Emc1/Emc3	4
GO:0001786	GO:0001786	phosphatidylserine binding	9/1204	68/28171	0.00235656018110879	0.0132752890202462	0.00895768489895155	Mfge8/Appl2/Anxa5/Axl/Scarb2/Anxa6/Anxa2/Fcho2/Adgrb1	9
GO:0016831	GO:0016831	carboxy-lyase activity	6/1204	33/28171	0.00247329661773119	0.0138559269081736	0.00934947834559624	Me1/Ddt/Azin1/Pisd/Echdc1/Paics	6
GO:0140416	GO:0140416	transcription regulator inhibitor activity	5/1204	23/28171	0.00249967121728728	0.013926739639172	0.00939726021536572	Id3/Nfib/Id2/Id1/Id4	5
GO:0045296	GO:0045296	cadherin binding	9/1204	70/28171	0.00288300831531445	0.0159609114434617	0.0107698457783142	Ctnna1/Ctnnd2/Pkp4/Cdh19/Cdh11/Ctnnb1/Ctnnd1/Neo1/Bmpr2	9
GO:0017080	GO:0017080	sodium channel regulator activity	6/1204	34/28171	0.00289626006469128	0.0159609114434617	0.0107698457783142	Agt/Fxyd1/Snta1/Fxyd7/Atp2b4/Camk2d	6
GO:0031683	GO:0031683	G-protein beta/gamma-subunit complex binding	5/1204	24/28171	0.00304766636766284	0.0167045064692439	0.0112715968078569	Gna13/Gna12/Adora1/Gnai2/Gnai3	5
GO:0005313	GO:0005313	L-glutamate transmembrane transporter activity	4/1204	15/28171	0.00310412432254136	0.0168319896420157	0.0113576178421159	Slc1a3/Slc1a2/Slc25a18/Slc7a11	4
GO:0061778	GO:0061778	intracellular chloride channel activity	4/1204	15/28171	0.00310412432254136	0.0168319896420157	0.0113576178421159	Ttyh1/Ttyh3/Ttyh2/Ano6	4
GO:0015103	GO:0015103	inorganic anion transmembrane transporter activity	14/1204	142/28171	0.00312557547621563	0.0168581570898013	0.0113752746894746	Slc4a4/Ttyh1/Clic4/Slc6a11/Ank/Clic1/Ttyh3/Ttyh2/Slc1a4/Ano6/Slc12a9/Slc12a4/Slc6a1/Xpr1	14
GO:0001540	GO:0001540	amyloid-beta binding	9/1204	71/28171	0.00317890325600266	0.0170550682623635	0.0115081432269659	Cryab/Fbxo2/Clu/Tgfb2/Apba2/Sorl1/Ide/Fcgr2b/Hsd17b10	9
GO:0015081	GO:0015081	sodium ion transmembrane transporter activity	15/1204	158/28171	0.00326342992611314	0.0174164102372564	0.0117519637228451	Slc4a4/Slc1a3/Slc1a2/Atp1a2/Slc6a11/Slc5a3/Atp1b2/Slc38a3/Slc6a8/Slc6a9/Slc41a1/Slc20a1/Tpcn1/Slc38a1/Slc6a1	15
GO:0004714	GO:0004714	transmembrane receptor protein tyrosine kinase activity	8/1204	59/28171	0.00348053263138062	0.018474820314007	0.0124661405627578	Ddr1/Fgfr1/Fgfr3/Ntrk2/Axl/Fgfrl1/Egfr/Met	8
GO:0005200	GO:0005200	structural constituent of cytoskeleton	9/1204	72/28171	0.00349819082868772	0.018474820314007	0.0124661405627578	Vim/Plec/Add3/Gfap/Ank2/Actn4/Add1/Actr2/Arpc4	9
GO:0050661	GO:0050661	NADP binding	7/1204	47/28171	0.00360651869114666	0.0188319695355779	0.012707131940336	Cat/Me1/Idh1/Decr1/G6pdx/Hibadh/Gsr	7
GO:0120013	GO:0120013	lipid transfer activity	7/1204	47/28171	0.00360651869114666	0.0188319695355779	0.012707131940336	Abca1/Pitpnc1/Npc2/Pltp/Scp2/Gltp/Abca3	7
GO:0008483	GO:0008483	transaminase activity	5/1204	25/28171	0.00367724848919569	0.0188319695355779	0.012707131940336	Oat/Gpt2/Psat1/Abat/Amt	5
GO:0015215	GO:0015215	nucleotide transmembrane transporter activity	5/1204	25/28171	0.00367724848919569	0.0188319695355779	0.012707131940336	Lrrc8a/Slc35b2/Slc25a33/Abcc4/Slc25a23	5
GO:0015296	GO:0015296	monoatomic anion:monoatomic cation symporter activity	5/1204	25/28171	0.00367724848919569	0.0188319695355779	0.012707131940336	Slc6a11/Slc39a14/Slc12a9/Slc12a4/Slc6a1	5
GO:0050780	GO:0050780	dopamine receptor binding	5/1204	25/28171	0.00367724848919569	0.0188319695355779	0.012707131940336	Gna13/Cav2/Gna12/Grk3/Snx5	5
GO:0001968	GO:0001968	fibronectin binding	6/1204	36/28171	0.0039013536582024	0.0197798630470861	0.0133467361991135	Sdc4/Itgav/Itgb1/Ccdc80/Ctsl/Hsd17b12	6
GO:0008200	GO:0008200	ion channel inhibitor activity	6/1204	36/28171	0.0039013536582024	0.0197798630470861	0.0133467361991135	Vamp8/Pacsin3/Lynx1/Camk2d/Wnk1/Phpt1	6
GO:0061134	GO:0061134	peptidase regulator activity	22/1204	276/28171	0.00394612633181221	0.0198828234809956	0.0134162101761104	Serpina3n/Lxn/Timp3/Serpine2/Cd109/Serpinh1/A2m/Itih3/Anxa2/Timp1/Timp4/Tnfaip8/Itih5/Mt3/Ctsc/Rps27l/Psme4/Arrb1/Ctsl/Serpinb6a/Svbp/Timp2	22
GO:0043621	GO:0043621	protein self-association	10/1204	87/28171	0.00396702439705046	0.0198828234809956	0.0134162101761104	Tcf4/Plec/Abcd3/Slc2a1/Id1/Ctsb/Ctsc/Tmem43/Crk/Dyrk1a	10
GO:0005172	GO:0005172	vascular endothelial growth factor receptor binding	4/1204	16/28171	0.00400009466481569	0.0198828234809956	0.0134162101761104	Cadm4/Angpt1/Vegfb/Ccdc88a	4
GO:0022858	GO:0022858	alanine transmembrane transporter activity	4/1204	16/28171	0.00400009466481569	0.0198828234809956	0.0134162101761104	Slc38a3/Slc1a4/Slc3a2/Slc38a1	4
GO:0003730	GO:0003730	mRNA 3'-UTR binding	12/1204	116/28171	0.0040616489132879	0.0200903024296289	0.0135562094666862	Zfp36l1/Zfp36l2/Zfp36/Carhsp1/Cpeb2/Nhp2/Secisbp2l/Pabpc1/Elavl1/Csdc2/Hnrnpa0/Ddx17	12
GO:0016769	GO:0016769	transferase activity, transferring nitrogenous groups	5/1204	26/28171	0.00439482272916825	0.0216327681911486	0.0145970095756738	Oat/Gpt2/Psat1/Abat/Amt	5
GO:0004879	GO:0004879	nuclear receptor activity	7/1204	49/28171	0.00457600202911756	0.0223080098919481	0.0150526382536762	Nr2f1/Stat3/Nr4a1/Srebf1/Nr4a2/Nr3c1/Nr2f2	7
GO:0098531	GO:0098531	ligand-activated transcription factor activity	7/1204	49/28171	0.00457600202911756	0.0223080098919481	0.0150526382536762	Nr2f1/Stat3/Nr4a1/Srebf1/Nr4a2/Nr3c1/Nr2f2	7
GO:0016684	GO:0016684	oxidoreductase activity, acting on peroxide as acceptor	8/1204	62/28171	0.0047442504538138	0.0230175596180249	0.0155314167463056	Mgst1/Cat/Gpx8/Prdx6/Gstt1/Gpx1/Gpx7/Sesn3	8
GO:0017022	GO:0017022	myosin binding	9/1204	76/28171	0.00503447142355576	0.0241821187899816	0.0163172191565328	Fxyd1/Axl/Llgl1/Gsn/Rhoa/Tom1/Limch1/Rab10/Taok1	9
GO:0004029	GO:0004029	aldehyde dehydrogenase (NAD+) activity	4/1204	17/28171	0.00505582759711646	0.0241821187899816	0.0163172191565328	Aldh1l1/Aldh7a1/Aldh1a1/Aldh2	4
GO:0004303	GO:0004303	estradiol 17-beta-dehydrogenase activity	4/1204	17/28171	0.00505582759711646	0.0241821187899816	0.0163172191565328	Hsd17b4/Hsd17b11/Hsd17b12/Hsd17b10	4
GO:0030020	GO:0030020	extracellular matrix structural constituent conferring tensile strength	6/1204	38/28171	0.00514371487736631	0.0242591948169741	0.0163692272719124	Col4a5/Col5a2/Col9a3/Col4a6/Col11a1/Col6a1	6
GO:0046915	GO:0046915	transition metal ion transmembrane transporter activity	6/1204	38/28171	0.00514371487736631	0.0242591948169741	0.0163692272719124	Slc39a12/Slc39a1/Slc39a14/Mmgt1/Tmem165/Atp2c1	6
GO:0051721	GO:0051721	protein phosphatase 2A binding	6/1204	38/28171	0.00514371487736631	0.0242591948169741	0.0163692272719124	Vim/Gna12/Bcl2/Adcy8/Mfhas1/Cttnbp2nl	6
GO:0048029	GO:0048029	monosaccharide binding	10/1204	92/28171	0.00591054859576279	0.0277467420189975	0.0187224979885273	Lgals1/Ugp2/Lgals3/Gyg/P4ha3/Hk2/Plod1/G6pdx/Plod2/Pfkm	10
GO:0022884	GO:0022884	macromolecule transmembrane transporter activity	5/1204	28/28171	0.00611925028342552	0.0284629348045572	0.019205758977434	Abca1/Sidt2/Sec63/Sec61a1/Pex13	5
GO:0031210	GO:0031210	phosphatidylcholine binding	5/1204	28/28171	0.00611925028342552	0.0284629348045572	0.019205758977434	Abca1/Scarb2/Pltp/Pcyt1a/Nf1	5
GO:0015562	GO:0015562	efflux transmembrane transporter activity	4/1204	18/28171	0.00628314833502986	0.0290918374964396	0.0196301197681779	Gja1/Slc27a1/Abcc4/Xpr1	4
GO:0005544	GO:0005544	calcium-dependent phospholipid binding	7/1204	53/28171	0.00708856960488198	0.0326718617243197	0.0220457906371928	Anxa5/Cpne3/Anxa6/Anxa2/Plcd1/Anxa7/Cpne8	7
GO:0016628	GO:0016628	oxidoreductase activity, acting on the CH-CH group of donors, NAD or NADP as acceptor	5/1204	29/28171	0.00713849230838434	0.0327297996590056	0.0220848850600578	Bdh2/Ptgr2/Decr1/Blvrb/Fasn	5
GO:0004866	GO:0004866	endopeptidase inhibitor activity	17/1204	205/28171	0.00716569578333259	0.0327297996590056	0.0220848850600578	Serpina3n/Lxn/Timp3/Serpine2/Cd109/Serpinh1/A2m/Itih3/Anxa2/Timp1/Timp4/Tnfaip8/Itih5/Mt3/Arrb1/Serpinb6a/Timp2	17
GO:0003729	GO:0003729	mRNA binding	27/1204	380/28171	0.00721976483739087	0.0328288858525307	0.0221517448397643	Zfp36l1/Zfp36l2/Zfp36/Rida/Carhsp1/Cpeb2/Nhp2/Msi1/Mbd2/Cluh/Aco1/Secisbp2l/Fech/Fubp3/Ptbp1/Samd4b/Hdlbp/Pabpc1/Elavl1/Csdc2/Ddx3x/Msi2/Hnrnpa0/Ddx17/Eif3a/Copa/Eif4g1	27
GO:0008242	GO:0008242	omega peptidase activity	3/1204	10/28171	0.00745551467536718	0.0328690951340101	0.0221788766086438	Asrgl1/Pgpep1/Ggh	3
GO:0008526	GO:0008526	phosphatidylinositol transfer activity	3/1204	10/28171	0.00745551467536718	0.0328690951340101	0.0221788766086438	Pitpnc1/Pltp/Scp2	3
GO:0015180	GO:0015180	L-alanine transmembrane transporter activity	3/1204	10/28171	0.00745551467536718	0.0328690951340101	0.0221788766086438	Slc38a3/Slc1a4/Slc3a2	3
GO:0016742	GO:0016742	hydroxymethyl-, formyl- and related transferase activity	3/1204	10/28171	0.00745551467536718	0.0328690951340101	0.0221788766086438	Aldh1l1/Gcsh/Amt	3
GO:0032050	GO:0032050	clathrin heavy chain binding	3/1204	10/28171	0.00745551467536718	0.0328690951340101	0.0221788766086438	Lrp1/Tom1/Picalm	3
GO:0043878	GO:0043878	glyceraldehyde-3-phosphate dehydrogenase (NAD+) (non-phosphorylating) activity	3/1204	10/28171	0.00745551467536718	0.0328690951340101	0.0221788766086438	Aldh7a1/Aldh1a1/Aldh2	3
GO:0045159	GO:0045159	myosin II binding	3/1204	10/28171	0.00745551467536718	0.0328690951340101	0.0221788766086438	Llgl1/Gsn/Limch1	3
GO:0016782	GO:0016782	transferase activity, transferring sulphur-containing groups	9/1204	81/28171	0.00763671475694977	0.0333370132162745	0.0224946108072028	Tst/Chst2/Mpst/Hs2st1/Chst11/Oxct1/Nfs1/Acaa1a/Mocs2	9
GO:0004030	GO:0004030	aldehyde dehydrogenase [NAD(P)+] activity	4/1204	19/28171	0.00769315689606335	0.0333370132162745	0.0224946108072028	Aldh1l1/Aldh7a1/Aldh1a1/Aldh2	4
GO:0005324	GO:0005324	long-chain fatty acid transporter activity	4/1204	19/28171	0.00769315689606335	0.0333370132162745	0.0224946108072028	Slc27a1/Abcd3/Slc2a1/Fabp5	4
GO:0016208	GO:0016208	AMP binding	4/1204	19/28171	0.00769315689606335	0.0333370132162745	0.0224946108072028	Acss1/Cyb5r3/Prps2/Pfkm	4
GO:0016791	GO:0016791	phosphatase activity	20/1204	259/28171	0.00814496717016724	0.0351446668534025	0.0237143501035104	Plpp3/Ptprz1/Ppp2r5a/Phlpp1/Psph/Pfkfb3/Ppp1r3c/Tns3/Ctdsp2/Ptpra/Ptprf/Ctdsp1/Inppl1/Ptpn12/Ppp3ca/Dusp11/Ptprs/Ptp4a2/Hdhd2/Phpt1	20
GO:0080025	GO:0080025	phosphatidylinositol-3,5-bisphosphate binding	5/1204	30/28171	0.00827043985791954	0.0353849198984406	0.0238764641689882	Sh3pxd2b/Wipi1/Acap2/Tpcn1/Snx5	5
GO:0140597	GO:0140597	protein carrier chaperone	5/1204	30/28171	0.00827043985791954	0.0353849198984406	0.0238764641689882	Clu/Emc8/Mmgt1/Emc1/Emc3	5
GO:0008234	GO:0008234	cysteine-type peptidase activity	15/1204	175/28171	0.00832147583794716	0.0354536827717581	0.0239228628689326	Capn2/Usp53/Otud1/Mindy2/Ctso/Usp24/Pgpep1/Ctsb/Ctsc/Ggh/Ctsl/Desi2/Desi1/Usp50/Usp2	15
GO:0004721	GO:0004721	phosphoprotein phosphatase activity	14/1204	159/28171	0.00843996467473471	0.0357488145086638	0.0241220070908663	Ptprz1/Ppp2r5a/Phlpp1/Ppp1r3c/Ctdsp2/Ptpra/Ptprf/Ctdsp1/Ptpn12/Ppp3ca/Dusp11/Ptprs/Ptp4a2/Phpt1	14
GO:0043548	GO:0043548	phosphatidylinositol 3-kinase binding	6/1204	42/28171	0.00846125787187309	0.0357488145086638	0.0241220070908663	Axl/Gsn/Met/Pik3ip1/Pik3r1/Cbl	6
GO:0016597	GO:0016597	amino acid binding	8/1204	69/28171	0.00904075450682574	0.038038693236188	0.0256671344373738	Slc1a3/Glud1/Ddah1/Glul/Ddah2/Prodh/Sesn3/Gclc	8
GO:0008525	GO:0008525	phosphatidylcholine transporter activity	4/1204	20/28171	0.00929617014557163	0.0389517211884696	0.0262832126777797	Abca1/Pltp/Scp2/Abca3	4
GO:0060590	GO:0060590	ATPase regulator activity	6/1204	43/28171	0.00948598377795147	0.0393839405223062	0.0265748586520285	Atp1b2/Bag3/Tor1aip1/Agrn/Dnajc24/Tor1aip2	6
GO:0015605	GO:0015605	organophosphate ester transmembrane transporter activity	5/1204	31/28171	0.00952088463243048	0.0393839405223062	0.0265748586520285	Lrrc8a/Slc35b2/Slc25a33/Abcc4/Slc25a23	5
GO:0051861	GO:0051861	glycolipid binding	5/1204	31/28171	0.00952088463243048	0.0393839405223062	0.0265748586520285	Tpp1/Epdr1/Hspa2/Gltp/Clip3	5
GO:0016860	GO:0016860	intramolecular oxidoreductase activity	7/1204	56/28171	0.00955468379535239	0.0393839405223062	0.0265748586520285	Pdia4/Ddt/Eci1/Eci2/Ech1/P4hb/Echs1	7
GO:0015173	GO:0015173	aromatic amino acid transmembrane transporter activity	3/1204	11/28171	0.00992861827824931	0.0399508687862889	0.0269574013402759	Slc38a3/Slc3a2/Slc7a5	3
GO:0016813	GO:0016813	hydrolase activity, acting on carbon-nitrogen (but not peptide) bonds, in linear amidines	3/1204	11/28171	0.00992861827824931	0.0399508687862889	0.0269574013402759	Ddah1/Padi2/Ddah2	3
GO:0031996	GO:0031996	thioesterase binding	3/1204	11/28171	0.00992861827824931	0.0399508687862889	0.0269574013402759	Adra2a/Rac1/Arf6	3
GO:0047676	GO:0047676	arachidonate-CoA ligase activity	3/1204	11/28171	0.00992861827824931	0.0399508687862889	0.0269574013402759	Acsl6/Slc27a1/Acsl3	3
GO:0050786	GO:0050786	RAGE receptor binding	3/1204	11/28171	0.00992861827824931	0.0399508687862889	0.0269574013402759	S100b/S100a13/S100a4	3
GO:0070878	GO:0070878	primary miRNA binding	3/1204	11/28171	0.00992861827824931	0.0399508687862889	0.0269574013402759	Stat3/Smad1/Ddx3x	3
GO:0016780	GO:0016780	phosphotransferase activity, for other substituted phosphate groups	4/1204	21/28171	0.0111016774240717	0.0440194860750563	0.0297027571356655	Chpt1/Samd8/Ptdss1/Crls1	4
GO:0035259	GO:0035259	nuclear glucocorticoid receptor binding	4/1204	21/28171	0.0111016774240717	0.0440194860750563	0.0297027571356655	Stat3/Nr4a1/Cebpb/Nr4a2	4
GO:0120020	GO:0120020	cholesterol transfer activity	4/1204	21/28171	0.0111016774240717	0.0440194860750563	0.0297027571356655	Abca1/Npc2/Pltp/Scp2	4
GO:0004713	GO:0004713	protein tyrosine kinase activity	12/1204	132/28171	0.0111282122786541	0.0440194860750563	0.0297027571356655	Ddr1/Fgfr1/Fgfr3/Ntrk2/Axl/Twf1/Fgfrl1/Egfr/Met/Jak1/Hipk1/Dyrk1a	12
GO:0008081	GO:0008081	phosphoric diester hydrolase activity	9/1204	86/28171	0.0111568125456504	0.0440194860750563	0.0297027571356655	Cnp/Plce1/Pde4b/Hmox1/Gdpd2/Smpdl3a/Plcd4/Pld2/Plcd1	9
GO:0052689	GO:0052689	carboxylic ester hydrolase activity	14/1204	165/28171	0.0114808164409447	0.0451222785702246	0.0304468816263324	Pla2g7/Mgll/Abhd4/Acot1/Car2/Pon2/Ddhd1/Abhd3/Prdx6/Aldh2/Lypla2/Lcat/Acot11/Bphl	14
GO:0003712	GO:0003712	transcription coregulator activity	32/1204	489/28171	0.0117920178004492	0.0461664326241525	0.0311514390176468	Pbxip1/Tcf4/Wwtr1/Fgf2/Wwc1/Mid2/Lmo4/Eno1/Nr3c1/Notch1/Ctnnb1/Yap1/Maml2/Ppargc1a/Nfkb1/Kdm7a/Ski/Tbl1xr1/Actn4/Ncoa1/Arrb1/Jmjd1c/Hipk1/Nfkbiz/Dyrk1a/Asah1/Cnot6/Ube2l3/Btg2/Irf2bp2/Smarca4/Ddx17	32
GO:0016407	GO:0016407	acetyltransferase activity	10/1204	102/28171	0.0119501339057496	0.0466055222324235	0.0314477208046042	Sat1/Nat8f1/Hadhb/Acaa2/Lpcat1/Lcat/Fasn/Crat/Ncoa1/Acaa1a	10
GO:0030414	GO:0030414	peptidase inhibitor activity	17/1204	217/28171	0.0122277972369602	0.0475056950125582	0.0320551248397829	Serpina3n/Lxn/Timp3/Serpine2/Cd109/Serpinh1/A2m/Itih3/Anxa2/Timp1/Timp4/Tnfaip8/Itih5/Mt3/Arrb1/Serpinb6a/Timp2	17
GO:0015248	GO:0015248	sterol transporter activity	5/1204	33/28171	0.0123993562262073	0.0479883481426496	0.032380801715688	Abca1/Npc2/Pltp/Scp2/Osbpl1a	5
GO:0003841	GO:0003841	1-acylglycerol-3-phosphate O-acyltransferase activity	3/1204	12/28171	0.0128223856406668	0.0490847401293144	0.0331206073747061	Agpat3/Agpat5/Lpcat1	3
GO:0008237	GO:0008237	metallopeptidase activity	16/1204	201/28171	0.0128436042751053	0.0490847401293144	0.0331206073747061	Htra1/Bmp1/Adamts1/Lap3/Adam10/Tax1bp3/Ide/Nln/Adam9/Mmp14/Cpq/Aebp1/Cpxm1/Zmpste24/Npepps/Sdcbp	16
GO:0008320	GO:0008320	protein transmembrane transporter activity	4/1204	22/28171	0.0131183082594124	0.0490847401293144	0.0331206073747061	Abca1/Sec63/Sec61a1/Pex13	4
GO:0010314	GO:0010314	phosphatidylinositol-5-phosphate binding	4/1204	22/28171	0.0131183082594124	0.0490847401293144	0.0331206073747061	Sh3pxd2b/Plekhf1/Tom1/Snx5	4
GO:0015216	GO:0015216	purine nucleotide transmembrane transporter activity	4/1204	22/28171	0.0131183082594124	0.0490847401293144	0.0331206073747061	Lrrc8a/Slc35b2/Abcc4/Slc25a23	4
GO:0015377	GO:0015377	chloride:monoatomic cation symporter activity	4/1204	22/28171	0.0131183082594124	0.0490847401293144	0.0331206073747061	Slc6a11/Slc12a9/Slc12a4/Slc6a1	4
GO:0048156	GO:0048156	tau protein binding	4/1204	22/28171	0.0131183082594124	0.0490847401293144	0.0331206073747061	Clu/Hspa2/Dyrk1a/Picalm	4
GO:0050998	GO:0050998	nitric-oxide synthase binding	4/1204	22/28171	0.0131183082594124	0.0490847401293144	0.0331206073747061	Snta1/Atp2b4/Ctnnb1/Camk2d	4
GO:0120015	GO:0120015	sterol transfer activity	4/1204	22/28171	0.0131183082594124	0.0490847401293144	0.0331206073747061	Abca1/Npc2/Pltp/Scp2	4
