# Supplementary material for: Multi‐Omic Analysis Reveals Astrocytic Annexin‐A2 as Critical for Network‐Level Circadian Timekeeping in the Suprachiasmatic Nucleus
Source: Glia. 2025 Apr 2;73(7):1483–501. doi: 10.1002/glia.70018 (PMC12121465; doi:10.1002/glia.70018)
Supplement: Supplementary file 7 — Supporting Information 6 Circadian Proteome & Astrocyte Transcriptome Overlap MF‐GO. [file GLIA-73-1483-s007.xlsx]

## Sheet: Sheet1
	ID	Description	GeneRatio	BgRatio	pvalue	p.adjust	qvalue	geneID	Count	Gene.Ratio	Bg.Ratio	FoldEnrich
GO:0003779	GO:0003779	actin binding	10/31	447/28171	3.01415944188993e-11	6.35987642238776e-09	2.95070345363962e-09	Ctnna1/Msn/Ezr/S100a4/Cotl1/Capg/Anxa6/Flna/Gsn/Actn4	10	0.32258064516129	0.0158673813496149	20.3297972144043
GO:0051015	GO:0051015	actin filament binding	8/31	221/28171	8.53419277723112e-11	9.00357337997883e-09	4.17726278043418e-09	Ctnna1/Ezr/Cotl1/Capg/Anxa6/Flna/Gsn/Actn4	8	0.258064516129032	0.00784494693124135	32.8956356736243
GO:0044548	GO:0044548	S100 protein binding	4/31	14/28171	1.19131018081797e-09	8.37888160508636e-08	3.88743322161652e-08	S100a6/S100a1/Ezr/Anxa2	4	0.129032258064516	0.00049696496397004	259.640552995392
GO:0048306	GO:0048306	calcium-dependent protein binding	5/31	76/28171	2.01090022322263e-08	1.06074986774994e-06	4.92141370420275e-07	S100a6/S100a1/S100a4/Anxa6/Anxa2	5	0.161290322580645	0.00269780980440879	59.7856536502547
GO:0044325	GO:0044325	transmembrane transporter binding	4/31	152/28171	2.28828686437327e-05	0.000957554190813443	0.00044426310673809	Flna/Actn4/Arrb1/Fhl1	4	0.129032258064516	0.00539561960881758	23.9142614601019
GO:0005544	GO:0005544	calcium-dependent phospholipid binding	3/31	53/28171	2.72290291226572e-05	0.000957554190813443	0.00044426310673809	Anxa5/Anxa6/Anxa2	3	0.0967741935483871	0.00188136736360087	51.438222763238
GO:0001786	GO:0001786	phosphatidylserine binding	3/31	68/28171	5.76047045722405e-05	0.00173637038067753	0.000805599627852386	Anxa5/Anxa6/Anxa2	3	0.0967741935483871	0.00241382982499734	40.0915559772296
GO:0046873	GO:0046873	metal ion transmembrane transporter activity	5/31	430/28171	9.91517817552768e-05	0.00261512824379543	0.00121330469779483	Anxa5/Slc38a3/Anxa6/Anxa2/Slc6a1	5	0.161290322580645	0.0152639238933655	10.5667666916729
GO:0072341	GO:0072341	modified amino acid binding	3/31	92/28171	0.000141788649144447	0.00317942343215195	0.00147511289194378	Anxa5/Anxa6/Anxa2	3	0.0967741935483871	0.00326576976323169	29.632889200561
GO:0005546	GO:0005546	phosphatidylinositol-4,5-bisphosphate binding	3/31	94/28171	0.000151119963679629	0.00317942343215195	0.00147511289194378	Capg/Anxa2/Gsn	3	0.0967741935483871	0.00333676475808456	29.0024021962938
GO:0005543	GO:0005543	phospholipid binding	5/31	480/28171	0.000165751932481855	0.00317942343215195	0.00147511289194378	Anxa5/Capg/Anxa6/Anxa2/Gsn	5	0.161290322580645	0.0170387987646871	9.46606182795699
GO:0005283	GO:0005283	amino acid:sodium symporter activity	2/31	23/28171	0.00029225129166758	0.00491810805285932	0.00228178622557205	Slc38a3/Slc6a1	2	0.0645161290322581	0.000816442440807923	79.0210378681627
GO:1902936	GO:1902936	phosphatidylinositol bisphosphate binding	3/31	119/28171	0.000303011396621664	0.00491810805285932	0.00228178622557205	Capg/Anxa2/Gsn	3	0.0967741935483871	0.00422420219374534	22.9094605584169
GO:0015085	GO:0015085	calcium ion transmembrane transporter activity	3/31	129/28171	0.000383899192423359	0.00578590925723777	0.00268440788687011	Anxa5/Anxa6/Anxa2	3	0.0967741935483871	0.00457917716800966	21.1335333833458
GO:0005416	GO:0005416	amino acid:monoatomic cation symporter activity	2/31	28/28171	0.000435149903461221	0.00612110864202117	0.00283992568574692	Slc38a3/Slc6a1	2	0.0645161290322581	0.00099392992794008	64.9101382488479
GO:0005343	GO:0005343	organic acid:sodium symporter activity	2/31	37/28171	0.000761978218193004	0.00945749435521905	0.00438786218526002	Slc38a3/Slc6a1	2	0.0645161290322581	0.00131340740477796	49.1211857018309
GO:0097718	GO:0097718	disordered domain specific binding	2/31	37/28171	0.000761978218193004	0.00945749435521905	0.00438786218526002	Ezr/Hspa2	2	0.0645161290322581	0.00131340740477796	49.1211857018309
GO:1901981	GO:1901981	phosphatidylinositol phosphate binding	3/31	197/28171	0.00131046215948977	0.0148195519162043	0.00687562149267647	Capg/Anxa2/Gsn	3	0.0967741935483871	0.00699300699300699	13.8387096774194
GO:0016790	GO:0016790	thiolester hydrolase activity	2/31	49/28171	0.00133446202089043	0.0148195519162043	0.00687562149267647	Aldh6a1/Acot11	2	0.0645161290322581	0.00173937737389514	37.0915075707702
GO:0030170	GO:0030170	pyridoxal phosphate binding	2/31	53/28171	0.00155940483975843	0.0162597996648221	0.00754383321939861	Pygb/Psat1	2	0.0645161290322581	0.00188136736360087	34.2921485088253
GO:0070279	GO:0070279	vitamin B6 binding	2/31	54/28171	0.00161827390029035	0.0162597996648221	0.00754383321939861	Pygb/Psat1	2	0.0645161290322581	0.0019168648610273	33.6571087216249
GO:0022853	GO:0022853	active monoatomic ion transmembrane transporter activity	3/31	225/28171	0.0019159169403452	0.0183753852005835	0.00852537203120114	Anxa5/Slc38a3/Slc6a1	3	0.0967741935483871	0.00798693692094707	12.1165591397849
GO:0015370	GO:0015370	solute:sodium symporter activity	2/31	79/28171	0.00342514021683736	0.0314219385109862	0.0145784000075915	Slc38a3/Slc6a1	2	0.0645161290322581	0.00280430229668808	23.0061249489588
GO:0031267	GO:0031267	small GTPase binding	3/31	290/28171	0.00392102664341118	0.0330934648703904	0.0153539148563048	Anxa2/Flna/Tnpo1	3	0.0967741935483871	0.0102942742536651	9.4007786429366
GO:0035091	GO:0035091	phosphatidylinositol binding	3/31	290/28171	0.00392102664341118	0.0330934648703904	0.0153539148563048	Capg/Anxa2/Gsn	3	0.0967741935483871	0.0102942742536651	9.4007786429366
GO:0015171	GO:0015171	amino acid transmembrane transporter activity	2/31	88/28171	0.00422949086731793	0.0343239451155417	0.0159248036704683	Slc38a3/Slc6a1	2	0.0645161290322581	0.00312377977352597	20.6532258064516
GO:0050839	GO:0050839	cell adhesion molecule binding	3/31	305/28171	0.00451338563792888	0.035271272948259	0.0163643221959995	Ctnna1/Msn/Ezr	3	0.0967741935483871	0.0108267367150616	8.93844526705447
GO:0051020	GO:0051020	GTPase binding	3/31	329/28171	0.00556913379874359	0.0410148379780957	0.0190290842203188	Anxa2/Flna/Tnpo1	3	0.0967741935483871	0.0116786766532959	8.2864006275125
GO:0051117	GO:0051117	ATPase binding	2/31	102/28171	0.00563711043300841	0.0410148379780957	0.0190290842203188	S100a1/Ezr	2	0.0645161290322581	0.00362074473749601	17.8184693232132
GO:0015294	GO:0015294	solute:monoatomic cation symporter activity	2/31	108/28171	0.00629744748581752	0.0442920473169166	0.0205495654800361	Slc38a3/Slc6a1	2	0.0645161290322581	0.0038337297220546	16.8285543608124
GO:0005262	GO:0005262	calcium channel activity	2/31	111/28171	0.00664024257456443	0.0451964897817127	0.0209691870775719	Anxa6/Anxa2	2	0.0645161290322581	0.00394022221433389	16.373728567277
GO:0022804	GO:0022804	active transmembrane transporter activity	3/31	414/28171	0.0104406801883601	0.054198462596819	0.025145707266172	Anxa5/Slc38a3/Slc6a1	3	0.0967741935483871	0.0146959639345426	6.58508648901356
GO:0019842	GO:0019842	vitamin binding	2/31	141/28171	0.0105180961518551	0.054198462596819	0.025145707266172	Pygb/Psat1	2	0.0645161290322581	0.00500514713712683	12.8899565316861
GO:0015180	GO:0015180	L-alanine transmembrane transporter activity	1/31	10/28171	0.0109516328295937	0.054198462596819	0.025145707266172	Slc38a3	1	0.032258064516129	0.000354974974264314	90.8741935483871
GO:0031628	GO:0031628	opioid receptor binding	1/31	10/28171	0.0109516328295937	0.054198462596819	0.025145707266172	Flna	1	0.032258064516129	0.000354974974264314	90.8741935483871
GO:0035374	GO:0035374	chondroitin sulfate binding	1/31	10/28171	0.0109516328295937	0.054198462596819	0.025145707266172	Anxa6	1	0.032258064516129	0.000354974974264314	90.8741935483871
GO:0045159	GO:0045159	myosin II binding	1/31	10/28171	0.0109516328295937	0.054198462596819	0.025145707266172	Gsn	1	0.032258064516129	0.000354974974264314	90.8741935483871
GO:0015293	GO:0015293	symporter activity	2/31	146/28171	0.0112417196040371	0.054198462596819	0.025145707266172	Slc38a3/Slc6a1	2	0.0645161290322581	0.00518263462425899	12.4485196641626
GO:0005388	GO:0005388	P-type calcium transporter activity	1/31	11/28171	0.0120403903091678	0.054198462596819	0.025145707266172	Anxa5	1	0.032258064516129	0.000390472471690746	82.6129032258064
GO:0015173	GO:0015173	aromatic amino acid transmembrane transporter activity	1/31	11/28171	0.0120403903091678	0.054198462596819	0.025145707266172	Slc38a3	1	0.032258064516129	0.000390472471690746	82.6129032258064
GO:0050786	GO:0050786	RAGE receptor binding	1/31	11/28171	0.0120403903091678	0.054198462596819	0.025145707266172	S100a4	1	0.032258064516129	0.000390472471690746	82.6129032258064
GO:1990763	GO:1990763	arrestin family protein binding	1/31	11/28171	0.0120403903091678	0.054198462596819	0.025145707266172	Arrb1	1	0.032258064516129	0.000390472471690746	82.6129032258064
GO:0016922	GO:0016922	nuclear receptor binding	2/31	157/28171	0.0129088026818322	0.054198462596819	0.025145707266172	Actn4/Arrb1	2	0.0645161290322581	0.00557310709594974	11.5763303883296
GO:0033218	GO:0033218	amide binding	3/31	450/28171	0.0130640962620797	0.054198462596819	0.025145707266172	Anxa5/Acadm/Tnpo1	3	0.0967741935483871	0.0159738738418941	6.05827956989247
GO:0015081	GO:0015081	sodium ion transmembrane transporter activity	2/31	158/28171	0.0130654114816739	0.054198462596819	0.025145707266172	Slc38a3/Slc6a1	2	0.0645161290322581	0.00560860459337617	11.5030624744794
GO:0001882	GO:0001882	nucleoside binding	1/31	12/28171	0.0131279878908587	0.054198462596819	0.025145707266172	Actn4	1	0.032258064516129	0.000425969969117177	75.7284946236559
GO:0003841	GO:0003841	1-acylglycerol-3-phosphate O-acyltransferase activity	1/31	12/28171	0.0131279878908587	0.054198462596819	0.025145707266172	Agpat5	1	0.032258064516129	0.000425969969117177	75.7284946236559
GO:0003995	GO:0003995	acyl-CoA dehydrogenase activity	1/31	12/28171	0.0131279878908587	0.054198462596819	0.025145707266172	Acadm	1	0.032258064516129	0.000425969969117177	75.7284946236559
GO:0016846	GO:0016846	carbon-sulfur lyase activity	1/31	12/28171	0.0131279878908587	0.054198462596819	0.025145707266172	Glo1	1	0.032258064516129	0.000425969969117177	75.7284946236559
GO:0035612	GO:0035612	AP-2 adaptor complex binding	1/31	12/28171	0.0131279878908587	0.054198462596819	0.025145707266172	Arrb1	1	0.032258064516129	0.000425969969117177	75.7284946236559
GO:0052890	GO:0052890	oxidoreductase activity, acting on the CH-CH group of donors, with a flavin as acceptor	1/31	12/28171	0.0131279878908587	0.054198462596819	0.025145707266172	Acadm	1	0.032258064516129	0.000425969969117177	75.7284946236559
GO:0017166	GO:0017166	vinculin binding	1/31	13/28171	0.0142144267692061	0.054198462596819	0.025145707266172	Ctnna1	1	0.032258064516129	0.000461467466543609	69.9032258064516
GO:0055102	GO:0055102	lipase inhibitor activity	1/31	13/28171	0.0142144267692061	0.054198462596819	0.025145707266172	Anxa2	1	0.032258064516129	0.000461467466543609	69.9032258064516
GO:0140161	GO:0140161	monocarboxylate:sodium symporter activity	1/31	13/28171	0.0142144267692061	0.054198462596819	0.025145707266172	Slc6a1	1	0.032258064516129	0.000461467466543609	69.9032258064516
GO:0046943	GO:0046943	carboxylic acid transmembrane transporter activity	2/31	171/28171	0.0151765625327758	0.054198462596819	0.025145707266172	Slc38a3/Slc6a1	2	0.0645161290322581	0.00607007205991978	10.6285606489342
GO:0005523	GO:0005523	tropomyosin binding	1/31	14/28171	0.0152997081375618	0.054198462596819	0.025145707266172	S100a6	1	0.032258064516129	0.00049696496397004	64.9101382488479
GO:0015385	GO:0015385	sodium:proton antiporter activity	1/31	14/28171	0.0152997081375618	0.054198462596819	0.025145707266172	Slc38a3	1	0.032258064516129	0.00049696496397004	64.9101382488479
GO:1901474	GO:1901474	azole transmembrane transporter activity	1/31	14/28171	0.0152997081375618	0.054198462596819	0.025145707266172	Slc38a3	1	0.032258064516129	0.00049696496397004	64.9101382488479
GO:0005342	GO:0005342	organic acid transmembrane transporter activity	2/31	172/28171	0.0153446802750185	0.054198462596819	0.025145707266172	Slc38a3/Slc6a1	2	0.0645161290322581	0.00610556955734621	10.5667666916729
GO:0034236	GO:0034236	protein kinase A catalytic subunit binding	1/31	15/28171	0.0163838331880903	0.054198462596819	0.025145707266172	Ezr	1	0.032258064516129	0.000532462461396472	60.5827956989247
GO:0045295	GO:0045295	gamma-catenin binding	1/31	15/28171	0.0163838331880903	0.054198462596819	0.025145707266172	Ctnna1	1	0.032258064516129	0.000532462461396472	60.5827956989247
GO:0102991	GO:0102991	myristoyl-CoA hydrolase activity	1/31	15/28171	0.0163838331880903	0.054198462596819	0.025145707266172	Acot11	1	0.032258064516129	0.000532462461396472	60.5827956989247
GO:0001972	GO:0001972	retinoic acid binding	1/31	16/28171	0.0174668031117711	0.054198462596819	0.025145707266172	Fabp5	1	0.032258064516129	0.000567959958822903	56.7963709677419
GO:0015355	GO:0015355	secondary active monocarboxylate transmembrane transporter activity	1/31	16/28171	0.0174668031117711	0.054198462596819	0.025145707266172	Slc6a1	1	0.032258064516129	0.000567959958822903	56.7963709677419
GO:0015378	GO:0015378	sodium:chloride symporter activity	1/31	16/28171	0.0174668031117711	0.054198462596819	0.025145707266172	Slc6a1	1	0.032258064516129	0.000567959958822903	56.7963709677419
GO:0022858	GO:0022858	alanine transmembrane transporter activity	1/31	16/28171	0.0174668031117711	0.054198462596819	0.025145707266172	Slc38a3	1	0.032258064516129	0.000567959958822903	56.7963709677419
GO:0034987	GO:0034987	immunoglobulin receptor binding	1/31	16/28171	0.0174668031117711	0.054198462596819	0.025145707266172	Flna	1	0.032258064516129	0.000567959958822903	56.7963709677419
GO:0042171	GO:0042171	lysophosphatidic acid acyltransferase activity	1/31	16/28171	0.0174668031117711	0.054198462596819	0.025145707266172	Agpat5	1	0.032258064516129	0.000567959958822903	56.7963709677419
GO:0005159	GO:0005159	insulin-like growth factor receptor binding	1/31	17/28171	0.0185486190984006	0.0567211395617756	0.0263161186293097	Arrb1	1	0.032258064516129	0.000603457456249334	53.4554079696395
GO:0015373	GO:0015373	monoatomic anion:sodium symporter activity	1/31	18/28171	0.0196292823365882	0.0567366927810975	0.0263233346402697	Slc6a1	1	0.032258064516129	0.000638954953675766	50.4856630824373
GO:0016290	GO:0016290	palmitoyl-CoA hydrolase activity	1/31	18/28171	0.0196292823365882	0.0567366927810975	0.0263233346402697	Acot11	1	0.032258064516129	0.000638954953675766	50.4856630824373
GO:0050811	GO:0050811	GABA receptor binding	1/31	18/28171	0.0196292823365882	0.0567366927810975	0.0263233346402697	Clptm1	1	0.032258064516129	0.000638954953675766	50.4856630824373
GO:0061608	GO:0061608	nuclear import signal receptor activity	1/31	18/28171	0.0196292823365882	0.0567366927810975	0.0263233346402697	Tnpo1	1	0.032258064516129	0.000638954953675766	50.4856630824373
GO:0005324	GO:0005324	long-chain fatty acid transporter activity	1/31	19/28171	0.0207087940137654	0.0574636221464245	0.0266605979526938	Fabp5	1	0.032258064516129	0.000674452451102197	47.8285229202037
GO:0015174	GO:0015174	basic amino acid transmembrane transporter activity	1/31	19/28171	0.0207087940137654	0.0574636221464245	0.0266605979526938	Slc38a3	1	0.032258064516129	0.000674452451102197	47.8285229202037
GO:0071617	GO:0071617	lysophospholipid acyltransferase activity	1/31	19/28171	0.0207087940137654	0.0574636221464245	0.0266605979526938	Agpat5	1	0.032258064516129	0.000674452451102197	47.8285229202037
GO:0004866	GO:0004866	endopeptidase inhibitor activity	2/31	205/28171	0.0213348528027516	0.0574636221464245	0.0266605979526938	Anxa2/Arrb1	2	0.0645161290322581	0.00727698697241844	8.86577498033045
GO:0016411	GO:0016411	acylglycerol O-acyltransferase activity	1/31	20/28171	0.0217871553161799	0.0574636221464245	0.0266605979526938	Agpat5	1	0.032258064516129	0.000709949948528629	45.4370967741935
GO:0031434	GO:0031434	mitogen-activated protein kinase kinase binding	1/31	20/28171	0.0217871553161799	0.0574636221464245	0.0266605979526938	Arrb1	1	0.032258064516129	0.000709949948528629	45.4370967741935
GO:0035615	GO:0035615	clathrin adaptor activity	1/31	20/28171	0.0217871553161799	0.0574636221464245	0.0266605979526938	Arrb1	1	0.032258064516129	0.000709949948528629	45.4370967741935
GO:0140312	GO:0140312	cargo adaptor activity	1/31	21/28171	0.0228643674289004	0.05864709556605	0.0272096776634704	Arrb1	1	0.032258064516129	0.00074544744595506	43.2734254992319
GO:0030414	GO:0030414	peptidase inhibitor activity	2/31	217/28171	0.0237184813665494	0.05864709556605	0.0272096776634704	Anxa2/Arrb1	2	0.0645161290322581	0.00770295694153562	8.37550170952876
GO:0015377	GO:0015377	chloride:monoatomic cation symporter activity	1/31	22/28171	0.0239404315358173	0.05864709556605	0.0272096776634704	Slc6a1	1	0.032258064516129	0.000780944943381492	41.3064516129032
GO:0048156	GO:0048156	tau protein binding	1/31	22/28171	0.0239404315358173	0.05864709556605	0.0272096776634704	Hspa2	1	0.032258064516129	0.000780944943381492	41.3064516129032
GO:0061135	GO:0061135	endopeptidase regulator activity	2/31	221/28171	0.0245364397734856	0.05864709556605	0.0272096776634704	Anxa2/Arrb1	2	0.0645161290322581	0.00784494693124135	8.22390891840607
GO:0000062	GO:0000062	fatty-acyl-CoA binding	1/31	23/28171	0.0250153488196422	0.05864709556605	0.0272096776634704	Acadm	1	0.032258064516129	0.000816442440807923	39.5105189340813
GO:0008139	GO:0008139	nuclear localization sequence binding	1/31	23/28171	0.0250153488196422	0.05864709556605	0.0272096776634704	Tnpo1	1	0.032258064516129	0.000816442440807923	39.5105189340813
GO:0031690	GO:0031690	adrenergic receptor binding	1/31	23/28171	0.0250153488196422	0.05864709556605	0.0272096776634704	Arrb1	1	0.032258064516129	0.000816442440807923	39.5105189340813
GO:0051139	GO:0051139	metal cation:proton antiporter activity	1/31	23/28171	0.0250153488196422	0.05864709556605	0.0272096776634704	Slc38a3	1	0.032258064516129	0.000816442440807923	39.5105189340813
GO:0140662	GO:0140662	ATP-dependent protein folding chaperone	1/31	23/28171	0.0250153488196422	0.05864709556605	0.0272096776634704	Hspa2	1	0.032258064516129	0.000816442440807923	39.5105189340813
GO:1901567	GO:1901567	fatty acid derivative binding	1/31	24/28171	0.0260891204619111	0.0603276710807357	0.0279893909229655	Acadm	1	0.032258064516129	0.000851939938234354	37.864247311828
GO:0008483	GO:0008483	transaminase activity	1/31	25/28171	0.0271617476429853	0.0603276710807357	0.0279893909229655	Psat1	1	0.032258064516129	0.000887437435660786	36.3496774193548
GO:0015296	GO:0015296	monoatomic anion:monoatomic cation symporter activity	1/31	25/28171	0.0271617476429853	0.0603276710807357	0.0279893909229655	Slc6a1	1	0.032258064516129	0.000887437435660786	36.3496774193548
GO:0034237	GO:0034237	protein kinase A regulatory subunit binding	1/31	25/28171	0.0271617476429853	0.0603276710807357	0.0279893909229655	Ezr	1	0.032258064516129	0.000887437435660786	36.3496774193548
GO:0051787	GO:0051787	misfolded protein binding	1/31	25/28171	0.0271617476429853	0.0603276710807357	0.0279893909229655	Hspa2	1	0.032258064516129	0.000887437435660786	36.3496774193548
GO:0008514	GO:0008514	organic anion transmembrane transporter activity	2/31	238/28171	0.0281399871718357	0.060787876075229	0.0282029058368486	Slc38a3/Slc6a1	2	0.0645161290322581	0.00844840438749068	7.63648685280564
GO:0016769	GO:0016769	transferase activity, transferring nitrogenous groups	1/31	26/28171	0.0282332315420495	0.060787876075229	0.0282029058368486	Psat1	1	0.032258064516129	0.000922934933087217	34.9516129032258
GO:0120227	GO:0120227	acyl-CoA binding	1/31	26/28171	0.0282332315420495	0.060787876075229	0.0282029058368486	Acadm	1	0.032258064516129	0.000922934933087217	34.9516129032258
GO:0047617	GO:0047617	acyl-CoA hydrolase activity	1/31	28/28171	0.030372774205031	0.0640865535726155	0.029733347379662	Acot11	1	0.032258064516129	0.00099392992794008	32.455069124424
GO:0140142	GO:0140142	nucleocytoplasmic carrier activity	1/31	28/28171	0.030372774205031	0.0640865535726155	0.029733347379662	Tnpo1	1	0.032258064516129	0.00099392992794008	32.455069124424
GO:0015662	GO:0015662	P-type ion transporter activity	1/31	30/28171	0.0325077578609035	0.0679122466203034	0.0315083010011884	Anxa5	1	0.032258064516129	0.00106492492279294	30.2913978494624
GO:0015291	GO:0015291	secondary active transmembrane transporter activity	2/31	262/28171	0.0335655541897861	0.0681155535798338	0.0316026265049865	Slc38a3/Slc6a1	2	0.0645161290322581	0.00930034432572504	6.93696133957153
GO:0016289	GO:0016289	CoA hydrolase activity	1/31	31/28171	0.0335735429966953	0.0681155535798338	0.0316026265049865	Acot11	1	0.032258064516129	0.00110042242021937	29.3142559833507
GO:0051861	GO:0051861	glycolipid binding	1/31	31/28171	0.0335735429966953	0.0681155535798338	0.0316026265049865	Hspa2	1	0.032258064516129	0.00110042242021937	29.3142559833507
GO:0003713	GO:0003713	transcription coactivator activity	2/31	266/28171	0.0345069190261982	0.0693424753764554	0.0321718643552524	Actn4/Arrb1	2	0.0645161290322581	0.00944233431543076	6.83264613145768
GO:0140358	GO:0140358	P-type transmembrane transporter activity	1/31	33/28171	0.0357017057448121	0.0710666029448619	0.0329717838556855	Anxa5	1	0.032258064516129	0.00117141741507224	27.5376344086022
GO:0042974	GO:0042974	nuclear retinoic acid receptor binding	1/31	34/28171	0.0367640856979686	0.0721019700173316	0.0334521487234315	Actn4	1	0.032258064516129	0.00120691491249867	26.7277039848197
GO:0061134	GO:0061134	peptidase regulator activity	2/31	276/28171	0.036905273752947	0.0721019700173316	0.0334521487234315	Anxa2/Arrb1	2	0.0645161290322581	0.00979730928969508	6.58508648901356
GO:0005501	GO:0005501	retinoid binding	1/31	35/28171	0.0378253329291358	0.0725558658913423	0.0336627364823888	Fabp5	1	0.032258064516129	0.0012424124099251	25.9640552995392
GO:0043027	GO:0043027	cysteine-type endopeptidase inhibitor activity involved in apoptotic process	1/31	35/28171	0.0378253329291358	0.0725558658913423	0.0336627364823888	Arrb1	1	0.032258064516129	0.0012424124099251	25.9640552995392
GO:0140828	GO:0140828	metal cation:monoatomic cation antiporter activity	1/31	36/28171	0.0388854486058205	0.07391738428674	0.0342944212455316	Slc38a3	1	0.032258064516129	0.00127790990735153	25.2428315412186
GO:0019840	GO:0019840	isoprenoid binding	1/31	38/28171	0.0410022899599547	0.0767929164209289	0.03562854191642	Fabp5	1	0.032258064516129	0.00134890490220439	23.9142614601019
GO:1901681	GO:1901681	sulfur compound binding	2/31	293/28171	0.0411260642443837	0.0767929164209289	0.03562854191642	Acadm/Anxa6	2	0.0645161290322581	0.0104007667459444	6.20301662446328
GO:0043548	GO:0043548	phosphatidylinositol 3-kinase binding	1/31	42/28171	0.0452224452558382	0.0837011925349286	0.0388336787515508	Gsn	1	0.032258064516129	0.00149089489191012	21.636712749616
GO:0005261	GO:0005261	monoatomic cation channel activity	2/31	316/28171	0.047112448402064	0.0864411009811782	0.040104875985281	Anxa6/Anxa2	2	0.0645161290322581	0.0112172091867523	5.75153123723969
GO:0005048	GO:0005048	signal sequence binding	1/31	45/28171	0.0483757618084089	0.0872417584749938	0.0404763459125688	Tnpo1	1	0.032258064516129	0.00159738738418941	20.1942652329749
GO:0042887	GO:0042887	amide transmembrane transporter activity	1/31	45/28171	0.0483757618084089	0.0872417584749938	0.0404763459125688	Slc38a3	1	0.032258064516129	0.00159738738418941	20.1942652329749
GO:0015175	GO:0015175	neutral L-amino acid transmembrane transporter activity	1/31	46/28171	0.0494246258980038	0.0883779327498203	0.041003480896649	Slc38a3	1	0.032258064516129	0.00163288488161585	19.7552594670407
GO:0001664	GO:0001664	G protein-coupled receptor binding	2/31	328/28171	0.0503562245491127	0.0892870872257377	0.0414252886604819	Flna/Arrb1	2	0.0645161290322581	0.0116431791558695	5.54110936270653
GO:0015485	GO:0015485	cholesterol binding	1/31	48/28171	0.0515189988657426	0.0905875730055974	0.0420286569694216	Anxa6	1	0.032258064516129	0.00170387987646871	18.932123655914
GO:0030331	GO:0030331	nuclear estrogen receptor binding	1/31	50/28171	0.0536089059033796	0.0934832987240752	0.043372146576897	Arrb1	1	0.032258064516129	0.00177487487132157	18.1748387096774
GO:0015459	GO:0015459	potassium channel regulator activity	1/31	51/28171	0.054652187576044	0.0937529396629697	0.0434972481349772	Flna	1	0.032258064516129	0.001810372368748	17.8184693232132
GO:0017046	GO:0017046	peptide hormone binding	1/31	51/28171	0.054652187576044	0.0937529396629697	0.0434972481349772	Anxa5	1	0.032258064516129	0.001810372368748	17.8184693232132
GO:0030374	GO:0030374	nuclear receptor coactivator activity	1/31	52/28171	0.0556943562170518	0.0947702351757897	0.0439692285924093	Actn4	1	0.032258064516129	0.00184586986617443	17.4758064516129
GO:0008374	GO:0008374	O-acyltransferase activity	1/31	53/28171	0.0567354129743074	0.0957693771006309	0.0444327865819839	Agpat5	1	0.032258064516129	0.00188136736360087	17.1460742544127
GO:0042277	GO:0042277	peptide binding	2/31	361/28171	0.0596778465429928	0.0971442756811743	0.0450706791636279	Anxa5/Tnpo1	2	0.0645161290322581	0.0128145965709417	5.03458136002145
GO:0016620	GO:0016620	oxidoreductase activity, acting on the aldehyde or oxo group of donors, NAD or NADP as acceptor	1/31	56/28171	0.0598519234054629	0.0971442756811743	0.0450706791636279	Aldh6a1	1	0.032258064516129	0.00198785985588016	16.227534562212
GO:0032934	GO:0032934	sterol binding	1/31	56/28171	0.0598519234054629	0.0971442756811743	0.0450706791636279	Anxa6	1	0.032258064516129	0.00198785985588016	16.227534562212
GO:0044183	GO:0044183	protein folding chaperone	1/31	56/28171	0.0598519234054629	0.0971442756811743	0.0450706791636279	Hspa2	1	0.032258064516129	0.00198785985588016	16.227534562212
GO:0051018	GO:0051018	protein kinase A binding	1/31	56/28171	0.0598519234054629	0.0971442756811743	0.0450706791636279	Ezr	1	0.032258064516129	0.00198785985588016	16.227534562212
GO:0019829	GO:0019829	ATPase-coupled monoatomic cation transmembrane transporter activity	1/31	57/28171	0.0608885440839061	0.0980723877992686	0.0455012824411673	Anxa5	1	0.032258064516129	0.00202335735330659	15.9428409734012
GO:0050840	GO:0050840	extracellular matrix binding	1/31	58/28171	0.0619240586009935	0.0989846694303759	0.0459245410677224	Anxa2	1	0.032258064516129	0.00205885485073302	15.6679644048943
GO:0061629	GO:0061629	RNA polymerase II-specific DNA-binding transcription factor binding	2/31	382/28171	0.0658985831716312	0.101734462981442	0.0472003245561192	Actn4/Arrb1	2	0.0645161290322581	0.0135600440168968	4.75781118054383
GO:0005080	GO:0005080	protein kinase C binding	1/31	62/28171	0.0660550778599883	0.101734462981442	0.0472003245561192	Flna	1	0.032258064516129	0.00220084484043875	14.6571279916753
GO:0005504	GO:0005504	fatty acid binding	1/31	62/28171	0.0660550778599883	0.101734462981442	0.0472003245561192	Fabp5	1	0.032258064516129	0.00220084484043875	14.6571279916753
GO:0016627	GO:0016627	oxidoreductase activity, acting on the CH-CH group of donors	1/31	62/28171	0.0660550778599883	0.101734462981442	0.0472003245561192	Acadm	1	0.032258064516129	0.00220084484043875	14.6571279916753
GO:0043028	GO:0043028	cysteine-type endopeptidase regulator activity involved in apoptotic process	1/31	62/28171	0.0660550778599883	0.101734462981442	0.0472003245561192	Arrb1	1	0.032258064516129	0.00220084484043875	14.6571279916753
GO:0045309	GO:0045309	protein phosphorylated amino acid binding	1/31	63/28171	0.067085078663515	0.102572113028998	0.0475889574043241	Arrb1	1	0.032258064516129	0.00223634233786518	14.4244751664106
GO:0004857	GO:0004857	enzyme inhibitor activity	2/31	392/28171	0.0689352619388718	0.104206544994694	0.0483472620828465	Anxa2/Arrb1	2	0.0645161290322581	0.0139150189911611	4.63643844634628
GO:0051287	GO:0051287	NAD binding	1/31	65/28171	0.0691417834088019	0.104206544994694	0.0483472620828465	Idh2	1	0.032258064516129	0.00230733733271804	13.9806451612903
GO:0008028	GO:0008028	monocarboxylic acid transmembrane transporter activity	1/31	67/28171	0.0711940998944791	0.106538688494575	0.049429274282841	Slc6a1	1	0.032258064516129	0.00237833232757091	13.5633124699085
GO:0016903	GO:0016903	oxidoreductase activity, acting on the aldehyde or oxo group of donors	1/31	68/28171	0.072218615369261	0.107310759457141	0.0497874813146128	Aldh6a1	1	0.032258064516129	0.00241382982499734	13.3638519924099
GO:0015179	GO:0015179	L-amino acid transmembrane transporter activity	1/31	70/28171	0.0742643664314423	0.108067457358857	0.0501385559210463	Slc38a3	1	0.032258064516129	0.0024848248198502	12.9820276497696
GO:0030276	GO:0030276	clathrin binding	1/31	70/28171	0.0742643664314423	0.108067457358857	0.0501385559210463	Arrb1	1	0.032258064516129	0.0024848248198502	12.9820276497696
GO:0045296	GO:0045296	cadherin binding	1/31	70/28171	0.0742643664314423	0.108067457358857	0.0501385559210463	Ctnna1	1	0.032258064516129	0.0024848248198502	12.9820276497696
GO:0005200	GO:0005200	structural constituent of cytoskeleton	1/31	72/28171	0.0763057518289603	0.110277490656922	0.0511639143481853	Actn4	1	0.032258064516129	0.00255581981470306	12.6214157706093
GO:0017022	GO:0017022	myosin binding	1/31	76/28171	0.0803754616380289	0.11468707437314	0.0532097676063956	Gsn	1	0.032258064516129	0.00269780980440879	11.9571307300509
GO:0005216	GO:0005216	monoatomic ion channel activity	2/31	431/28171	0.0812078475888923	0.11468707437314	0.0532097676063956	Anxa6/Anxa2	2	0.0645161290322581	0.0152994213907919	4.21689993263977
GO:0030695	GO:0030695	GTPase regulator activity	2/31	432/28171	0.0815310955259288	0.11468707437314	0.0532097676063956	Iqsec1/Arrb1	2	0.0645161290322581	0.0153349188882184	4.20713859020311
GO:0060589	GO:0060589	nucleoside-triphosphatase regulator activity	2/31	432/28171	0.0815310955259288	0.11468707437314	0.0532097676063956	Iqsec1/Arrb1	2	0.0645161290322581	0.0153349188882184	4.20713859020311
GO:0004869	GO:0004869	cysteine-type endopeptidase inhibitor activity	1/31	78/28171	0.082403804008771	0.11514703738974	0.0534231702531593	Arrb1	1	0.032258064516129	0.00276880479926165	11.6505376344086
GO:0030971	GO:0030971	receptor tyrosine kinase binding	1/31	79/28171	0.0834163509804622	0.115795066163668	0.0537238271550068	Anxa5	1	0.032258064516129	0.00280430229668808	11.5030624744794
GO:0003725	GO:0003725	double-stranded RNA binding	1/31	82/28171	0.0864475084465581	0.11921845936094	0.0553121313073953	Msn	1	0.032258064516129	0.00291079478896738	11.0822187254131
GO:0046332	GO:0046332	SMAD binding	1/31	85/28171	0.0894689641466536	0.122584100226909	0.0568736409134572	Flna	1	0.032258064516129	0.00301728728124667	10.6910815939279
GO:0042562	GO:0042562	hormone binding	1/31	87/28171	0.0914778929052908	0.123502771198344	0.0572998639134248	Anxa5	1	0.032258064516129	0.00308828227609954	10.4453096032629
GO:0043178	GO:0043178	alcohol binding	1/31	88/28171	0.0924807481011297	0.123502771198344	0.0572998639134248	Anxa6	1	0.032258064516129	0.00312377977352597	10.3266129032258
GO:0051082	GO:0051082	unfolded protein binding	1/31	88/28171	0.0924807481011297	0.123502771198344	0.0572998639134248	Hspa2	1	0.032258064516129	0.00312377977352597	10.3266129032258
GO:0140104	GO:0140104	molecular carrier activity	1/31	88/28171	0.0924807481011297	0.123502771198344	0.0572998639134248	Tnpo1	1	0.032258064516129	0.00312377977352597	10.3266129032258
GO:0050660	GO:0050660	flavin adenine dinucleotide binding	1/31	90/28171	0.0944832456630352	0.125383426634594	0.0581724054727724	Acadm	1	0.032258064516129	0.00319477476837883	10.0971326164875
GO:0033293	GO:0033293	monocarboxylic acid binding	1/31	91/28171	0.0954828902406661	0.125918061504878	0.0584204525814602	Fabp5	1	0.032258064516129	0.00323027226580526	9.98617511520737
GO:0015267	GO:0015267	channel activity	2/31	483/28171	0.0985355448405971	0.128339505934358	0.0595438964923686	Anxa6/Anxa2	2	0.0645161290322581	0.0171452912569664	3.7629065651506
GO:0022803	GO:0022803	passive transmembrane transporter activity	2/31	483/28171	0.0985355448405971	0.128339505934358	0.0595438964923686	Anxa6/Anxa2	2	0.0645161290322581	0.0171452912569664	3.7629065651506
GO:0003712	GO:0003712	transcription coregulator activity	2/31	489/28171	0.100599094949906	0.130223368309387	0.0604179259305214	Actn4/Arrb1	2	0.0645161290322581	0.017358276241525	3.71673593244937
GO:0015297	GO:0015297	antiporter activity	1/31	97/28171	0.101458368350701	0.130534851963402	0.0605624406714713	Slc38a3	1	0.032258064516129	0.00344325725036385	9.36847356168939
GO:0008013	GO:0008013	beta-catenin binding	1/31	99/28171	0.103441691509144	0.132279981263208	0.0613721040532718	Ctnna1	1	0.032258064516129	0.00351425224521671	9.17921146953405
GO:0042626	GO:0042626	ATPase-coupled transmembrane transporter activity	1/31	110/28171	0.114274470048135	0.145252489037087	0.067390778151405	Anxa5	1	0.032258064516129	0.00390472471690746	8.26129032258065
GO:0051219	GO:0051219	phosphoprotein binding	1/31	111/28171	0.115252963025167	0.145619013163534	0.0675608292552193	Arrb1	1	0.032258064516129	0.00394022221433389	8.18686428363848
GO:0031490	GO:0031490	chromatin DNA binding	1/31	115/28171	0.119156484304216	0.149654870167795	0.0694332897261411	Actn4	1	0.032258064516129	0.00408221220403962	7.90210378681627
GO:0004867	GO:0004867	serine-type endopeptidase inhibitor activity	1/31	119/28171	0.123043336359255	0.153021213784652	0.0709951253777631	Anxa2	1	0.032258064516129	0.00422420219374534	7.63648685280564
GO:0005496	GO:0005496	steroid binding	1/31	120/28171	0.124012452877609	0.153021213784652	0.0709951253777631	Anxa6	1	0.032258064516129	0.00425969969117177	7.57284946236559
GO:0015108	GO:0015108	chloride transmembrane transporter activity	1/31	120/28171	0.124012452877609	0.153021213784652	0.0709951253777631	Slc6a1	1	0.032258064516129	0.00425969969117177	7.57284946236559
GO:0015078	GO:0015078	proton transmembrane transporter activity	1/31	124/28171	0.127878565148168	0.156874286315486	0.0727827818774765	Slc38a3	1	0.032258064516129	0.0044016896808775	7.32856399583767
GO:0051087	GO:0051087	chaperone binding	1/31	127/28171	0.130767307801752	0.158574149115918	0.0735714435908225	Hspa2	1	0.032258064516129	0.00450818217315679	7.15544831089662
GO:1990782	GO:1990782	protein tyrosine kinase binding	1/31	127/28171	0.130767307801752	0.158574149115918	0.0735714435908225	Anxa5	1	0.032258064516129	0.00450818217315679	7.15544831089662
GO:0015276	GO:0015276	ligand-gated monoatomic ion channel activity	1/31	137/28171	0.14032972776358	0.169197557474945	0.0785002386887998	Anxa6	1	0.032258064516129	0.00486315714742111	6.63315281375088
GO:0099106	GO:0099106	ion channel regulator activity	1/31	138/28171	0.141280351236482	0.169375875630101	0.0785829704844068	Flna	1	0.032258064516129	0.00489865464484754	6.58508648901356
GO:0008509	GO:0008509	monoatomic anion transmembrane transporter activity	1/31	140/28171	0.143178547256268	0.169722884668947	0.0787439674443106	Slc6a1	1	0.032258064516129	0.0049696496397004	6.49101382488479
GO:0022834	GO:0022834	ligand-gated channel activity	1/31	140/28171	0.143178547256268	0.169722884668947	0.0787439674443106	Anxa6	1	0.032258064516129	0.0049696496397004	6.49101382488479
GO:0015103	GO:0015103	inorganic anion transmembrane transporter activity	1/31	142/28171	0.145072682385818	0.171007463594456	0.079339955671162	Slc6a1	1	0.032258064516129	0.00504064463455326	6.39959109495684
GO:0031072	GO:0031072	heat shock protein binding	1/31	146/28171	0.148848803552013	0.173657995471076	0.0805696861003246	Hspa2	1	0.032258064516129	0.00518263462425899	6.22425983208131
GO:0016247	GO:0016247	channel regulator activity	1/31	147/28171	0.149790308889743	0.173657995471076	0.0805696861003246	Flna	1	0.032258064516129	0.00521813212168542	6.18191792846171
GO:0016616	GO:0016616	oxidoreductase activity, acting on the CH-OH group of donors, NAD or NADP as acceptor	1/31	147/28171	0.149790308889743	0.173657995471076	0.0805696861003246	Idh2	1	0.032258064516129	0.00521813212168542	6.18191792846171
GO:0015399	GO:0015399	primary active transmembrane transporter activity	1/31	150/28171	0.152608781723146	0.175958759254556	0.0816371394895172	Anxa5	1	0.032258064516129	0.00532462461396472	6.05827956989247
GO:0016614	GO:0016614	oxidoreductase activity, acting on CH-OH group of donors	1/31	156/28171	0.158218626742916	0.181435490449757	0.0841781023288969	Idh2	1	0.032258064516129	0.0055376095985233	5.8252688172043
GO:0052689	GO:0052689	carboxylic ester hydrolase activity	1/31	165/28171	0.166566062138324	0.189975346546953	0.0881402206478754	Acot11	1	0.032258064516129	0.00585708707536119	5.50752688172043
GO:0016853	GO:0016853	isomerase activity	1/31	169/28171	0.170250267704553	0.193133368202477	0.0896054040550279	Acadm	1	0.032258064516129	0.00599907706506691	5.37717121588089
GO:0005319	GO:0005319	lipid transporter activity	1/31	176/28171	0.176659737033105	0.199332644459814	0.0924815960826274	Fabp5	1	0.032258064516129	0.00624755954705193	5.1633064516129
GO:0002020	GO:0002020	protease binding	1/31	192/28171	0.191130545570121	0.213378545583574	0.0989982775718253	Anxa2	1	0.032258064516129	0.00681551950587484	4.73303091397849
GO:0016758	GO:0016758	hexosyltransferase activity	1/31	192/28171	0.191130545570121	0.213378545583574	0.0989982775718253	Pygb	1	0.032258064516129	0.00681551950587484	4.73303091397849
GO:0016829	GO:0016829	lyase activity	1/31	195/28171	0.193816282218748	0.215238081832399	0.0998610207553658	Glo1	1	0.032258064516129	0.00692201199815413	4.66021505376344
GO:0005085	GO:0005085	guanyl-nucleotide exchange factor activity	1/31	203/28171	0.200936124050187	0.221976555887902	0.102987376889872	Iqsec1	1	0.032258064516129	0.00720599197756558	4.47656125854124
GO:0000287	GO:0000287	magnesium ion binding	1/31	211/28171	0.207995097736764	0.228577945950298	0.106050132069732	Idh2	1	0.032258064516129	0.00748997195697703	4.3068338174591
GO:0031406	GO:0031406	carboxylic acid binding	1/31	220/28171	0.215864313022596	0.235996735998797	0.109492124958285	Fabp5	1	0.032258064516129	0.00780944943381492	4.13064516129032
GO:0016747	GO:0016747	acyltransferase activity, transferring groups other than amino-acyl groups	1/31	233/28171	0.22709751754151	0.246997815470405	0.114596142872276	Agpat5	1	0.032258064516129	0.00827091690035853	3.90017998061747
GO:0005539	GO:0005539	glycosaminoglycan binding	1/31	235/28171	0.228811821522383	0.247244194564219	0.114710451955462	Anxa6	1	0.032258064516129	0.00834191189521139	3.86698695950583
GO:0043177	GO:0043177	organic acid binding	1/31	236/28171	0.229667593054915	0.247244194564219	0.114710451955462	Fabp5	1	0.032258064516129	0.00837740939263782	3.85060142154183
GO:0005096	GO:0005096	GTPase activator activity	1/31	241/28171	0.233932684312245	0.250557342080627	0.11624760695185	Arrb1	1	0.032258064516129	0.00855489687976998	3.77071342524428
GO:0016887	GO:0016887	ATP hydrolysis activity	1/31	252/28171	0.243235595806011	0.259205609672062	0.120260023444758	Hspa2	1	0.032258064516129	0.00894536935146072	3.60611879160266
GO:0016746	GO:0016746	acyltransferase activity	1/31	262/28171	0.251597846872505	0.266769576332154	0.123769371907659	Agpat5	1	0.032258064516129	0.00930034432572504	3.46848066978577
GO:0016757	GO:0016757	glycosyltransferase activity	1/31	267/28171	0.255745369065898	0.269811364364523	0.125180628016466	Pygb	1	0.032258064516129	0.00947783181285719	3.4035278482542
GO:0008017	GO:0008017	microtubule binding	1/31	269/28171	0.257398142191526	0.270204019912497	0.125362802952668	Ezr	1	0.032258064516129	0.00954882680771006	3.37822280849023
GO:0030246	GO:0030246	carbohydrate binding	1/31	283/28171	0.268868505154727	0.280847794988354	0.13030104731313	Pygb	1	0.032258064516129	0.0100457917716801	3.21110224552605
GO:0022839	GO:0022839	monoatomic ion gated channel activity	1/31	309/28171	0.289717373810495	0.301134807261155	0.139713330383075	Anxa6	1	0.032258064516129	0.0109687267047673	2.94091241256916
GO:0022836	GO:0022836	gated channel activity	1/31	313/28171	0.292873388775803	0.302922965841639	0.140542957462072	Anxa6	1	0.032258064516129	0.011110716694473	2.90332886736061
GO:0031625	GO:0031625	ubiquitin protein ligase binding	1/31	329/28171	0.305362284058541	0.314299716762694	0.145821270436171	Arrb1	1	0.032258064516129	0.0116786766532959	2.76213354250417
GO:0044389	GO:0044389	ubiquitin-like protein ligase binding	1/31	348/28171	0.319915732668791	0.327680677636481	0.152029448841071	Arrb1	1	0.032258064516129	0.0123531291043981	2.61132740081572
GO:0005525	GO:0005525	GTP binding	1/31	361/28171	0.32970287077479	0.336073940741453	0.155923554447269	Anxa6	1	0.032258064516129	0.0128145965709417	2.51729068001072
GO:0030674	GO:0030674	protein-macromolecule adaptor activity	1/31	381/28171	0.344494372019384	0.349068883977309	0.161952637614815	Arrb1	1	0.032258064516129	0.0135245465194704	2.38514943696554
GO:0019001	GO:0019001	guanyl nucleotide binding	1/31	385/28171	0.347414529076942	0.349068883977309	0.161952637614815	Anxa6	1	0.032258064516129	0.0136665365091761	2.36036866359447
GO:0032561	GO:0032561	guanyl ribonucleotide binding	1/31	385/28171	0.347414529076942	0.349068883977309	0.161952637614815	Anxa6	1	0.032258064516129	0.0136665365091761	2.36036866359447
GO:0015631	GO:0015631	tubulin binding	1/31	388/28171	0.349596381194824	0.349596381194824	0.16219737316597	Ezr	1	0.032258064516129	0.0137730290014554	2.34211839042235
